# Supplementary material for: Directional gene expression and antisense transcripts in sexual and asexual stages of Plasmodium falciparum
Source: BMC Genomics. 2011 Nov 30;12:587. doi: 10.1186/1471-2164-12-587 (PMC3266614; doi:10.1186/1471-2164-12-587)
Supplement: Additional file 1 — Novel junctions discovered after analysis of the bidirectional RNA-Seq libraries from seven time points of Plasmodium falciparum life cycle. [file 1471-2164-12-587-S1.XLS]

## Sheet: Total Table
	Closest Gene	Chrom	Gene Start	Gene End	New Isoform Description	Junct Start	Junct End	Distance (bp)	Ring	ET	LT	Sc	GII	GV	Ook	Gene Function
1	PFA0180w	Chr 01	161286	166464	CT/AC within the gene/Intron	166038	166209	0	-	-	-	-	1	-	-
	PFA0180w	Chr 01	166268	166464	CT/AC within the gene	166325	166436	0	-	-	-	-	1	-	-
2	PFA0185w	Chr 01	166748	168632	New Intron at 3' end of gene	168598	168723	0	-	-	1	-	-	1	1
	PFA0185w	Chr 01	166748	168632	New Intron at 3' UTR	168781	168860	149	-	-	-	-	-	1	-
3	PFA0190c	Chr 01	169314	171508	3' Alternative Splicing site at Intron 1/Stage Specif	171259	171386	0	-	-	-	1	-	-	-
4	PFA0200w*	Chr 01	175844	176611	CT/AC at 3' end of gene	176585	176712	0	-	-	-	-	1	1	-
	PFA0200w*	Chr 01	175844	176611	CT/AC at 3' end of gene	176585	176709	0	-	-	-	-	-	1	-
5	PFA0300c	Chr 01	260897	262048	New Intron at 3' UTR/Poss New Transcript	260308	260477	420	-	-	-	-	-	1	-
	PFA0300c	Chr 01	260897	262048	New Intron at 3' UTR/Poss New Transcript	260564	260674	223	-	-	-	-	-	1	-
	PFA0300c	Chr 01	260897	262048	New Intron at 3' UTR/Poss New Transcript	260734	260874	23	-	-	-	-	-	1	-
6	PFA0310c	Chr 01	265447	269412	Exon 2 skipping	265777	266354	0	1	-	-	-	-	-	-
	PFA0310c	Chr 01	265447	269412	CT/AC within the gene/Intron	266200	266358	0	-	-	-	-	1	-	-
7	PFA0355w	Chr 01	297580	299611	Reannotation of 3'and 5' splicing sites at Intron 2	297983	298112	0	-	1	1	-	-	1	-
8	PFA0400c	Chr 01	329584	330457	New Intron at 5' UTR	330497	330708	40	-	1	-	-	1	-	-	beta3 proteasome subunit, putative
9	PFA0435w	Chr 01	358987	361492	CT/AC within the gene/Intron	360967	361277	0	-	-	-	-	-	1	1
10	PF01TR005	Chr 01	363140	363739	New Intron at 5' UTR (2 reads)	362802	363027	113	-	-	-	-	-	1	-
	PF01TR005	Chr 01	363140	363739	New Intron at 5' UTR	362804	363027	113	-	-	-	-	-	1	-
	PF01TR005	Chr 01	363140	363739	CT/AC at 5' end of gene	363058	363201	0	-	-	-	-	1	1	-
	PF01TR005	Chr 01	363140	363739	New Intron at 5' end of gene	363064	363152	0	-	-	-	-	-	1	-
	PF01TR005	Chr 01	363140	363739	New Intron within the gene	363234	363365	0	-	-	-	-	-	1	-
	PF01TR005	Chr 01	363140	363739	CT/AC within the gene	363360	363472	0	-	-	-	-	-	1	-
11	PFA0440w	Chr 01	364471	365145	New Intron within the gene	364700	364828	0	-	-	-	-	1	1	1
	PFA0440w	Chr 01	364471	365145	New Intron at 3' end of gene	365095	365352	0	-	-	-	-	1	1	1
12	PFA0465c	Chr 01	377447	378157	5' Alt splicing site at Intron 1	377740	377836	0	-	-	-	-	-	1	-
13	PFA0485w	Chr 01	384438	389094	CT/AC within the gene/Intron	385819	386060	0	-	-	-	-	-	1	-
	PFA0485w	Chr 01	384438	389094	CT/AC within the gene/Intron	387541	387834	0	-	-	-	-	-	1	-
	PFA0485w	Chr 01	384438	389094	CT/AC within the gene/Intron	387867	388128	0	-	-	-	-	-	1	-
	PFA0485w	Chr 01	384438	389094	CT/AC within the gene/Intron	388194	388290	0	-	-	-	-	-	1	-
	PFA0485w	Chr 01	384438	389094	CT/AC within the gene/Intron	388194	388655	0	-	-	-	-	-	1	-
14	PFA0535c	Chr 01	422930	428729	Reann 5' splic site at Intron4	423438	423527	0	-	-	-	-	-	-	1
	PFA0535c	Chr 01	422930	428729	Exon 3 and 4 skipping	423438	424003	0	-	-	-	-	-	-	1
15	PFA0570w	Chr 01	447177	450433	Reannotation of 5' splcing site at Intron 6	449055	449177	0	-	1	-	-	-	-	-
16	PFB0175c	Chr 02	168682	170136	Reann 5' splic site at Intron 1	168720	168854	0	-	-	-	-	-	-	1
17	PFB0240w	Chr 02	223478	224851	New Intron at 5' UTR	223223	223453	25	-	1	1	-	-	-	-
18	PFB0245c+	Chr 02	225562	226245	5' Alt splicing site at Intron 2	225815	225933	0	-	-	-	-	-	1	-
19	PFB0250w	Chr 02	228025	229932	New Transcript	227099	227242	783	-	-	-	-	-	1	-
20	PFB0255w	Chr 02	231141	232529	New Intron at 5' UTR	231021	231126	15	-	1	1	-	-	1	-
21	PFB0257c	Chr 02	232729	233476	CT/AC within the gene/Intron	233174	233422	0	-	-	-	-	-	-	1
	PFB0257c	Chr 02	232729	233476	CT/AC within the gene/Intron	233174	233422	0	-	-	-	-	-	-	1	conserved Plasmodium protein with pleckstrin homology domain
22	PFB0310c	Chr 02	277494	278456	New Intron at 5'UTR	278479	278599	23	-	-	-	-	-	1	-
	PFB0310c	Chr 02	277494	278456	New Intron at 5'UTR	278479	278852	23	-	-	-	-	-	1	-
23	PFB0315w	Chr 02	281907	287345	CT/AC within the gene	286689	286899	0	-	-	-	-	-	1	-
24	PFB0355c	Chr 02	317596	321310	CT/AC within the gene	318045	318158	0	-	-	-	-	1	-	-
25	PFB0391c	Chr 02	356497	358014	New Intron at 5'UTR	358100	358291	86	-	-	-	-	-	1	-
26	PFB0423c	Chr 02	388424	390611	5' alternative splicing site at Intron 6	388458	388579	0	-	-	-	-	-	1	-
27	PFB0450w	Chr 02	409983	410228	New Intr at 5' UTR/New Transcript	409524	409680	303	-	-	-	-	-	1	-
28	PFB0455w	Chr 02	412275	412859	5' alternative splicing site at Intron 2	412538	412700	0	1	1	1	-	-	-	-	60S ribosomal protein L37ae, putative
29	PFB0475c	Chr 02	432041	434086	New Intron within the gene	433088	433184	0	-	-	-	-	-	1	-
30	PFB0535w	Chr 02	480100	481432	CT/AC within the gene/Intron	480584	480786	0	-	-	-	-	-	1	1
	PFB0535w	Chr 02	480100	481432	3' and 5' alt splicing sites at Intron 2	480860	481247	0	-	-	-	-	-	1	-
31	PFB0570w	Chr 02	522931	523999	CT/AC within the gene/Intron	523146	523432	0	-	-	-	-	-	-	1
32	PFB0615c	Chr 02	546482	555294	CT/AC within the gene/Intron	549289	549452	0	-	-	-	-	-	1	-
33	PFB0687c*	Chr 02	622524	624306	CT/AC within the gene/Intron	622594	622935	0	-	-	-	-	-	-	1
34	PFB0790c	Chr 02	703089	706586	CT/AC within the gene/Intron	703811	704056	0	-	-	-	-	-	1	-
35	PFB0805c	Chr 02	715797	716548	New Intron at 5' UTR	716559	716882	11	-	-	-	-	1	1	-
36	PFB0820c	Chr 02	723746	729931	5' alternative splicing site at Intron 2/Stage Specific	729259	729482	0	-	-	-	-	-	-	1
37	PFB0830w	Chr 02	734271	734594	New Intron at 5' UTR	733893	734266	5	-	-	1	-	1	1	-	40S ribosomal protein S26e, putative
38	PFB0855c	Chr 02	747565	749364	CT/CA at 3' end of gene	747458	747774	0	-	-	-	-	-	1	-
	PFB0855c	Chr 02	747565	749364	CT/CA within the gene	748526	748676	0	-	-	-	-	-	1	-
	PFB0855c	Chr 02	747565	749364	CT/CA within the gene	748526	748724	0	-	-	-	-	-	1	-
	PFB0855c	Chr 02	747565	749364	CT/CA within the gene/Intron	748793	749076	0	-	-	-	-	-	1	-
	PFB0855c	Chr 02	747565	749364	CT/AC within the gene/Intron	748793	749090	0	-	-	-	-	-	1	-
39	PFB0865w	Chr 02	752965	753438	New Intron at 5' UTR	752786	752932	33	-	-	-	-	1	1	-
40	PFB0877c*	Chr 02	767149	767940	Full Reannotation: Exons 1, 2 and 3 do not exist (Fig.44)	767412	768175	0	1	1	-	-	-	1	1	probable protein
41	PFC0150w	Chr 03	166194	170976	Reannotation of 5' splicing site at Intron 1	166249	166464	0	-	-	-	1	-	1	-	HAD superfamily protein
42	PFC0160w	Chr 03	175096	177803	CT/AC within the gene/Intron	176757	176889	0	-	-	-	-	-	1	-
	PFC0160w	Chr 03	175096	177803	CT/AC within the gene/Intron	177004	177078	0	-	-	-	-	-	1	-
	PFC0160w	Chr 03	175096	177803	CT/AC within the gene/Intron	177231	177375	0	-	-	-	-	-	1	-
43	PFC0176c	Chr 03	193246	194114	New Intron at 5' UTR	194120	194268	6	-	-	-	-	-	1	-
44	PFC0191c	Chr 03	207808	208477	Reannotation of 3' splicing site at Intron 3	207966	208114	0	-	-	-	-	1	1	-
	PFC0191c	Chr 03	207808	208477	5' Alternative splicing site at Intron	207966	208116	0	-	-	-	-	-	1	-
	PFC0191c	Chr 03	207808	208477	Reannotation of 3' splicing site at Intron 1	208295	208425	0	-	-	1	-	-	1	-
45	PFC0205c	Chr 03	215791	216546	New Intron at 5' UTR	216638	216707	92	-	-	-	-	1	1	-
46	PFC0230c	Chr 03	233008	244944	CT/AC at 5' UTR OR Poss New Transcript	245125	245505	181	-	-	-	-	-	1	-
47	PFC0271c	Chr 03	291782	292769	CT/AC within the gene/Intron	292103	292256	0	-	-	-	-	-	-	1
48	PFC0350c	Chr 03	359017	360908	New Intron at 3' UTR	358851	358999	18	-	-	-	-	-	-	1
49	PFC0358w	Chr 03	365247	365365	New Transcript	364402	364612	635	-	-	1	-	-	1	-
50	PFC0360w	Chr 03	366600	367464	Exon 2 skipping	366711	367375	0	-	-	-	-	1	-	-
51	PFC0381c	Chr 03	383894	385148	3' alternative splicing site at Intron 4	383956	384129	0	-	-	-	-	1	1	-
52	PFC0400w	Chr 03	404654	404992	New Intron at 5' UTR	404069	404413	241	-	-	-	-	1	-	-
	PFC0400w	Chr 03	404654	404992	New Intron at 5' UTR	404456	404637	17	-	-	-	-	-	1	-
53	PFC0416w	Chr 03	417371	418189	5' alternative splicing site at Intron 2	417933	418030	0	-	-	-	-	-	1	-
54	PFC0460w*	Chr 03	465963	466794	5' alternative splicing site at Intron 1	466206	466427	0	-	-	-	-	1	-	-
	PFC0460w	Chr 03	465963	466794	5' alternative splicing site at Intron 1	466336	466427	0	-	-	-	-	-	1	-
55	PFC0490w	Chr 03	496277	499028	CT/CA within the gene/Intron	498133	498302	0	-	-	-	-	1	1	-
	PFC0490w	Chr 03	496277	499028	CT/CA within the gene/Intron	498373	498493	0	-	-	-	-	1	1	1
	PFC0490w	Chr 03	496277	499028	CT/CA within the gene	498599	498715	0	-	-	-	-	-	1	1
56	PFC0495w	Chr 03	499373	502523	5' alternative splicing site at Intron 1	499764	499965	0	-	-	-	-	-	1	-
	PFC0495w	Chr 03	499373	502523	CT/CA within the gene/Intron	500014	500199	0	-	-	-	-	-	-	1
	PFC0495w	Chr 03	499373	502523	5' alternative splicing site at Intron 5	500429	500597	0	-	-	-	-	1	1	1
	PFC0495w	Chr 03	499373	502523	5' alternative splicing site at Intron 7	500841	500943	0	-	-	-	-	1	1	1
	PFC0495w	Chr 03	499373	502523	3' alternative splicing site at Intron 8	501003	501093	0	-	-	-	-	-	1	-
	PFC0495w	Chr 03	499373	502523	Exon 9 skipping	501003	501303	0	-	-	-	-	1	1	-
	PFC0495w	Chr 03	499373	502523	5' alternative splicing site at Intron 11	501602	501710	0	-	-	-	-	1	1	1
57	PFC0525c	Chr 03	520829	523114	5' alternative splicing site at Intron 1	522761	522858	0	-	-	-	-	-	1	-
58	PFC0535w	Chr 03	530916	531915	5' alternative splicing site at Intron 2	531527	531663	0	-	-	-	-	-	1	-
59	PFC0540w	Chr 03	532720	533951	Reannotation of 5' splicing site at Intron 2	532942	533033	0	-	-	1	-	-	-	1
60	PFC0581w	Chr 03	563924	565527	CT/AC within the gene/Intron	564735	564806	0	-	-	-	-	1	-	-
	PFC0581w	Chr 03	563924	565527	CT/AC within the gene/Intron	564892	565038	0	-	-	-	-	1	-	-
61	PFC0680w	Chr 03	632260	634136	CT/AC within the gene/Intron	633215	633314	0	-	-	-	-	-	-	1
62	RNAzID:2897	Chr 03	634209	634319	New Intron at 3' UTR	634433	634599	114	-	-	-	-	-	1	-
63	PFC0735w	Chr 03	674515	675147	New Intron at 5' UTR	674193	674514	1	-	-	-	-	1	1	1
64	PFC0775w	Chr 03	721686	722801	New Intron at 5' UTR	721516	721640	46	-	-	-	-	1	1	-
65	PFC0780w	Chr 03	724930	734747	5' alternative splicing site at Intron 8	734139	734237	0	-	-	-	-	-	1	-
66	PFC0815c	Chr 03	758364	762110	5' alternative splicing site at Intron 1	761634	761792	0	-	-	-	-	-	-	1
67	PFC0886w	Chr 03	833977	834941	3' alternative splicing site at Intron 2	834303	834433	0	-	-	-	-	1	1	-
68	PFC0912w	Chr 03	861684	863090	CT/AC within the gene/Intron	862920	863022	0	-	-	-	-	-	1	-
	PFC0912w	Chr 03	861684	863090	CT/AC within the gene/Intron	862920	863150	0	-	-	-	-	-	1	-
69	PFC0920w	Chr 03	871883	872965	CT/AC within the gene/Intron	871949	872364	0	-	-	-	-	1	-	-
70	PFC0935c	Chr 03	883632	885646	3' Alternative splicing site at Intron 4	884610	884740	0	-	-	-	-	1	-	-
71	PFC0945w*	Chr 03	891430	892412	CT/CA at 3' end of gene	892367	892594	0	-	-	-	-	1	1	1	protein kinase, putative
	PFC0945w*	Chr 03	891430	892412	New Intron at 3' UTR	892507	892714	95	-	-	-	1	-	-	-	protein kinase, putative
72	PFC1000w*	Chr 03	939216	941973	Reannotation of 5' splicing site at Intron 1	941740	941892	0	-	1	-	-	-	1	1	regulator of initiation factor 2 (eIF2)
73	PFC1025w	Chr 03	965347	965874	New Intron at 3' UTR	964937	965164	183	-	-	-	-	1	1	-
74	PFC1065w	Chr 03	995319	998252	New Intron at 3' end of gene	998220	998426	0	-	-	-	-	-	-	1
75	PFD0070c1	Chr 04	99023	100256	3' alternative splicing site at Intron 1	99992	100184	0	1	1	-	-	1	-	-	rifin
76	PFD0100c*	Chr 04	134169	140925	Reannotation of 3' splicing site at Intron 1	138462	138555	0	-	-	1	-	-	-	-	surface-associated interspersed gene 4.1, (SURFIN4.1)
77	PFD0185c	Chr 04	218114	220318	New Intron at 3' UTR	217781	217913	201	-	-	-	-	-	1	1
	PFD0185c	Chr 04	218114	220318	New Intron at 3' end of gene	217985	218119	0	-	-	-	-	-	1	1
	PFD0185c	Chr 04	218114	220318	New Intron within the gene	218302	218386	0	-	-	-	-	-	1	1
78	PFD0230c	Chr 04	266919	269883	5' alternative splicing site at Intron 1/Stage Specific	269423	269565	0	-	-	-	-	1	-	-
79	PFD0270c	Chr 04	307729	308737	CT/AC at 3'end of gene/Overlaps next gene	307454	307760	0	-	-	-	-	1	-	-
	PFD0270c	Chr 04	307729	308737	5' alternative splicing site at Intron 2/Stage Specific	307919	308048	0	-	-	-	-	1	-	-
80	PFD0290w	Chr 04	322034	322342	New Intron at 5' UTR	321777	322029	5	-	-	-	-	1	1	-
81	PFD0310w	Chr 04	335693	336166	-	336514	336609	348	-	-	-	-	1	-	-
	PFD0310w	Chr 04	335693	336166	-	336514	336621	348	-	-	-	-	1	-	-
	PFD0310w	Chr 04	335693	336166	-	336526	336633	360	-	-	-	-	1	-	-
	PFD0310w	Chr 04	335693	336166	-	336550	336609	384	-	-	-	-	1	-	-
	PFD0310w	Chr 04	335693	336166	-	336550	336621	384	-	-	-	-	1	-	-
82	PFD0320c	Chr 04	340759	350972	CT/AC within the gene/Intron	340956	341092	0	-	-	-	-	1	1	1
	PFD0320c	Chr 04	340759	350972	CT/AC within the gene/Intron	340956	341092	0	-	-	-	-	1	1	1
	PFD0320c	Chr 04	340759	350972	CT/AC within the gene	341648	341849	0	-	-	-	-	-	1	-
83	PFD0335c	Chr 04	358450	359906	CT/AC within the gene/Intron	358536	358677	0	-	-	-	1	-	-	-
	PFD0335c	Chr 04	358450	359906	CT/AC within the gene/Intron	358750	358980	0	-	-	-	-	-	-	1
84	PFD0425w PFD0430c?	Chr 04	420300	423254	CT/AC at 3' UTR	423269	423464	15	-	-	-	-	-	1	-
	PFD0425w PFD0430c?	Chr 04	420300	423254	CT/AC at 3' UTR	423269	423467	15	-	-	-	-	-	1	-
85	PFD0440w	Chr 04	431197	434091	5' alternative splicing site at Intron 3	433501	433725	0	-	-	-	-	1	-	1
86	PFD0480w	Chr 04	463819	464917	New Intron at 5' UTR	463485	463730	89	-	-	-	-	-	1	1
	PFD0480w	Chr 04	463819	464917	5' alternative splicing site at Intron 1	463920	464089	0	-	-	-	-	-	1	-
	PFD0480w	Chr 04	463819	464917	CT/AC within the gene/Intron	464372	464468	0	-	-	-	-	-	1	-
87	PFD0590c	Chr 04	535089	536514	New Intron at 3' UTR	534436	534667	422	-	-	-	-	-	1	-
	PFD0590c	Chr 04	535089	536514	New intron at 3' end of the gene	534976	535092	0	-	-	1	-	-	-	-	DNA polymerase alpha
88	PFD0700c	Chr 04	662008	664297	Reannotation of 3' and 5' splicing sites at Intron 2	663532	663649	0	-	-	-	-	1	-	-
89	PFD0705c	Chr 04	665603	666521	3' alternative splicing site at Intron 1	666193	666434	0	-	-	-	-	1	-	-
90	PFD0775c	Chr 04	708509	711437	3' alternative splicing site at Intron 6	708560	708669	0	-	-	-	-	1	1	-
91	PFD0795w	Chr 04	725185	729637	5' alternative splicing site at Intron 3	729501	729600	0	-	-	-	-	1	1	-
92	PFD0815c	Chr 04	739434	746854	New Intron within the gene	740017	740112	0	-	-	-	-	-	1	1
93	PFD0825c	Chr 04	750592	752618	CT/AC within the gene	751637	751744	0	-	-	-	-	-	1	-
94	PFD0850c	Chr 04	784181	786405	New Intron at 5' UTR	786431	786638	26	-	-	-	-	1	-	-
95	PFD0860w	Chr 04	791175	793411	New Intron at 5' UTR	790917	791170	5	-	-	-	-	-	1	-
96	PFD0872w	Chr 04	800808	817051	Reannotation of 3' splicing site at Intron 4	805408	805493	0	-	-	-	-	-	1	-
97	PFD0895c	Chr 04	837969	839408	CT/AC within the gene/Intron	838128	838211	0	-	-	-	-	-	1	-
	PFD0895c	Chr 04	837969	839408	CT/AC within the gene/Intron	838128	838300	0	-	-	-	-	-	1	-
	PFD0895c	Chr 04	837969	839408	CT/AC within the gene/Intron	838677	838908	0	-	-	-	-	1	-	-
	PFD0895c	Chr 04	837969	839408	CT/AC at 5' UTR	839031	839140	0	-	-	-	-	1	1	1
	PFD0895c	Chr 04	837969	839408	CT/AC within the gene/Intron	839031	839140	0	-	-	-	-	1	1	1
	PFD0895c	Chr 04	837969	839408	CT/AC at 5' UTR	839503	839622	95	-	-	-	-	-	1	-
98	PFD0910w	Chr 04	850542	850644	New Intron at 5' end of gene	850455	850601	0	-	-	-	-	-	1	-
	PFD0910w	Chr 04	850542	852149	5' alternative splicing site at Intron 3	851145	851238	0	-	-	-	-	-	1	-
99	PFD0915w	Chr 04	854211	856039	CT/AC within the gene/Intron	855618	855756	0	-	-	-	-	-	1	-
100	PFD0930w	Chr 04	861859	862269	New Intron at 5' UTR	861343	861497	362	-	-	-	-	-	1	-
101	PFD0980w	Chr 04	917168	918952	NEW TRANSCRIPT (920500-923000)	920749	920941	1797	-	-	-	-	-	1	-
102	PFD0985w*	Chr 04	924970	935391	New Intron within the gene	931694	931861	0	-	-	-	-	-	1	-	ApiAP2
103	PFD1007w	Chr 04	1001680	1001895	New Intron at 5' UTR	1001208	1001576	104	-	-	-	-	-	1	-
	PFD1007w	Chr 04	1001680	1001895	New Intron at 5' end of gene	1001609	1001685	0	-	-	-	-	-	1	-
104	PFD1050w	Chr 04	1026927	1028606	New Intron at 5' UTR	1026626	1026846	81	-	-	1	-	1	-	-	alpha-tubulin II
	PFD1050w	Chr 04	1026927	1028606	CT/AC within the gene/Intron	1026986	1027209	0	-	-	-	-	-	-	1
	PFD1050w	Chr 04	1026927	1028606	CT/AC within the gene/Intron	1026986	1027216	0	-	-	-	-	-	1	-
	PFD1050w	Chr 04	1026927	1028606	CT/AC within the gene/Intron	1026986	1027228	0	-	-	-	-	-	1	-
	PFD1050w	Chr 04	1026927	1028606	CT/AC within the gene/Intron	1027307	1027397	0	-	-	-	-	-	1	-
	PFD1050w	Chr 04	1026927	1028606	CT/AC within the gene/Intron	1027307	1027403	0	-	-	-	-	-	1	-
105	PFD1075w	Chr 04	1047004	1049336	CT/AC within the gene/Intron	1048649	1048854	0	-	-	-	-	-	1	-
106	PFD1080w	Chr 04	1049821	1051136	5' alternative splicing site at Intron 3	1050781	1050887	0	-	-	-	-	-	-	1
107	PFD1095w	Chr 04	1054847	1055414	5' alternative splicing site at Intron 1	1054972	1055064	0	-	-	-	-	-	1	-
108	PFD1110w	Chr 04	1063436	1065010	CT/AC within the gene/Intron	1064098	1064255	0	-	-	-	-	1	-	-
	PFD1110w	Chr 04	1064991	1065010	New Intron at 3' UTR	1065007	1065149	0	-	-	-	-	1	-	-
109	PFD1120c	Chr 04	1075873	1076283	CT/AC at 5' UTR	1076295	1076910	12	-	-	-	-	-	1	-
110	PFE0045c	Chr 05	50422	52510	CT/AC within the gene/Intron	50505	50720	0	-	-	-	-	1	-	-
111	PFE0165w	Chr 05	140710	141471	CT/AC at 3' UTR	141552	141739	81	-	-	-	-	-	1	-
112	PFE0220w	Chr 05	174989	176433	5' alternative splicing site at Intron 4	175616	175858	0	-	-	-	-	1	1	1
	PFE0220w	Chr 05	174989	176433	5' alternative splicing site at Intron 5	175696	175858	0	-	-	-	-	-	1	-
113	PFE0240w	Chr 05	206450	208375	5' alternative splicing site at Intron 2	206749	206896	0	-	-	-	-	1	1	-
	PFE0240w	Chr 05	206450	208375	5' alternative splicing site at Intron 3	206915	207095	0	-	-	-	-	1	-	-
	PFE0240w	Chr 05	206450	208375	5' alternative splicing site at Intron 4	206953	207095	0	-	-	-	-	1	-	-
114	PFE0245c	Chr 05	209062	218189	CT/AC within the gene	209687	209835	0	-	-	-	-	1	1	-
115	PFE0290c	Chr 05	254473	255517	New Intron at 3' UTR	254275	254464	9	-	-	-	-	1	1	-
116	PFE0295w	Chr 05	256225	257378	CT/AC within the gene/Intron	256721	256897	0	-	-	-	-	1	1	-
	PFE0295w	Chr 05	256225	257378	CT/AC within the gene/Intron	256985	257269	0	-	-	-	-	-	1	-
117	PFE0315c	Chr 05	262672	263925	5' alternative splicing site at Intron 3	262923	262994	0	-	-	-	-	-	1	1
118	PFE0345c	Chr 05	292696	293474	5' alternative splicing site at Intron 1	293221	293375	0	-	-	-	-	1	1	-
119	PFE0350c	Chr 05	294668	295903	New Intron at 5' UTR	296000	296408	97	-	-	1	-	-	1	-	60S ribosomal protein L4, putative
120	PFE0365c	Chr 05	305961	306422	New Intron at 5' UTR	306424	306582	2	-	-	-	1	-	-	-	conserved Plasmodium protein
121	PFE0460c	Chr 05	388696	389191	CT/AC 3' end of the gene	388507	388707	0	-	-	-	-	-	-	1
	PFE0460c	Chr 05	388696	389191	CT/AC within the gene	388771	388886	0	-	-	-	-	-	1	1
122	PFE0480c	Chr 05	405961	407897	3' alternative splicing site at Intron 6	406095	406199	0	-	-	-	-	-	1	1
	PFE0480c	Chr 05	405961	407897	5' alternative splicing site with Intron creation/Stage Specific	406985	407104	0	-	-	-	-	-	-	1
	PFE0480c*	Chr 05	405961	407897	5' alternative splicing site with Intron creation	406985	407090	0	-	-	-	-	-	1	1
	PFE0480c	Chr 05	405961	407897	Exon 2 skipping	407322	407808	0	-	-	-	-	-	1	-
123	PFE0505w	Chr 05	437493	439736	New Transcript	436028	436222	1271	-	-	-	-	1	1	-
124	PFE0510c	Chr 05	440777	441877	5' alternative splicing site at Intron 1	441484	441716	0	-	-	-	-	-	1	-
125	PFE0550w	Chr 05	469274	469840	New Intron at 5' UTR/ 5'Alt Spl GII,V	468945	469262	12	-	-	-	-	1	1	-
	PFE0550w	Chr 05	469274	469840	New Intron at 5' UTR/5' Alt Spl GII,V	469134	469262	12	-	-	-	-	1	1	-
	PFE0550w	Chr 05	469274	469840	New Intron at 5' UTR/5' Alt Spl GII,V	469160	469262	12	-	-	-	-	-	1	-
	PFE0550w	Chr 05	469274	469840	5' Alternative splic site at Intron 1	469440	469562	0	-	-	-	-	-	1	-
126	PFE0595w	Chr 05	527637	528664	Exon 2 skipping	527692	528158	0	-	-	-	-	1	-	-
127	PFE0620c	Chr 05	539729	539809	CT/AC 3' UTR/New Transcript	538880	539129	600	-	-	-	-	-	1	-
128	PFE0730c	Chr 05	607089	608449	CT/AC within the gene/Intron	607649	607767	0	-	-	-	-	-	-	1
129	PFE0825w	Chr 05	683706	685857	CT/AC within the gene/Intron	684511	684712	0	-	-	-	-	1	1	-
	PFE0825w	Chr 05	683706	685857	CT/AC within the gene	684968	685090	0	-	-	-	-	-	1	-
	PFE0825w	Chr 05	683706	685857	CT/AC within the gene/Intron	685506	685690	0	-	-	-	-	-	1	-
	PFE0825w	Chr 05	683706	685857	CT/AC within the gene/Intron	685506	685696	0	-	-	-	-	-	1	-
130	PFE0900w	Chr 05	750659	752433	CT/AC within the gene/Intron	752252	752389	0	-	-	-	-	-	1	-
131	PFE0940c	Chr 05	783636	784989	3' alternative splicing site at Intron 5	783887	783971	0	-	-	-	-	-	1	-
	PFE0940c	Chr 05	783636	784989	3' alternative splicing site at Intron 1	784595	784716	0	-	-	-	-	1	1	-
132	PFE1115c	Chr 05	902608	904839	CT/AC within the gene/Intron	903413	903581	0	-	-	-	-	1	-	-
133	PFE1170w	Chr 05	973513	975659	New Intron at 3' end of gene	975629	975837	0	1	1	1	-	-	-	1	DNAJ protein, putative
134	PFE1173c	Chr 05	976685	977810	3' alternative splicing site at Intron 4	976992	977225	0	-	-	-	-	1	-	-
	PFE1173c	Chr 05	976685	977810	Reannotation of 5' splicing site at Intron 2	977496	977614	0	-	-	-	-	1	1	1
	PFE1173c	Chr 05	976685	977810	5' alternative splicing site at Intron 1	977667	977772	0	-	-	-	-	1	-	-
135	PFE1190c	Chr 05	993218	994602	New Intron at 3' UTR	992987	993164	54	-	-	-	-	1	1	-
136	PFE1290w	Chr 05	1073642	1075640	5' alternative splicing site at Intron 2	1074017	1074271	0	-	-	-	-	-	-	1
137	PFE1305c	Chr 05	1081524	1083811	New Intron at 5' UTR	1083813	1083929	2	-	-	-	-	-	1	-
138	PFE1335c	Chr 05	1120699	1121805	New Intron at 5' UTR/ 5' Alt Splic	1121822	1121991	17	-	-	-	-	-	1	-
	PFE1335c	Chr 05	1120699	1121805	New Intron at 5' UTR/ 5' Alt Splic	1121822	1122100	17	-	-	-	-	1	1	-
139	PFE1340w	Chr 05	1123605	1124590	New Intron at 5' UTR	1122716	1122982	623	-	-	-	-	-	1	-
140	PFE1350c	Chr 05	1130695	1130749	New Intron at 5' UTR	1130753	1131043	4	-	-	-	1	1	1	-	ubiquitin conjugating enzyme, putative
141	PFE1375c	Chr 05	1146970	1147532	Exon 8 skipping	1146351	1146709	0	1	-	-	1	-	-	-	conserved Plasmodium protein
	PFE1375c	Chr 05	1146970	1147532	New Intron within the gene	1147081	1147188	0	-	-	-	-	-	1	1
142	PFE1420c	Chr 05	1174900	1177060	Exon 8 skipping/Gene Overlapping PFE1425c	1176399	1176706	0	-	-	-	-	1	1	-
	PFE1420c	Chr 05	1174900	1177060	CT/AC within the gene	1176523	1176742	0	-	-	-	-	1	1	-
143	PFE1425c	Chr 05	1176962	1177279	CT/AC within gene/OR Intron upstream gene	1177123	1177247	0	-	-	-	-	-	1	-
144	PFE1440c	Chr 05	1183909	1185632	3' alternative splicing site at Intron 3	1185143	1185270	0	-	-	-	-	-	1	-
	PFE1440c	Chr 05	1183909	1185632	3' alternative splicing site at Intron 3	1185170	1185270	0	-	-	-	-	-	1	-
145	PFE1455w	Chr 05	1192966	1195325	CT/AC within the gene	1194208	1194476	0	-	-	-	-	-	1	-
	PFE1455w	Chr 05	1192966	1195325	CT/AC within the gene	1194564	1194657	0	-	-	-	-	-	1	-
	PFE1455w	Chr 05	1192966	1195325	CT/AC within the gene/Intron	1195020	1195170	0	-	-	-	-		1	-
146	PFE1465w	Chr 05	1199158	1205180	Reannotation of 5' splicing site at Intron 5	1203463	1203609	0	1	1	-	1	1	1	1	conserved Plasmodium protein
147	PFE1490c	Chr 05	1220770	1222433	New Intron at 5' UTR	1222087	1222382	0	-	-	-	-	1	1	-
148	PFE1525w	Chr 05	1244744	1248352	Reannotation of 5' splicing site at Intron 3	1247748	1247945	0	-	-	-	-	1	-	-
149	PFE1530c	Chr 05	1248361	1249954	CT/AC within the gene	1248493	1248783	0	-	-	-	-	1	-	1
	PFE1530c	Chr 05	1248361	1249954	CT/AC within the gene	1249191	1249268	0	-	-	-	-	-	1	-
150	PFE1535w	Chr 05	1250730	1254183	CT/AC within the gene	1254006	1254124	0	-	-	-	-	-	1	-
	PFE1535w	Chr 05	1250730	1254183	CT/AC at 3' UTR	1254329	1254451	146	-	-	-	-	-	1	-
	PFE1535w	Chr 05	1250730	1254183	CT/AC at 3' UTR	1254560	1254678	377	-	-	-	-	-	1	-
151	PFE1540w	Chr 05	1255214	1257247	Exon 5 skipping	1256114	1256327	0	-	-	-	-	-	1	-
	PFE1540w	Chr 05	1255214	1257247	3' alternative splicing site at Intron 3	1256255	1256349	0	-	-	-	-	-	1	-
	PFE1540w	Chr 05	1255214	1257247	5' alternative splicing site at Intron 6	1256407	1256507	0	-	-	-	-	1	1	-
	PFE1540w	Chr 05	1255214	1257247	5' alternative splicing site at Intron 6	1256443	1256507	0	-	-	-	-	1	1	-
152	PFE1560c*	Chr 05	1279951	1280592	New Intron at 3' UTR	1279384	1279479	472	-	-	1	-	1	-	-	mitochondrial ribosomal protein S16 precursor
153	PFE1565w	Chr 05	1281282	1282247	3' alternative splicing site at Intron 1	1281344	1281424	0	-	-	-	-	-	1	-
154	PF06TR001	Chr 06	70831	72489	New Intron connecting with PFF0085w	71077	71194	0	-	1	-	-	-	1	-
155	PFF0090w	Chr 06	78187	78781	New Intron at 5' UTR	77872	78098	89	-	-	-	-	1	1	-
156	PFF0175c	Chr 06	141415	148940	New Intron at 5' UTR	148967	149060	27	-	-	-	-	-	1	-
157	PFF0215w+	Chr 06	184889	185840	5' alternative splicing site at Intron 1	185209	185409	0	-	-	-	-	-	1	-
	PFF0215w	Chr 06	184889	185840	5' alternative splicing site at Intron 3	185633	185799	0	-	-	-	-	-	1	-
	PFF0215w	Chr 06	184889	185840	3' alternative splicing site at Intron 3	185676	185802	0	-	-	-	-	-	1	-
158	PFF0290w	Chr 06	247637	249163	CT/AC within the gene with Alt Splic Stage Specif	248199	248330	0	-	-	-	-	-	-	1
	PFF0290w	Chr 06	247637	249163	CT/AC within the gene with Alt Splic Stage Specif	248236	248330	0	-	-	-	-	-	1	-
	PFF0290w	Chr 06	247637	249163	CT/AC within the gene/Intron	248480	248764	0	-	-	-	-	-	1	-
	PFF0290w	Chr 06	247637	249163	CT/AC within the gene/Intron	248882	249055	0	-	-	-	-	-	-	1
159	PFF0300w	Chr 06	257600	259970	3' alternative splicing site at Intron 1	257725	257855	0	-	-	-	-	-	1	-
160	PFF0315c	Chr 06	263932	264826	5' alternative splicing site at Intron 1	264629	264764	0	-	-	-	-	-	1	-
161	PFF0335c*	Chr 06	288373	289272	CT/AC at 3' UTR/5' alternative splicing site	287935	288133	240	-	-		-	-	1	-
	PFF0335c	Chr 06	288373	289272	CT/AC at 3' UTR/5' alternative splicing site	288014	288133	240	-	-	-	-	1	1	-
	PFF0335c	Chr 06	288373	289272	CT/AC at 3' end of the gene	288170	288382	0	-	-	-	-	-	1	-
162	PFF0365c	Chr 06	306380	309957	CT/AT within the gene/Intron	306409	306511	0	-	-	-	-	1	-	-
163	PFF0425w	Chr 06	355225	356272	New Intron within the gene	355653	355793	0	-	-	-	-	-	1	1
164	PFF0430w	Chr 06	358387	360199	CT/AC at 3' UTR OR New Intron	360799	360965	600	-	-	-	-	-	1	-
165	PFF0435w	Chr 06	362631	363875	New Intron at 5' UTR	361747	361986	645	-	-	-	-	1	1	-
	PFF0435w	Chr 06	362631	363875	New Intron at 5' UTR	362074	362611	20	-	1	-	1	1	1	-	ornithine aminotransferase
166	PFF0450c	Chr 06	388911	390744	5' alternative splicing site at Intron 4	389532	389630	0	-	-	-	-	-	-	1
	PFF0450c	Chr 06	388911	390744	Reannotation of 5' splicing site at Intron 2	390044	390182	0	-	-	-	1	-	1	-
167	PFF0485c	Chr 06	421152	422617	New Intron at 5' UTR	422921	423020	304	-	-	-	-	-	1	-
168	PFF0520w *	Chr 06	449286	451193	New intron at 3' end of the gene connecting with RNAzID:3604	451161	451411	0	-	1	-	-	-	-	-	calcium-dependent protein kinase
169	PFF0540c	Chr 06	463559	464671	3' alternative splicing site at Intron 2	463687	463817	0	-	-	-	-	-	1	-
170	PFF0605c	Chr 06	522295	522660	New Intron at 5' UTR	522661	522840	1	-	-	-	-	-	-	1
171	PFF0615c	Chr 06	525982	527025	New Intron at 3' end of gene	525766	526112	0	-	-	-	-	1	1	-
172	PFF0620c	Chr 06	528055	529170	New Intron at 5' UTR	529465	529604	295	-	-	-	-	-	1	-
173	PFF0630c	Chr 06	533902	535359	5' alternative splicing site at Intron 5	533970	534078	0	-	-	-	-	1	-	-	conserved Plasmodium protein
	PFF0630c	Chr 06	533902	535359	5' alternative splicing site at Intron 4	534250	534384	0	-	-	-	-	-	1	-
	PFF0630c	Chr 06	533902	535359	5' alternative splicing site at Intron 4	534250	534400	0	-	-	-	-	1	1	-
	PFF0630c	Chr 06	533902	535359	5' alternative splicing site at Intron 4	534250	534617	0	-	-	-	-	1	1	-
174	PFF0645c	Chr 06	540072	544793	CT/AC within the gene/Intron	544278	544414	0	-	-	-	-	-	-	1
175	PFF0650w*	Chr 06	546959	547736	New Intron within the gene	547428	547533	0	-	-	-	-	1	-	-
176	PFF0745c	Chr 06	630965	640169	Reannotation of 5' splicing site at Intron 8	631035	631192	0	1	1	-	-	-	-	1
177	PFF0750w	Chr 06	644048	646165	CT/AC at 5' UTR	642894	643196	852	-	-	-	-	-	1	-
178	PFF0770c	Chr 06	662431	667851	CT/AC within the gene	662543	662786	0	-	-	-	-	-	1	-
179	PFF0835w	Chr 06	717047	718914	New Intron at 5' UTR	716439	716761	286	-	-	1	-	-	-	-	conserved Plasmodium protein
180	PFF0865w	Chr 06	754392	754802	New Intron at 3' UTR	754882	755260	80	-	-	-	-	1	-	-
181	PFF0880c	Chr 06	764664	765489	5' alternative splicing site at Intron 1	765260	765340	0	-	-	-	-	-	1	-
182	PFF0885w	Chr 06	768789	769453	New Intron at 5' UTR	768566	768774	15	-	-	-	-	1	-	-
183	PFF0925w	Chr 06	796700	798515	Reannotation of 3' splicing site at Intron 2	796992	797131	0	-	-	1	-	-	-	-	conserved Plasmodium protein
184	PFF1030w	Chr 06	873807	876188	CT/AC at 3' UTR OR New Transcript	876990	877120	802	-	-	-	-	-	1	-
185	PFF1085a	Chr 06	914663	915427	Reannotation of 5' splicing site at Intron 1	914742	914888	0	-	-	-	-	1	1	-
186	PFF1165c	Chr 06	985239	986871	New Intron at 3' end of gene	985091	985242	0	-	1	-	1	1	1	1	conserved Plasmodium protein
	PFF1165c	Chr 06	985239	986871	Reannotation of 5' splicing site at Intron 5	985392	985492	0	-	-	-	-	1	-	-
187	PFF1170w	Chr 06	987809	989637	5' alternative splicing site at Intron 1	987902	988084	0	-	-	-	-	1	1	1
	PFF1170w	Chr 06	987809	989637	5' alternative splicing site at Intron 5	988860	988959	0	-	-	-	-	-	1	-
188	PFF1290c	Chr 06	1073459	1073896	CT/AC at 3' UTR	1073338	1073440	19	-	-	-		-	1	-
189	PFF1377w	Chr 06	1176266	1178588	Reannotation of 3' and 5' splicing sites at Intron 3	1177051	1177152	0	-	-	-	-	1	-	-
	PFF1377w	Chr 06	1176266	1178588	Reannotation of 3'+ 5' splicing sites at Intron 4	1177353	1177466	0	-	-	-	-	-	1	-
	PFF1377w	Chr 06	1176266	1178588	Reannotation of 3'+ 5' splicing sites at Intron 5	1177717	1177888	0	-	-	-	-	1	-	-
	PFF1377w	Chr 06	1176266	1178588	Reannotation of 5' splicing site at Intron 6	1177964	1178041	0	-	-	-	-	-	1	-
	PFF1377w	Chr 06	1176266	1178588	Reannotation of 5' splicing site Intron 7 with exon elimination	1178131	1178388	0	-	-	-	-	-	1	-
190	PFF1415c	Chr 06	1199854	1200996	Possible New Transcript	1202228	1202375	1232	-	-	-	-	-	-	1
191	PFF1455c	Chr 06	1252055	1253988	5' alternative splicing site at Intron 5	1253039	1253139	0	-	-	-	-	-	1	-
	PFF1455c	Chr 06	1252055	1253988	3' alternative splicing site at Intron 3	1253367	1253461	0	-	-	-	-	-	1	-
192	PFF1465w	Chr 06	1258883	1259942	5' alternative splicing site at Intron 1	1258971	1259121	0	-	-	-	-	-	1	-
	PFF1465w	Chr 06	1258883	1259942	5' alternative splicing site at Intron 3	1259430	1259559	0	-	-	-	-	1	1	-
	PFF1465w	Chr 06	1258883	1259942	3' alternative splicing site at Intron 4	1259634	1259723	0	-	-	-	-	-	1	-
	PFF1465w	Chr 06	1258883	1259942	5' alternative splicing site at Intron 4	1259779	1259904	0	-	-	-	-	-	1	-
	PFF1465w	Chr 06	1258883	1259942	5' alternative splicing site at Intron 4	1259787	1259904	0	-	-	-	-	-	1	-
193	PFF1485w	Chr 06	1279823	1283096	New Intron at 3' end of gene	1283090	1283245	0	-	-	-	-	-	1	-
194	PFF1495w	Chr 06	1288240	1290808	Reannotation of 5' splicing site at Intron 6	1289609	1289720	0	-	-	-	-	-	1	-
195	MAL7P1.228+	Chr 07	106224	108526	New Intron at 5' UTR	105345	105757	467	-	1	-	-	-	-	-	Heat Shock 70KDa protein
196	MAL7P1.339	Chr 07	343138	343184	New Intron at 3' end of gene	343059	343152	0	-	-	-	-	1	1	1
	MAL7P1.339	Chr 07	343138	344469	Exon 7 skipping	343059	343293	0	-	-	-	-	-	1	-
	MAL7P1.339	Chr 07	343138	344469	Reannotation of 3' and 5' splicing sites at Intron 4	343527	343721	0	-	-	-	-	1	1	1
197	MAL7P1.340	Chr 07	345481	346601	3' alternative splicing site at Intron 1	345994	346364	0	-	-	-	-	1	-	-
198	MAL7P1.203b	Chr 07	359885	360136	New Intron at 5' UTR	359769	359884	1	-	1	1	-	1	1	-	conserved Plasmodium protein, fragment
199	MAL7P1.204	Chr 07	365281	370401	New Transcript	372046	372268	1645	-	-	-	-	-	1	-
200	MAL7P1.23	Chr 07	417383	421157	CT/AC within the gene/Intron	420768	420915	0	-	-	-	-	1	1	-
201	MAL7P1.27	Chr 07	458600	461695	CT/AC within the gene/Intron	460583	460716	0	-	-	-	-	1	-	-
	MAL7P1.27	Chr 07	458600	461695	CT/AC within the gene/Intron	460765	460936	0	-	-	-	-	1	1	-
202	PF07_0037	Chr 07	468938	477127	CT/AC at 3' end of gene	468886	468957	0	-	-	-	-	-	-	1
203	MAL7P1.29a	Chr 07	493278	493472	CT/AC at 3' UTR OR New Transcript	493526	493712	54	-	-	-	-	1	-	-
204	PF07_0043	Chr 07	533846	534516	CT/AC at 3' UTR	533503	533588	258	-	-	-	-	-	1	-
205	MAL7P1.66	Chr 07	673311	676245	Reannotation of 3' splicing site at Intron 1	675379	675559	0	1	-	-	1	-	-	-	mitochondrial ribosomal protein S5 precursor
206	PF07_0059*	Chr 07	728827	729795	CT/AC at 3' end OR New Intron at 3' end of PF07_0060	729758	729999	0	-	-	-	-	-	1	-
207	MAL7P1.73	Chr 07	740116	742067	New Intron at 3' end of gene	739943	740119	0	-	-	-	-	-	1	-
208	MAL7P1.78	Chr 07	775386	776843	New Intron at 5' UTR	775086	775266	120	-	-	-	-	-	1	-
	MAL7P1.78	Chr 07	775386	776843	Reannotation of 5' splicing site at intron 8	776504	776627	0	-	-	-	1	1	1	1	conserved Plasmodium protein
209	MAL7P1.82	Chr 07	793959	796585	Reannotation of 5' and 3' splicing sites at Intron 1	793957	794234	0	-	-	-	-	1	-	-
	MAL7P1.82	Chr 07	793959	796585	Reannotation of 3' splicing site at Intron 2	794397	794566	0	-	-	-	-	1	1	-
	MAL7P1.82	Chr 07	793959	796585	Reannotation of 5' splicing site at Intron 3	794617	794751	0	-	-	1	-	1	-	1	conserved Plasmodium membrane protein
	MAL7P1.82	Chr 07	793959	796585	CT/AC within the gene/Intron	795069	795198	0	-	-	-	-	1	1	-
210	MAL7P1.84	Chr 07	800567	802039	CT/AC at 3' end of gene	800289	800582	0	-	-	-	-	-	1	-
211	PF07_0071	Chr 07	807253	809508	New Intron at 3' UTR	810011	810307	503	-	-	-	-	-	1	-
212	MAL7P1.87	Chr 07	814096	818253	Reannotation of 5' splicing site at Intron 4	815046	815184	0	-	-	-	-	-	1	1
213	MAL7P1.94	Chr 07	879821	881260	5' alternative splicing site at Intron 2	880275	880502	0	-	-	-	-	-	1	-
	MAL7P1.94	Chr 07	879821	881260	CT/AC within the gene/Intron	880806	880897	0	-	-	-	-	-	-	1
	MAL7P1.94	Chr 07	879821	881260	CT/AC within the gene/Intron	880949	881147	0	-	-	-	-	-	-	1
214	MAL7P1.95	Chr 07	882316	886681	Reannotation of 3' and 5' splicing sites at Intron 1	882371	882497	0	-	-	-	-	-	-	1
215	MAL7P1.99	Chr 07	894366	895400	5' alternative splicing site at Intron 1	895151	895361	0	-	-	-	-	1	1	-
216	PF07_0078+	Chr 07	910390	912030	New Intron at 3' end of gene; alternative STOP codon	910066	910400	0	-	-	-	1	-	-	-	transmembrane protein, putative
217	PF07_0079	Chr 07	914118	914868	CT/AC at 3' end of gene	914035	914176	0	-	-	-	-	-	1	-
218	PF07_0085	Chr 07	938312	940364	CT/AC at 3' end of gene	940353	940485	0	-	-	-	-	-	1	-
219	MAL7P1.106	Chr 07	941722	942863	Exon 5 skipping	942476	942820	0	-	-	-	-	-	1	-
220	MAL7P1.111	Chr 07	956925	958163	Reannotation of 5' splicing site at Intron 1	956991	957159	0	-	-	-	-	-	-	1
221	PF07_0086	Chr 07	959519	970047	Reannotation of 5' splicing site at Intron 1	962771	962919	0	-	-	1	-	-	-	-
222	PF07_0087	Chr 07	971810	972544	New Intron at 5' UTR	971354	971739	71	-	-	-	-	-	1	-
223	PF07_0088	Chr 07	986835	987540	New Intron at 5' UTR/ 5' Alt splic site Stage spec	987557	987648	17	-	-	-	-	-	1	-
	PF07_0088	Chr 07	986835	987540	New Intron at 5' UTR/ 5' Alt splic site Stage spec	987557	987962	17	-	-	-	-	1	-	-
224	PF07_0090a	Chr 07	995091	995626	New Intron at 5' UTR	995629	995842	3	-	-	-	-	-	1	-
225	PF07_0092+	Chr 07	1014262	1016070	New Intron at 3' UTR	1013699	1014191	71	-	-	1	-	-	-	-	BING4 (NUC141) WD-40 repeat protein
226	PF07_0101+	Chr 07	1048608	1055609	3' and 5' Alternative Splicing sites with intron creation	1053250	1053540	0	1	1	-	-	-	-	-	conserved Plasmodium protein
227	MAL7P1.137	Chr 07	1103088	1104738	New intron at the 3' end of the gene	1102815	1103093	0	-	-	1	-	-	-	1	kelch protein, putative
228	MAL7P1.139	Chr 07	1126356	1127113	New Intron at 5' UTR	1126211	1126325	31	-	-	-	-	-	1	-
229	PF07_0106	Chr 07	1127578	1130130	New Transcript	1131928	1132044	1798	-	-	-	-	1	-	-
230	PFF1377w	Chr 07	1176266	1178588	Reannotation of 3'and 5' splicing sites at Intron 5	1177717	1177888	0	-	-	-	-	1	-	-
231	MAL7P1.154a	Chr 07	1271464	1272577	New Intron at 3' end of gene	1271328	1271467	0	-	-	-	-	-	1	-
	MAL7P1.154a	Chr 07	1271464	1272577	Reannotation of 5' splicing site at Intron 1	1272319	1272455	0	-	-	-	-	-	1	-
232	MAL7P1.157	Chr 07	1285965	1287556	CT/AC within the gene/Intron	1287317	1287521	0	-	-	-	-	-	1	-
233	MAL7P1.157a	Chr 07	1287648	1290048	New Intron at 3' end of gene/Overlaps downstream gene	1287550	1287656	0	-	-	-	-	-	1	1
234	MAL7P1.158	Chr 07	1291075	1292083	5' alternative splicing site at Intron 1	1291230	1291439	0	-	-	-	-	-	1	-
235	PF07_0127	Chr 07	1359723	1360472	New Transcript OR new intron at 5' UTR	1358621	1358771	952	-	-	-	-	1	1	-
236	PF07TR004	Chr 07	1388551	1390314	New Intron within the transcript	1389274	1389460	0	1	-	1	-	-	-	-	Described as non-coding RNA
237	PF08_tmp2	Chr 08	100014	100175	New Transcript	100886	101034	711	-	-	-	-	-	-	1
238	PF08_0134	Chr 08	110303	110680	New Intron at 5' UTR	110685	110824	5	-	-	-	-	1	1	-
	PF08_0134	Chr 08	110303	110680	New Intron at 5' UTR	110853	111143	173	-	-	-	-	-	1	-
239	MAL8P1.154	Chr 08	129972	143960	New Transcript	127390	127549	2423	-	-	-	-	1	1	-
240	PF08_0131	Chr 08	166536	167198	CT/AC at 5' UTR	166101	166408	128	-	-	-	-	-	1	-
	PF08_0131	Chr 08	166536	167198	CT/AC at 5' end of gene	166101	166544	0	-	-	-	-	-	1	-
241	MAL8P1.150	Chr 08	181683	189233	CT/AC within the gene/Intron	188471	188597	0	-	-	-	-	-	1	-
242	MAL8P1.146	Chr 08	205361	207781	CT/AC 3' end of gene	205135	205364	0	-	-	-	-	1	1	-
243	PF08_0126	Chr 08	213372	217091	New Intron at 3' end of gene	217062	217375	0	-	-	-	-	-	-	1
	PF08_0126	Chr 08	213372	217091	New Intron at 3' UTR	217562	217674	471	-	-	-	-	-	-	1
	PF08_0126	Chr 08	213372	217091	New Intron at 3' UTR/3' ALT SPL site	217858	217948	767	-	-	-	-	-	1	-
	PF08_0126	Chr 08	213372	217091	New Intron at 3' UTR	217858	217988	767	-	-	-	-	-	1	1
244	MAL8P1.144	Chr 08	219008	223411	CT/AC within the gene	223268	223382	0	-	-	-	-	-	1	-
	MAL8P1.144	Chr 08	219008	223411	CT/AC at 3' UTR	223706	224034	295	-	-	-	-	-	1	-
245	MAL8P1.142	Chr 08	234587	235546	New Intron at 5' UTR	235588	235784	42	-	-	-	-	1	1	-
246	MAL8P1.138	Chr 08	284182	285638	CT/AC within the gene/Intron	284540	284638	0	-	-	-	-	-	1	-
247	MAL8P1.131	Chr 08	372043	373744	New Intron at 5' UTR	371633	371816	227	-	-	-	-	-	1	-
	MAL8P1.131	Chr 08	372043	373744	New Intron at 5' UTR	371906	372031	12	-	1	-	-	1	-	-	gas41 homologue, putative
248	PF08_0110	Chr 08	382685	383968	CT/AC within the gene/Intron	383411	383610	0	-	-	-	-	1	-	-
249	MAL8P1.121+	Chr 08	424649	425658	CT/AC at 3' end of gene	425655	425825	0	-	-	1	-	-	1	-	coatomer epsilon subunit, putative
	MAL8P1.121	Chr 08	424649	425658	CT/AC at 3' UTR	426060	426164	402	-	-	-	-	1	-	-
250	PF08_0100*	Chr 08	500584	502690	CT/AC within the gene/Intron	500773	500966	0	-	-	-	-	-	-	1
	PF08_0100*	Chr 08	500584	502690	CT/AC within the gene/Intron	501060	501143	0	-	-	-	-	1	-
	PF08_0100*	Chr 08	500584	502690	CT/AC within the gene/Intron	501228	501360	0	-	-	-	-	1	1	1
	PF08_0100*	Chr 08	500584	502690	CT/AC within the gene/Intron/Stage Specific	501410	501681	0	-	-	-	-	-	1
	PF08_0100*	Chr 08	500584	502690	CT/AC within the gene/Intron	501410	501699	0	-	-	1	-	-	-	1	ruvB-like DNA helicase, putative
	PF08_0100	Chr 08	500584	502690	CT/AC within the gene	501771	502548	0	-	-	-	-	1	1	-
	PF08_0100	Chr 08	500584	502690	CT/AC within the gene	501771	501949	0	-	-	-	-	1	1	-
	PF08_0100	Chr 08	500584	502690	CT/AC within the gene	502008	502548	0	-	-	-	-	1	1	-
	PF08_0100	Chr 08	500584	502690	CT/AC at 5' UTR	502694	502891	4	-	-	-	-	1	-	-
251	PF08_0099	Chr 08	518542	518814	New Intron at 5' UTR	518827	519280	13	-	1	-	-	-	1	-	acyl CoA binding protein, putative
252	MAL8P1.108	Chr 08	535590	537740	CT/AC within the gene/Intron	535923	536041	0	-	-	-	-	-	1	-
253	RNAzID:4335	Chr 08	568310	568461	New Intron at 5' UTR	567367	567733	577	-	-	-	-	-	1	-
	RNAzID:4335	Chr 08	568310	568461	New Intron at 5' end of the transcript	567980	568322	0	-	-	-	-	1	1	-
254	PF08_0090*	Chr 08	590941	594609	CT/AC 5' UTR OR New Transcript	589528	590280	661	-	-	1	-	-	-	-
255	MAL8P1.97	Chr 08	637748	638835	CT/AC at 3' end of gene	637604	637765	0	-	-	-	-	-	1	-
256	PF08_0080	Chr 08	666669	668216	CT/AC at 3' UTR OR New Transcript	665458	665555	1114	-	-	-	-	-	1	-
	PF08_0080	Chr 08	666669	668216	New Transcript	669081	669187	865	-	-	-	-	-	1	-
	PF08_0080	Chr 08	666669	668216	New Transcript	669278	669544	1062	-	-	-	-	1	1	-
257	PF08_0076	Chr 08	679110	679846	New Intron at 5' UTR	679852	680197	6	-	-	-	-	1	1	-
258	MAL8P1.93	Chr 08	683592	684693	3' alternative splicing site with exon 6 skipping	683444	683767	0	-	1	1	-	-	-	-	conserved Plasmodium protein
259	PF08_0074+	Chr 08	688461	689207	New Intron at 5' UTR	687957	688120	341	-	-	-	1	-	1	-	DNA/RNA-binding protein Alba, putative
260	MAL8P1.83	Chr 08	731038	733308	Reannotation of 5' splicing site at Intron 3	732577	732751	0	-	-	-	-	-	1	-
261	MAL8P1.80	Chr 08	757270	757296	CT/AC at 5' UTR OR New Intron at 5' UTR MAL8P1.79	757337	757646	41	-	-	-	-	-	1	-
262	MAL8P1.78	Chr 08	761266	762159	CT/AC at 5' UTR	761069	761207	59	-	-	-	-	-	1	-
263	PF08_0059	Chr 08	799905	801331	CT/AC within the gene/Intron	800242	800444	0	-	-	-	-	-	1	-
	PF08_0059	Chr 08	799905	801331	CT/AC within the gene/Intron	800242	800498	0	-	-	-	-	-	1	-
	PF08_0059	Chr 08	799905	801331	CT/AC within the gene/Intron	800594	800788	0	-	-	-	-	-	1	-
	PF08_0059	Chr 08	799905	801331	CT/AC within the gene/Intron	800832	800984	0	-	-	-	-	1	-	1
264	MAL8P1.72	Chr 08	817929	818228	New Intron at 3' UTR OR New Transcript	817274	817353	576	-	-	-	-	-	1	-
265	RNAzID:4376 *	Chr 08	818463	818550	New intron at 5' UTR of gene MAL8P1.72 overlapping RNAzID:4376	818243	818993	0	-	-	-	1	-	1	1	high mobility group protein
266	MAL8P1.69	Chr 08	831139	832587	CT/AC within gene	831863	831998	0	-	-	-	-	-	1	-
267	MAL8P1.68	Chr 08	836168	836358	New Intron at 3' end of gene	836305	836422	0	-	-	-	-	-	1	-
268	MAL8P1.67	Chr 08	837111	837981	5' alternative splicing site at Intron 1	837705	837870	0	-	-	-	-	-	1	-
269	PF08_0056	Chr 08	843415	844313	5' alternative splicing site at Intron 1	843578	843764	0	-	-	-	-	-	1	-
270	MAL8P1.66	Chr 08	846351	848478	New Intron connecting Exons 1 and 2	846531	846694	0	-	-	-	-	1	1	1
	MAL8P1.66	Chr 08	846351	848478	CT/AC within the gene	846724	846842	0	-	-	-	-	-	-	1
	MAL8P1.66	Chr 08	846351	848478	New Intron connecting exons 2 and 3	846737	846834	0	-	-	-	1	1	1	1
	MAL8P1.66	Chr 08	846351	848478	New Intron connecting exons 4 and 5	847161	847264	0	-	-	-	1	-	1	1
	MAL8P1.66	Chr 08	846351	848478	New Intron connecting exons 5 and 6	847376	847482	0	-	-	1	-	-	1	1
	MAL8P1.66	Chr 08	846351	848478	New Intron connecting exons 7 and 8	847760	847882	0	-	-	-	-	-	-	1
	MAL8P1.66	Chr 08	846351	848478	New Intron connecting exons 8 and 9	847938	848035	0	-	-	-	-	1	1	1
	MAL8P1.66	Chr 08	846351	848478	New Intron connecting exons 9 and 10	848069	848214	0	-	-	1	-	-	1	1
	MAL8P1.66	Chr 08	846351	848478	New Intron connecting exons 10 and 11	848260	848411	0	-	-	-	-	-	1	-
271	MAL8P1.65	Chr 08	849567	854044	3' alternative splicing site at Intron 4	849401	849737	0	-	-	-	-	1	-	1
272	PF08_0055	Chr 08	856751	857839	New Transcript	859389	859524	1550	-	-	-	-	1	1	-
273	PF08_0053	Chr 08	870659	871570	CT/AC within the gene	870898	871038	0	-	-	-	-	-	-	1
	PF08_0053	Chr 08	870659	871570	New Intron at 3' end of gene	871518	871642	0	-	-	-	-	1	-	-
274	MAL8P1.56	Chr 08	930241	931957	CT/AC at 3' end of gene	931933	932065	0	-	-	-	-	1	1	-
275	MAL8P1.52	Chr 08	966895	967730	CT/AC within the gene/Intron	966944	967049	0	-	-	-	-	-	1	-
	MAL8P1.52	Chr 08	966895	967730	CT/AC within the gene/Intron	966944	967052	0	-	-	-	-	-	1	-
	MAL8P1.52	Chr 08	966895	967730	CT/AC within the gene/Intron	967206	967417	0	-	-	-	-	1	1	-
276	MAL8P1.30	Chr 08	1072069	1075489	Reannotation of 5' splicing site at Intron 9	1074186	1074331	0	-	-	1	-	-	1	-	conserved Plasmodium membrane protein
277	PF08_0024	Chr 08	1102959	1103876	New Intron at 5' UTR	1103878	1104006	2	-	-	-	-	-	-	1
278	PF08_0014	Chr 08	1187247	1188197	New Intron at 5' UTR	1186816	1186949	298	-	-	-	-	-	1	-
279	MAL8P1.18	Chr 08	1188695	1193997	Reannotation of 5' and 3' splicing sites at Intron 1	1189625	1189872	0	-	1	-	-	-	-	-
280	MAL8P1.15	Chr 08	1213409	1216651	New Intron within gene	1214768	1214959	0	-	-	-	-	-	1	-
281	PF08_0007	Chr 08	1243038	1243967	CT/AC at 5' UTR OR New Transcript	1244791	1244882	824	-	-	-	-	-	1	1
	PF08_0007	Chr 08	1243038	1243967	CT/AC at 5' UTR OR New Transcript	1244791	1244896	824	-	-	-	-	-	1	-
282	MAL8P1.11	Chr 08	1246283	1252150	CT/AC within the gene	1251547	1251771	0	-	-	-	-	-	1	-
283	PF08_0004	Chr 08	1295093	1295793	CT/AC within the gene/Intron	1295269	1295525	0	-	-	-	-	-	1	1
284	PFI0150c	Chr 09	130139	130936	CT/AC within the gene/Intron	130188	130440	0	-	-	-	-	-	1	-
285	PFI0155c	Chr 09	133761	135586	New Intron at 5' UTR	135655	135776	69	-	-	-	1	1	1	-
286	PFI0175w	Chr 09	168491	172885	CT/AC within the gene/Intron	170057	170246	0	-	-	-	-	-	1	-
	PFI0175w	Chr 09	168491	172885	CT/AC within the gene/Intron	170739	170902	0	-	-	-	-	-	1	-
287	PFI0280c*	Chr 09	284197	286637	New Intron at 5'UTR	287071	287205	434	-	-	1	-	1	-	-	autophagocytosis associated protein, putative
288	PFI0360c	Chr 09	356658	357676	New Intron at 5' UTR with 5' alternative splicing	357689	357786	13	-	-	-	-	1	-	-
	PFI0360c	Chr 09	356658	357676	New Intron at 5' UTR with 5' alternative splicing	357689	357757	13	-	-	-	1	1	-	1	conserved Plasmodium protein
	PFI0360c	Chr 09	356658	357676	New Intron at 5'UTR	357814	357915	138	-	-	-	-	-	1	-
289	PFI0395w	Chr 09	378027	382988	CT/AC within the gene/Intron	382830	382959	0	-	-	-	-	-	1	-
290	PFI0425w	Chr 09	404304	406277	CT/AC at 3' end of gene	406263	406377	0	-	-	-	-	-	1	1
291	PFI0465c	Chr 09	433230	435365	CT/AC at 5' UTR OR New Transcript	436509	437274	1144	-	-	-	-	-	1	-
292	PFI0555c	Chr 09	522212	526009	CT/AC within the gene	522502	522607	0	-	-	-	-	-	1	-
293	PFI0610w	Chr 09	556081	557949	Exon 4 skipping	557295	557574	0	1	-	-	-	-	-	-
294	PFI0675w	Chr 09	593098	593547	New Intron at 5' UTR	592372	592953	145	-	-	-	-	-	1	-
	PFI0675w	Chr 09	593098	593547	New Intron at 5' UTR	592372	592956	142	-	-	-	-	-	1	-
	PFI0675w	Chr 09	593098	593547	New Intron at 5' UTR	592374	592727	371	-	-	-	-	-	1	-
	PFI0675w	Chr 09	593098	593547	New Intron at 5' UTR	592374	592953	145	-	-	-	-	-	1	-
	PFI0675w	Chr 09	593098	593547	New Intron at 5' UTR	592868	592953	145	-	-	-	-	-	1	-
	PFI0675w	Chr 09	593098	593547	New Intron at 5' UTR/Stage Specific	592997	593095		-	-	-	-	-	1	-
	PFI0675w	Chr 09	593098	593547	New Intron at 5' UTR	593015	593095	3	-	-	-	-	1	1	1
295	PFI0695c	Chr 09	608352	610066	CT/AC within the gene/Intron	608642	608821	0	-	-	1	-	-	-	-	phospholipid or glycerol acyltransferase, putative
296	PFI0705w	Chr 09	617954	619826	5' alternative splicing site at Intron 4	618886	619338	0	-	-	-	-	1	1	-
297	PFI0725c	Chr 09	633565	634191	New Intron at 5' UTR	634412	634551	221	-	-	-	-	1	1	-
298	PFI0770c	Chr 09	661472	662317	New Intron at 5' UTR	662794	662946	477	-	-	-	-	-	1	-
299	PFI0800c	Chr 09	680222	681928	CT/AC within the gene/Intron	681544	681687	0	-	-	-	-	1	1	-
	PFI0800c	Chr 09	680222	681928	Reannotation of 5' and 3' splicing sites at Intron 1	681782	681876	0	-	-	-	1	-	-	-	conserved Plasmodium protein
300	PFI0810c	Chr 09	691559	693560	CT/AC within the gene/Intron	691657	691749	0	-	-	-	-	-	1	-
300	PFI0850w	Chr 09	720980	724855	New Intron at 3' UTR	724930	725013	75	-	-	-	-	-	1	-
300	PFI0885w	Chr 09	747163	748480	New Intron at 3' UTR	748504	748594	24	-	-	-	-	-	1	-
300	RNAzID:4653	Chr 09	762972	763080	CT/AC at 3' UTR OR New Transcript	763121	763304	41	-	-	-	-	-	1	-
	RNAzID:4653	Chr 09	762972	763080	CT/AC at 3' UTR OR New Transcript	763125	763304	45	-	-	-	-	1	1	-
	RNAzID:4653	Chr 09	762972	763080	CT/AC at 3' UTR OR New Transcript	763422	763659	342	-	-	-	-	-	1	-
	RNAzID:4653	Chr 09	762972	763080	CT/AC at 3' UTR OR New Transcript	763736	763905	656	-	-	-	-	-	1	1
301	PFI0915w	Chr 09	769442	772095	CT/AC within the gene/Intron	771390	771543	0	-	-	-	-	-	1	-
302	PFI0995w	Chr 09	831659	832638	5' alternative splicing site at Intron 3	832456	832584	0	-	-	-	-	-	1	1
	PFI0995w	Chr 09	831659	832638	5' alternative splicing site at Intron 3	832471	832584	0	-	-	-	-	-	1	1
303	PFI1005w	Chr 09	841526	842645	New Intron at 5' UTR / Possible New Transcript	840473	840618	908	-	-	-	-	-	1	-
	PFI1005w	Chr 09	841526	842645	CT/AC within the gene/Intron	841710	841831	0	-	-	-	-	-	1	-
304	PFI1030c1	Chr 09	857577	858819	Exon 4 skipping	857946	858201	0	1	1	1	1	1	-	-	ubiquitin conjugating enzyme, putative
305	PFI1070c*	Chr 09	886055	887379	New Intron within the gene	886845	887234	0	-	-	-	-	-	1	-
306	PFI1105w	Chr 09	913207	915060	New Intron at 5' UTR/ Previously described	913046	913209	0	-	1	1	-	-	-	-	phosphoglycerate kinase
307	PFI1220w	Chr 09	1010370	1011812	Reannotation of 5' and 3' splicing sites at Intron 4	1010953	1011086	0	-	-	-	-	1	-	-
	PFI1220w	Chr 09	1010370	1011812	5' alternative splicing site at Intron 5	1011157	1011251	0	1	-	1	-	1	1	1	conserved Plasmodium protein
308	PFI1225w	Chr 09	1012108	1013853	5' alternative splicing site at Intron	1013421	1013602	0	-	-	-	-	1	1	-
309	RNAzID:4689	Chr 09	1023935	1024081	CT/AC at 5' UTR RNAzID OR New Trasncript	1024172	1024281	91	-	-	-	-	-	1	-
310	PFI1295c*	Chr 09	1070955	1072945	CT/AC within gene	1072238	1072767	0	1	-	-	-	-	-	-
311	PFI1300c*	Chr 09	1075905	1081673	New Intron at 3' UTR	1075729	1075904	1	-	-	1	-	-	1	1	conserved Plasmodium protein
312	PFI1345c	Chr 09	1116406	1119765	3' alternative splicing site at Intron 2	1118992	1119133	0	-	-	-	-	-	-	1
313	PFI1380c	Chr 09	1136956	1138173	New Intron at 5' UTR	1138176	1138442	3	-	-	-	-	-	-	1
314	PFI1390w	Chr 09	1143174	1144469	3' alternative splicing site at Intron 2/Stage Specific	1143471	1143636	0	1	-	-	-	-	-	-	conserved Plasmodium protein
315	PFI1395w	Chr 09	1145354	1146028	CT/AC at 3' end of gene	1146016	1146170	0	-	-	-	-	-	1	-
316	PFI1400c	Chr 09	1146229	1147187	Reannotation of 5' splicing site at Intron 3	1146382	1146520	0	-	-	-	-	-	1	1
317	PFI1405c	Chr 09	1148151	1148492	CT/AC within gene	1148218	1148408	0	-	-	-	-	-	1	1
	PFI1405c	Chr 09	1148151	1148492	CT/AC at 5' UTR	1148503	1148656	11	-	-	-	-	-	1	-
318	PFI1445w	Chr 09	1175193	1180752	CT/AC within the gene/Intron	1176887	1177036	0	-	-	-	-	-	-	1
	PFI1490c	Chr 09	1218383	1220990	CT/AC within the gene/Intron	1220590	1220858	0	-	-	-	-	-	-	1
	PFI1500w	Chr 09	1225546	1239336	New Intron at 3' end of gene	1239292	1239475	0	-	1	-	-	-	1	-	conserved Plasmodium membrane protein
	PFI1505c	Chr 09	1248856	1251591	CT/AC at 3' UTR	1248316	1248696	160	-	-	-	-	-	1	-
	PFI1550c	Chr 09	1275258	1276474	CT/AC within the gene/Intron	1276075	1276203	0	-	-	-	-	-	1	-
	PFI1555w	Chr 09	1277997	1278886	3' alternative splicing site at Intron 1	1278047	1278252	0	-	-	-	-	1	1	-
	PFI1555w	Chr 09	1277997	1278886	3' alternative splicing site at Intron 4	1278626	1278752	0	-	-	-	-	1	1	-
	PFI1560cø	Chr 09	1279209	1283869	CT/AC within the gene/Intron	1282884	1283140	0	-	1	-	-	-	-	-	conserved Plasmodium membrane protein
	PFI1565w	Chr 09	1286998	1288362	CT/AC at 5' UTR	1285637	1285804	1194	-	-	-	-	-	1	-
	PFI1575c	Chr 09	1292107	1293633	New Intron at 3' UTR/RT-PCR PFI1580c	1293858	1293995	225	-	-	-	1	-	-	-
	PFI1580c*	Chr 09	1294259	1296634	Reannotation of 5' splicing site at intron 4	1294767	1294979		1	1	-	-	-	1	-	DHHC-type zinc finger protein, putative
	PFI1610c	Chr 09	1317994	1319458	New Intron at 3' end of gene	1317826	1318017	0	1	1	-	-	1	1	-	calcyclin binding protein, putative
	PFI1680w	Chr 09	1357400	1359251	New Intron at 5' UTR	1356805	1356932	468	-	-	-	-	-	1	-
	PFI1710w	Chr 09	1377942	1379741	CT/AC at 5' UTR	1377369	1377651	291	-	-	-	-	-	1	-
	PFI1710w	Chr 09	1377942	1379741	NEW TRANSCRIPT	1380789	1381280	1048	-	-	1	-	-	1	-
	PFI1745c	Chr 09	1430596	1431135	CT/AC at 5' UTR	1431165	1431592	30	1	-	-	-	-	-	-	early transcribed membrane protein (ETRAMP)
	PFI1770w	Chr 09	1446917	1447935	New Intron at 5' UTR/5' alternative splicing/Stage Specif	1446239	1446915	2	1	-	-	-	-	-	-	Plasmodium exported protein (PHISTb)
	PFI1770w	Chr 09	1446917	1447935	New Intron at 5' UTR/5' alternative splicing/Stage Specif	1446410	1446915	2	-	-	-	-	1	-	-
	PF10_00281	Chr 10	121116	123292	3' alternative splicing site at Intron 4	122333	122506		1	-	1	-	-	-	-	RNA binding protein, putative
	PF10_0029	Chr 10	123771	124883	CT/AC within the gene/Intron	123992	124080	0	-	-	-	-	-	1	-
	PF10_0034a	Chr 10	147640	148240	New Intron at 5' UTR	147403	147589	51	-	-	-	-	-	1	-
	PF10_0038	Chr 10	160317	160963	New Intron at 3' end of gene	160195	160459	0	-	-	-	-	-	-	1
	PF10_0049	Chr 10	215718	219760	3' alternative splicing site at Intron 1	215807	216132	0	-	-	-	-	1	1	-
	PF10_0051	Chr 10	221946	223431	CT/AC within the gene/Intron	222566	222706	0	-	-	-	-	1	-	-
	PF10_0054	Chr 10	228799	232194	CT/AC at 3' end of gene	232082	232329	0	-	-	-	-	-	1	-
	PF10_0054	Chr 10	228799	232194	CT/AC at 3' end of gene	232183	232329	0	-	-	-	-	1	1	-
	PF10_0062	Chr 10	259060	260662	Reannotation of 5' and 3' splicing sites at Intron 1	260021	260207	0	-	-	-	-	1	-	1
	PF10_0063a	Chr 10	265750	266824	New Intron at 3' UTR	265165	265262	488	-	-	-	-	-	1	-
	PF10_0063a	Chr 10	265750	266824	3' alternative splicing site at Intron 4	265945	266082	0	-	-	-	-	-	1	-
	PF10_0063a	Chr 10	265750	266824	Exon 4 skipping	265945	266220	0	-	-	-	-	-	1	-
	PF10_0063a	Chr 10	265750	266824	Exon 4 skipping	265949	266220	0	-	-	-	-	-	1	-
	PF10_0064	Chr 10	267219	269831	New Intron at 3' UTR	266981	267208	11	-	-	-	-	1	-	-
	PF10_0066	Chr 10	272243	272824	CT/AC at 5' end of the transcript RNAzID:302	273015	273179		-	1	-	1	-	-	-	thioredoxin, putative
	PF10_0086	Chr 10	369199	370225	CT/AC within the gene/Intron	369809	370110	0	-	-	-	-	-	-	1
	PF10_0092	Chr 10	383044	384793	New Intron at 5' UTR	384858	384975	65	-	-	-	-	-	1	-
	PF10_0095	Chr 10	393764	397992	CT/AC at 3' end of the gene	393634	393779	0	-	-	-	1	-	-	-	conserved Plasmodium membrane protein
	PF10TR005	Chr 10	413922	414284	CT/AC at 5' UTR	413515	413656	266	-	-	-	-	-	1	-
	PF10TR005	Chr 10	413922	414284	New Intron at 3' end of the transcript	414279	414657	0	1	-	1	-	-	1	-
	PF10_0101	Chr 10	415403	417470	New Intron at 5' UTR	417476	417604	6	-	-	-	-	-	1	-
	PF10_0107	Chr 10	429203	430139	CT/AC at 3' UTR	428742	428906	297	-	-	-	-	-	1	-
	PF10_0108	Chr 10	432504	435569	New Transcript	431345	431448	1056	-	-	-	-	-	1	-
	PF10_0118	Chr 10	468070	469535	Reannotation of 5' splicing site at Intron 1	469182	469283	0	-	-	-	-	-	-	1
	PF10_0121	Chr 10	475326	476562	New Intron at 5' UTR	476566	476791	4	-	-	-	-	-	1	-
	PF10_0170	Chr 10	701745	702421	New Intron at 5' UTR	701514	701737	8	-	-	-	-	1	1	1
	PF10_0183	Chr 10	757794	765157	CA/TC within the gene	764094	764758	0	-	-	-	-	-	-	1
	PF10_0186	Chr 10	774928	780486	New Intron at 5' UTR/Described	780503	780717	17	-	-	1	-	-	1	-	Zinc finger C-x8-C-x5-C-x3-H type, putative
	PF10_0187	Chr 10	786502	787007	CT/AC within the gene/Intron	786608	786810	0	-	-	-	-	-	-	1
	PF10_0188	Chr 10	787744	795219	CT/AC within the gene/Intron	789033	789139	0	-	-	-	-	-	-	1
	PF10_0188	Chr 10	787744	795219	Reannotation of 5' and 3' splicing sites at Intron 20	789262	789328	0	-	-	-	-	-	1	-
	PF10_0407	Chr 10	840211	843402	CT/AC within the gene/Intron	842226	842329	0	-	-	-	-	1	-	-
	PF10_0407	Chr 10	840211	843402	CT/AC within the gene/Intron	842426	842524	0	-	-	-	-	1	-	-
	PF10_0407	Chr 10	840211	843402	CA/TC within gene	842577	842748	0	-	-	-	-	-	-	1
	PF10_0407	Chr 10	840211	843402	CT/AC within the gene/Intron	842767	843094	0	-	-	-	-	-	1	1
	PF10_0203	Chr 10	845085	846191	CT/AC at 3' end of gene	845014	845103	0	-	-	-	-	-	-	1
	PF10_0203	Chr 10	845085	846191	CT/AC within the gene/Intron	845158	845295	0	-	-	-	-	1	-	1
	PF10_0203	Chr 10	845085	846191	New Intron at 5' UTR	846201	846552	10	-	-	-	-	1	1	-
	PF10_0207	Chr 10	860958	862447	New Intron at 5' UTR/5' alternative splicing site	862456	862621	9	-	-	1	1	1	1	-	conserved Plasmodium membrane protein
	PF10_0207	Chr 10	860958	862447	New Intron at 5' UTR/5' alternative splicing site	862456	862628	9	-	-	-	-	1	1	-
	PF10_0212a	Chr 10	897119	897271	New Transcript	895920	896142	977	-	-	-	-	-	1	-
	PF10_0212a	Chr 10	897119	897271	New Intron at 3' end of gene	896900	897149	0	-	1	-	-	-	1	-
	PF10_0213	Chr 10	905471	912343	New Transcript	915571	915867	3228	-	-	-	-	-	1	-
	PF10_0223	Chr 10	961064	962305	CT/AC within gene	961214	961339	0	-	-	-	-	-	1	-
	PF10_0227	Chr 10	985348	986986	CT/AC within the gene/Intron	985418	985531	0	-	-	-	-	-	1	-
	PF10_0250	Chr 10	1067650	1086990	3' alternative splicing site at Intron 9	1068376	1068663	0	-	-	-	-	-	-	1
	PF10_0254	Chr 10	1091434	1097275	Reannotation of 5' splicing site at Intron 7	1092996	1093119	0	-	-	1	-	-	-	1	conserved Plasmodium protein
	PF10_0260	Chr 10	1105449	1109449	New Intron at 5' UTR	1105814	1106051	0	-	1	1	-	-	-	1	conserved Plasmodium protein
	PF10_0261a	Chr 10	1112421	1112633	CT/AC at 3' UTR	1112289	1112415	6	-	-	-	-	1	1	-
	PF10_0261a	Chr 10	1112421	1112633	New Intron at 5' UTR	1112638	1112755	5	-	-	-	-	1	1	1
	PF10_0262	Chr 10	1113493	1118571	New Intron at 5' UTR	1118901	1119123	330	1	-	-	-	-	1	-	conserved Plasmodium protein
	PF10_0272	Chr 10	1153269	1154429	New intron at 3' UTR OR New Transcript OR	1152522	1152621	648	-	-	-	-	-	1	-
	PF10_0273	Chr 10	1156646	1158978	3' alternative splicing site with exon creation	1156700	1156801	0	-	-	-	-	1	1	-
	PF10_0273	Chr 10	1156646	1158978	5' alternative splicing site with exon creation	1156847	1156957	0	-	-	-	-	1	1	-
	PF10_0273	Chr 10	1156646	1158978	3' alternative splicing site at Intron 6	1157933	1158209	0	-	-	-	-	1	1	-
	PF10_0281	Chr 10	1181003	1182499	New Transcript	1179492	1179784	1219	-	-	-	-	-	1	-
	PF10_0282	Chr 10	1183485	1183993	CT/AC at 3' end of gene	1183376	1183505	0	-	-	-	-	-	1	-
	PF10_0282	Chr 10	1183485	1183993	New Intron at 5' UTR	1184086	1184226	93	-	-	-	-	-	1	-
	PF10_0290	Chr 10	1208196	1210912	CT/AC within gene	1208342	1208430	0	-	-	-	-	1	-	1
	PF10_0291	Chr 10	1211656	1212969	New Intron at 5' UTR	1212971	1213130	2	-	-	-	1	-	-	-	RAP protein, putative
	PF10_0304	Chr 10	1254841	1255616	CT/AC within gene	1255015	1255137	0	-	-	-	-	-	1	-
	PF10_0308	Chr 10	1265077	1268783	New Intron at 5' UTR	1264658	1264789	288	-	-	1	1	-	1	-	OTU-like cysteine protease, putative
	PF10_0308	Chr 10	1265077	1268783	New Intron at 5' UTR	1264877	1265062	15	-	-	-	-	-	1	-
	PF10_0308	Chr 10	1265077	1268783	5' Alternative splic site at Intron 1	1265161	1265297	0	-	-	-	-	-	1	-
	PF10_0309	Chr 10	1270526	1274142	5' alternative splicing site at Intron 2	1272536	1272659	0	-	-	-	-	-	1	-
	PF10_0311	Chr 10	1281250	1281987	5' alternative splicing site at Intron 3	1281834	1281959	0	-	-	-	-	-	-	1
	PF10_0330	Chr 10	1354452	1355569	New Intron at 5' UTR	1356267	1356559	698	-	-	-	-	-	1	-
	PF10_0338	Chr 10	1380203	1382246	3' alternative splicing site at Intron 10	1382128	1382185	0	-	-	-	-	-	1	-
	PF10_0359	Chr 10	1445915	1447494	Reannotation of 5' splicing site at Intron 4	1446642	1446722	0	-	1	-	-	-	1	1
	PF10_0362	Chr 10	1462350	1469554	Reannotation 3' splicing site at Intron 2	1462731	1462862	0	-	-	1	-	-	-	-	DNA polymerase zeta catalytic subunit, putative
	PF10_0365	Chr 10	1473513	1476859	Reannotation 5' splic site at Intron 11	1476443	1476603	0	-	-	-	-	-	1	-
	PF10_03721	Chr 10	1505834	1506895	3' Alternative splicing site at Intron 2	1506428	1506548	0	1	1	1	1	1	1	1	Antigen UB05
	PF10_0420	Chr 10	1512468	1514415	New Intron at 3' end of gene	1512280	1512471	0	-	-	-	-	1	1	-
	PF11_0039	Chr 11	128790	129065	New Intron at 5' UTR	128524	128779	11	-	-	1	1	1	1	1	early transcribed membrane protein 11.1, etramp11.1
	PF11_0043	Chr 11	140049	140802	3' alternative splicing site at Intron 1	140203	140602	0	-	-	-	-	1	-	-
	PF11_0048	Chr 11	160116	160853	New Intron at 3' end of gene with 5' alternative splicing site/Stage Specif	160850	161134	0	-	-	-	-	1	-	-
	PF11_0048	Chr 11	160116	160853	New Intron at 3' end of gene with 5' alternative splicing site/Stage Specif	161011	161134	158	-	-	-	-	-	1	-
	PF11_00581	Chr 11	204594	205795	3' Alternative splicing site at Intron 3	204952	205101	0	1	-	1	-	-	-	-	RNA polymerase subunit, putative
	PF11_0068	Chr 11	247451	248971	CT/AC at 5' UTR OR	246492	246575	876	-	-	-	-	-	1	-
	PF11_0072	Chr 11	258779	259981	CT/AC at 5' UTR	257943	258107	672	-	-	-	-	-	1	-
	PF11_0074	Chr 11	263744	266570	New Intron at 3' end of gene	263635	263777	0	-	-	-	-	1	1	1
	PF11_0076	Chr 11	268244	274552	CT/AC at 3' end of gene	268070	268157	87	-	-	-	-	1	1	-
	PF11_0083	Chr 11	294151	296979	CT/AC within the gene/Intron*	296384	296714	0	-	-	-	-	1	-	-
	PF11_0088	Chr 11	320128	321205	CT/AC within the gene/Intron	320575	320753	0	-	-	-	-	-	-	1
	PF11_0091*	Chr 11	329867	335601	New Intron within gene	330064	330156	0	-	-	-	-	1	-	-
	PF11_0095a	Chr 11	362421	362887	3' alternative splicing site at Intron 1	362538	362677	0	-	-	-	-	-	-	1
	PF11_0105	Chr 11	390644	390687	New Intron at 3' UTR with 3' Alternative Splicing	390118	390605	39	-	-	-	-	-	1	-
	PF11_0105	Chr 11	390644	390687	New Intron at 3' UTR with 3' Alternative Splicing	390123	390605	39	-	-	-	-	1	1	1
	PF11_0113	Chr 11	426777	426864	New Intron at 5' UTR/ Described	426874	427075	10	-	-	-	1	1	1	-	mitochondrial ribosomal protein L11 precursor, putative
	PF11_0120	Chr 11	445233	445799	New Intron within the gene	445268	445493	0	-	-	-	-	-	1	-
	PF11_0122	Chr 11	448912	451766	Reannotation of 5' splicing site at Intron 3	451511	451680	0	-	-	1	-	-	-	1
	PF11_0126	Chr 11	459776	460620	New Intron at 3' UTR	460646	460748	26	-	-	-	-	1	1	-
	PF11_0130	Chr 11	475880	476455	New Intron at 3' UTR	476641	476779	186	-	-	-	-	-	1	-
	PF11_0140	Chr 11	517310	517984	CT/AC at 3' end of gene	517931	518107	0	-	-	-	-	-	1	-
	PF11_0142	Chr 11	521121	522823	3' alternative splicing site at Intron 2	522300	522444	0	-	-	-	-	1	1	-
	PF11_0148	Chr 11	537646	538296	New Intron at 5' UTR	537239	537477	169	-	-	-	-	-	1	-
	PF11_0148	Chr 11	537646	538296	New Intron at 5' end of the gene	537537	537653	0	-	-	-	-	-	1	-
	PF11_01491	Chr 11	539902	541386	3' Alternative splicing site at Intron 1	539969	540165	0	1	-	1	-	1	1	1	GTP-binding nuclear protein ran/tc4
	PF11_0149	Chr 11	539902	541386	CT/AC within the gene/Intron	541057	541219	0	-	-	-	-	1	1	-
	PF11_0152	Chr 11	542329	544764	CT/AC within the gene/Intron	543386	543493	0	-	-	-	-	-	1	-
	PF11_0160	Chr 11	576772	580275	CT/AC within the gene/Intron	579142	579375	0	-	-	-	-	1	-	-
	PF11_0170	Chr 11	618311	619777	5' alternative splicing site at Intron 1	618384	618512	0	-	-	-	-	1	-	-
	PF11_0175a	Chr 11	644099	645536	New Intron at 3' UTR	643781	643940	159	-	-	-	-	-	1	-
	PF11_0175a	Chr 11	644099	645536	Reannotation of 5' splicing site at Intron 5	644399	644506	0	-	-	1	-	1	1	1
	PF11_0183*	Chr 11	670710	671514	CT/AC within the gene	671064	671161	0	-	-	-	-	1	1	1
	PF11_0183	Chr 11	670710	671514	CT/AC within the gene	671068	671161	0	-	-	-	-	1	1	-
	PF11_0183	Chr 11	670710	671514	CT/AC within the gene/Intron	671233	671423	0	-	-	-	-	1	-	1
	PF11_0183	Chr 11	670710	671514	New Intron at 5' UTR with 5' Alternative Splicing	671529	671615	15	-	-	-	1	-	1	-
	PF11_0183+	Chr 11	670710	671514	New Intron at 5' UTR with 5' Alternative Splicing	671529	672066	15	-	-	-	1	-	-	-	conserved Plasmodium protein
	PF11_0185	Chr 11	678751	683280	New Intron at 5' UTR	678592	678749	2	-	-	-	-	-	1	-
	PF11_0198	Chr 11	720991	722272	CT/AC within the gene/Intron	721592	721686	0	-	-	-	-	-	1	-
	PF11_0198	Chr 11	720991	722272	CT/AC within the gene/Intron	721935	722119	0	-	-	-	-	-	1	-
	PF11_0199	Chr 11	722676	723288	Reannotation of 5' splicing site at Intron 1	722769	722888	0	-	-	1	-	1	1	1	conserved Plasmodium protein
	PF11_0212	Chr 11	772538	775041	CT/AC within the gene/Intron	774826	774959	0	-	-	-	-	-	1	-
	PF11_0217	Chr 11	792196	793944	CT/AC at 5' UTR OR New Transcript	791682	792026	170	-	-	-	-	1	1	-
	PF11_0224	Chr 11	815385	816321	New Intron at 5' UTR	816356	816594	35	-	-	-	-	1	1	-
	PF11_0240	Chr 11	878968	895272	CT/AC within the gene/Intron	894944	895189	0	-	-	-	-	-	-	1
	PF11_0251	Chr 11	948590	950706	CT/AC within the gene/Intron	950443	950578	0	-	-	-	-	-	1	-
	PF11_0253	Chr 11	957513	958841	CT/AC within the gene/Intron	958106	958275	0	-	-	-	-	-	-	1
	PF11_0253	Chr 11	957513	958841	New Intron at 5' UTR	958842	958999	1	-	1	-	1	-	-	-	conserved Plasmodium protein
	PF11_0253	Chr 11	957513	958841	New Intron at 5' UTR/3' Alt Splic	959038	959155	197	-	1	-	-	-	-	1	conserved Plasmodium protein
	PF11_0253	Chr 11	957513	958841	New Intron at 5' UTR/3' Alt Splic	959043	959155	202	-	1	1	-	-	-	1
	PF11_0263	Chr 11	989158	990300	Reannotation of 5' Splicing site at Intron 1	989902	990035	0	-	1		-	-	1	-
	PF11_0263	Chr 11	989158	990300	3' alternative splicing site at Intron 1	990108	990239	0	-	1	1	-	-	-	-	protein phosphatase, putative
	PF11_0266a	Chr 11	1003225	1003693	New Intron at 3' UTR	1003106	1003191	34	-	-	-	-	-	1	-
	PF11_0268	Chr 11	1008408	1010852	CT/AC within the gene/Intron	1009192	1009356	0	-	-	-	-	-	1	-
	PF11_0273	Chr 11	1026974	1029565	Reannotation of 5' splicing site at Intron 2. Fig	1028816	1028976	0	-	-	-	1	1	1	1	DNAJ protein, putative
	PF11_0277	Chr 11	1040788	1046085	New Intron at 5' UTR	1046098	1046250	13	-	-	1	1	-	-	-	conserved Plasmodium protein
	PF11_0281	Chr 11	1056196	1058052	3' alternative splicing site at Intron 1	1057867	1058000	0	1	-	-	-	-	-	-	Protein phosphatase 2C
	PF11_0285	Chr 11	1065783	1066567	CT/AC within the gene/Intron	1065910	1066099	0	-	-	-	-	1	1	-
	PF11_0285	Chr 11	1065783	1066567	CT/AC within the gene	1066126	1066241	0	-	-	-	-	-	1	-
	PF11_0287	Chr 11	1071750	1073811	3' alternative splicing site at Intron 8	1073433	1073582	0	-	-	-	-	1	1	1
	PF11_0287	Chr 11	1071750	1073811	CT/AC within the gene/Intron	1073668	1073768	0	-	-	-	-	-	1	-
	PF11_0294	Chr 11	1098165	1103553	New Intron at 3' UTR	1097974	1098071	94	-	-	-	-	-	1	-
	PF11_0295	Chr 11	1104214	1106503	CT/AC within the gene/Intron	1104669	1104798	0	-	-	-	-	1	1	-
	PF11_0295	Chr 11	1104214	1106503	CT/AC within the gene	1104879	1105196	0	-	-	-	-	1	1	-
	PF11_0295	Chr 11	1104214	1106503	CT/AC within the gene	1105220	1105402	0	-	-	-	-	1	1	-
	PF11_0295	Chr 11	1104214	1106503	CT/AC within the gene/Intron	1105475	1105632	0	-	-	-	-	1	1	-
	PF11_0300	Chr 11	1118247	1120683	Reannotation of 3' splicing site at Intron 2	1119972	1120222	0	-	-	-	-	1	1	-
	PF11_0300	Chr 11	1118247	1120683	3' alternative splicing site at Intron 2	1119972	1120240	0	-	-	-	-	-	1	-
	PF11_0306	Chr 11	1141484	1143908	CT/AC within the gene	1142769	1142996	0	-	-	-	-	-	1	-
	PF11_0306	Chr 11	1141484	1143908	Reannotation of 5' splicing site at Intron 1	1143029	1143212	0	-	-	-	-	-	1	-
	PF11_0306	Chr 11	1141484	1143908	CT/AC within the gene/Intron	1143270	1143478	0	-	-	-	-	-	1	1
	PF11_0313	Chr 11	1165219	1166169	New Intron at 5' UTR	1164606	1164983	236	-	-	-	1	1	-	-	60S ribosomal protein P0
	PF11_0313	Chr 11	1165219	1166169	New Intron at 3' UTR	1166469	1167087	300	-	-	-	-	-	1	-
	PF11_0315	Chr 11	1171678	1175722	CT/AC within the gene/Intron	1175248	1175413	0	-	-	-	-	-	1	-
	PFL1400c	Chr 11	1180660	1185473	CT/AC within the gene/Intron	1185076	1185241	0	-	-	-	-	-	1	-
	PF11_0326a	Chr 11	1225481	1226350	New Intron at 5' end of gene	1226316	1226422	0	-	-	-	-	1	1	-
	PF11_0355	Chr 11	1340484	1341678	CT/AC within the gene/Intron	1341242	1341389	0	-	-	-	-	1	-	-
	PF11_0377	Chr 11	1431796	1436910	New Intron at 5' UTR	1435189	1435314	0	-	-	-	-	-	1	-
	PF11_0530	Chr 11	1499134	1500288	New Intron at 5' UTR	1499576	1499754	0	-	-	-	-	-	1	-
	PF11_0530	Chr 11	1499134	1500288	New Intron at 5' UTR	1499953	1500174	0	-	-	-	-	1	1	1
	PF11_0396	Chr 11	1518461	1521235	New Intron at 5' UTR with 5' splicing site	1517847	1518460	1	1	1	-	-	1	1	-	erythrocyte membrane protein 1, PfEMP1
	PF11_0396	Chr 11	1518461	1521235	New Intron at 5' UTR with 5' splicing site	1517858	1518460	1	1	1	-	-	1	1	-
	PF11TR005	Chr 11	1540801	1544160	New Intron within the transcript	1543447	1543651	0	-	-	-	-	-	1	-
	PF11TR008	Chr 11	1569601	1573186	New Intron within the transcript	1570717	1570860	0	-	-	-	-	-	1	-
	PF11_0423	Chr 11	1657504	1657975	Reannotation of 3' splicing site at Intron 1	1657679	1657814	0	-	-	-	1	1	1	-	conserved Plasmodium protein
	PF11_0424	Chr 11	1659067	1662356	New Intron at 3' UTR	1658749	1659031	36	-	-	-	-	-	1	-
	PF11_0437	Chr 11	1705693	1706570	3' alternative splicing site at Intron 2	1706084	1706222	0	-	-	-	-	1	-	-
	PF11_0438	Chr 11	1708063	1708676	New Intron at 5' UTR	1708780	1709002	104	-	-	-	-	-	1	-
	PF11_0447	Chr 11	1735123	1736569	CT/AC within the gene/Intron	1736072	1736245	0	-	-	-	-	1	-	1
	PF11_0454	Chr 11	1755435	1755932	New Intron at 5' UTR	1755060	1755422	13	-	-	-	-	1	1	-
	PF11_0560	Chr 11	1756498	1757179	Reannotation of 3' splicing site at Intron2	1756677	1756808	0	-	-	1	-	1	1	1	conserved protein, unknown function
	PF11_0459	Chr 11	1772347	1773816	CT/AC within the gene/Intron	1772828	1773007	0	-	-	-	-	-	-	1
	PF11_0464	Chr 11	1789320	1795367	New Intron at 3' UTR	1789185	1789315	5	-	-	-	-	-	1	1
	PF11_0470	Chr 11	1818591	1820740	Reannotation of 3' splicing site at Intron 2	1819034	1819125	0	-	-	-	-	-	1	1
	PF11_0470	Chr 11	1818591	1820740	CT/AC within the gene/Intron	1819352	1819599	0	-	-	-	-	1	-	-
	PF11_0472	Chr 11	1824145	1825576	5' alternative splicing site at Intron 4	1824791	1824879	0	-	-	-	-	-	1	-
	PF11_0472	Chr 11	1824145	1825576	5' alternative splicing site at Intron 2	1825134	1825250	0	-	-	-	-	-	1	-
	PF11_0473	Chr 11	1826200	1826789	CT/AC within the gene/Intron	1826171	1826402	0	-	-	-	-	-	1	1
	PF11_0474	Chr 11	1828338	1829051	New Intron at 3' end of the gene	1828262	1828341	0	-	-	-	-	-	1	1
	PF11_0480a	Chr 11	1870412	1871074	New Intron at 5' UTR/ Overlapping junctions	1871076	1871282	2	-	-	-	-	-	1	-
	PF11_0480a	Chr 11	1870412	1871074	New Intron at 5' UTR/ Overlapping junctions	1871279	1871467	205	-	-	-	-	-	1	-
	PF11_0506	Chr 11	1950207	1968723	New Transcript	1969398	1969700	675	-	-	-	-	1	-	-
	PFL0020w	Chr 12	32703	41940	CT/AC within the gene/Var gene/Fig. 37, 48	38570	38740	0	-	-	1	-	1	-	-	erythrocyte membrane protein 1, PfEMP1
	PFL0060w	Chr 12	89934	90749	New Intron at 5' UTR	89564	89897	37	1	-	1	-	-	-	-	Plasmodium exported protein
	PFL0115w	Chr 12	119402	141499	CT/AC within the gene/Intron	124402	124599	0	-	-	-	-	-	1	-
	PFL0115w	Chr 12	119402	141499	CT/AC within the gene/Intron	124402	124612	0	-	-	-	-	-	1	-
	PFL0130c*	Chr 12	148237	155476	5' alternative splicing site at Intron 2	149369	149776	0	-	-	-	1	-	1	1	ATP-binding protein, putative
	PFL0180w	Chr 12	184911	185765	CT/AC within the gene/Intron	185280	185593	0	-	-	-	-	-	-	1
	PFL0195w	Chr 12	197506	198720	New Intron at 3' end of gene	198704	198810	0	-	-	-	-	-	1	-
	PFL0220c	Chr 12	208162	210890	5' alternative splicing site at Intron 2	210431	210508	0	-	-	-	-	1	1	-
	PFL0245w	Chr 12	217182	218237	CT/AC within the gene/Intron	218078	218306	0	-	-	-	-	-	1	-
	PFL0275w	Chr 12	242808	248165	New Intron within the gene	243082	243378	0	-	-	-	-	1	-	-
	PFL0285w	Chr 12	253152	254120	New Intron at 5' UTR	252942	253072	80	-	-	-	-	-	1	-
	PFL0290w	Chr 12	256364	263728	5' alternative splicing site at Intron 2	262396	262506	0	-	-	-	-	1	-	-
	PFL0395c	Chr 12	357910	359351	Reannot 5' splicing site at Intron1	359056	359289	0	-	-	1	-	-	1	-
	PFL0435w	Chr 12	403345	404809	CT/AC within the gene/Intron	404600	404790	0	-	-	-	-	1	-	-
	PFL0440c	Chr 12	405603	409145	New Transcript	411203	411362	2058	-	-	-	-	1	1	1
	PFL0440c	Chr 12	405603	409145	New Transcript	411444	411672	2299	-	-	-	-	1	1	-
	PFL0440c	Chr 12	405603	409145	New Transcript	411806	411896	2661	-	-	-	-	-	1	-
	PFL0440c	Chr 12	405603	409145	New Transcript	411806	411980	2661	-	-	-	-	-	1	-
	PFL0440c	Chr 12	405603	409145	New Transcript	411806	412165	2661	-	-	-	-	1	1	-
	PFL0440c	Chr 12	405603	409145	New Transcript	412018	412165	2873	-	-	-	-	1	-	-
	PFL0490c	Chr 12	447375	447944	CT/AC within the gene	447716	447864	0	-	-	-	-	-	1	-
	PFL0515w	Chr 12	465108	465737	New Transcript	463598	463884	1224	-	-	-	-	1	-	-
	PFL0515w	Chr 12	465108	465737	New Transcript	464168	464310	798	-	-	-	-	1	1	-
	PFL0560c	Chr 12	498518	502223	New Transcript	503511	503626	1288	-	-	-	-	-	1	-
	PFL0665c	Chr 12	588121	588975	CT/AC within the gene/Intron	588372	588515	0	-	-	-	-	-	1	-
	PFL0680c	Chr 12	600947	601557	New Intron at 5' UTR	601657	601838	100	-	-	-	-	-	1	-
	PFL0700w	Chr 12	611885	613207	Reannotation of 3' splicing site at Intron 5	612892	613090	0	-	-	-	-	1	1	1
	PFL0750w+	Chr 12	635028	635450	New Intron at 5' UTR with 5' alternative splicing site	634730	635023	5	-	-	1	-	-	1	-	conserved Plasmodium protein
	PFL0750w	Chr 12	635028	635450	New Intron at 5' UTR with 5' alternative splicing site	634779	635023	5	-	-	-	-	-	1	-
	PFL0750w	Chr 12	635028	635450	CT/AC within the gene	635262	635404	0	-	-	-	-	-	1	-
	PFL0780w	Chr 12	648431	650545	CT/AC within the gene/Intron	650026	650391		-	-	-	-	-	1	-
	PFL0780w	Chr 12	648431	650545	CT/AC within the gene/Intron	650209	650373	0	-	-	-	-	1	-	-
	PFL0780w	Chr 12	648431	650545	CT/AC at 3' end of the gene	650472	650653	0	-	-	-	-	-	1	-
	PFL0825c	Chr 12	675449	677569	CT/AC within the gene/Intron	676236	676356	0	-	-	-	-	-	1	-
	PFL0890c	Chr 12	720879	723441	CT/AC within the gene/Intron	721157	721339	0	-	-	-	-	-	1	-
	PFL0890c	Chr 12	720879	723441	CT/AC within the gene/Intron	721421	721575	0	-	-	-	-	1	-	1
	PFL0915c	Chr 12	738350	740248	3' alternative splicing site at Intron 6	738941	739040	0	-	-	-	-	1	-	-
	PFL0920c	Chr 12	740987	743140	CT/AC within the gene	741586	741738	0	-	-	-	-	-	1	-
	PFL0957w	Chr 12	795150	795311	New Intron at 5' UTR	794699	794951	199	-	-	-	-	1	1	-
	PFL1000c	Chr 12	825690	827705	New Intron at 3' end of gene	825061	825706	0	-	-	-	-	-	1	-
	PFL1015w+	Chr 12	847430	849176	3' alternative splicing site at Intron 1	847533	847631	0	-	-	-	-	-	1	-
	PFL1015w	Chr 12	847430	849176	Exon 4 skipping	847921	848175	0	-	-	-	-	-	1	-
	PFL1015w	Chr 12	847430	849176	5' alternative splicing site at Intron 4	848054	848175	0	-	-	-	-	-	1	1
	PFL1015w	Chr 12	847430	849176	3' alternative splicing site at Intron 9	849061	849146	0	-	-	-	-	-	1	-
	PFL1030w	Chr 12	857090	858664	CT/AC at 3' end of gene	858633	858714	0	-	-	-	-	1	-	-
	PFL1080c	Chr 12	899190	901068	CT/AC within the gene/Intron	899934	900027	0	-	-	-	1	-	-	-	protein-S-isoprenylcysteine O-methyltransferase
	PFL1265c	Chr 12	1059709	1061460	Possible New Transcript	1062075	1062303	615	-	-	-	-	-	1	-
	PFL1400c	Chr 12	1180660	1185473	Alternative 5' splicing site at Intron 14/Stage Specific	1182121	1182193	0	-	-	-	-	-	1	-
	PFL1400c	Chr 12	1180660	1185473	CT/AC within the gene/Intron	1185076	1185241		-	-	-	-	-	1	-
	PFL1420w	Chr 12	1208902	1209532	CT/AC within the gene/Intron	1209081	1209239	0	-	-	-	-	-	1	-
	PFL1425w*	Chr 12	1211778	1211864	New Intron at 5' UTR	1211631	1211777	1	-	1	1	-	-	-	-	t-complex protein 1, gamma subunit, putative
	RNAzID:1212*	Chr 12	1219058	1219212	New Intron at 3' UTR/Connection with gene PFL1435c	1219213	1219352	1	-	-	1	1	-	-	1
	PFL1435c	Chr 12	1219596	1226455	New Intron at 3' end of gene	1219423	1219623	0	1	-	-	1	1	1	1	myosin D
	PFL1440c	Chr 12	1228053	1232995	Reannotation of 3' splicing site at Intron 18	1229393	1229488	0	-	-	-	-	-	-	1
	PFL1445w+	Chr 12	1233686	1241277	Reannotation of 5' splicing site at Intron 7	1235602	1235756	0	-	-	-	-	-	-	1
	PFL1455w	Chr 12	1245525	1249160	5' alternative splicing site at Intron 1/Stage Specific	1245802	1245910	0	-	-	-	-	-	1	-
	PFL1485w	Chr 12	1263651	1265583	New Intron at 5'UTR	1263463	1263605	46	-	-	-	-	-	1	-
	PFL1495w	Chr 12	1271130	1274845	Reannotation of 5' splicing site at Intron 6	1272056	1272165	0	-	-	-	-	-	1	-
	PFL1550w	Chr 12	1333125	1334887	New Intron at 5'UTR	1332997	1333102	23	-	-	-	-	-	1	-
	PFL1560c	Chr 12	1337700	1338806	CT/AC at 3' end of gene	1337484	1337729	0	-	-	-	-	-	1	-
	PFL1575w	Chr 12	1346041	1347436	New Intron at 3' UTR/Connection with gene PFL1580w	1347437	1347584	1	-	-	1	1	-	-	-	conserved Plasmodium protein
	PFL1583c*	Chr 12	1350775	1351273	CT/AC at 3' end of gene	1350511	1350797	0	-	-	-	-	-	1	-	conserved Plasmodium protein
	PFL1583c*	Chr 12	1350775	1351273	New Intron at 3' end of gene/Possible connection with PFL1580w	1350674	1350786	0	-	-	1	-	1	-	1	conserved Plasmodium protein
	PFL1595w	Chr 12	1359159	1359566	New Intron at 5' UTR OR New Transcript	1358528	1358660	499	1	-	-	-	-	1	-
	PFL1600c	Chr 12	1360621	1370626	5' alternative splicing site at Intron 2	1363566	1363876	0	-	-	-	-	-	-	1
	PFL1610c	Chr 12	1380083	1382367	Reannotation of 5' and 3' splicing sites at Intron 1	1380910	1381097	0	-	1	-	-	-	1	-
	PFL1630c	Chr 12	1405170	1405956	New Intron at 5' end of gene with 3' Alternative Splicing	1405949	1406204	0	-	-	-	-	-	1	-
	PFL1630c	Chr 12	1405170	1405956	New Intron at 5' UTR	1406024	1406204	68	-	-	-	-	1	1	-
	PFL1655c	Chr 12	1433808	1435983	CT/AC at 3' end of gene	1433596	1433815	0	-	-	-	-	-	1	-
	PFL1680w	Chr 12	1452594	1457215	CT/AC within the gene/Intron	1456312	1456407	0	-	-	-	-	-	-	1
	PFL1720w*	Chr 12	1484294	1485899	New Intron at 5' UTR	1483965	1484241	53	-	-	-	1	-	-	-	serine hydroxymethyltransferase
	PFL1775c	Chr 12	1529810	1531336	New Transcript	1528798	1529137	673	-	-	-	-	-	1	-
	PFL1775c	Chr 12	1529810	1531336	New Transcript. Fig	1529174	1529316	494	-	-	1	-	1	1	1
	PFL1780w	Chr 12	1532237	1534066	CT/AC within the gene/Intron	1533480	1533763	0	-	-	-	-	-	-	1	DNA ligase I
	PFL1780w	Chr 12	1532237	1534066	CT/AC within the gene/Intron	1533591	1533763	0	-	-	-	1	-	1	1
	PFL1860c	Chr 12	1592548	1593621	New Intron at 3' end of gene	1592442	1592556	0	-	-	-	-	-	1	-
	PFL1875w	Chr 12	1605096	1607528	Reannotation of 5' splicing site at Intron 2	1605436	1605838	0	-	-	-	-	1	1	-
	PF12TR012	Chr 12	1630909	1631778	New Intron within the gene	1631174	1631396	0	-	-	-	-	-	1	-
	PFL2055w	Chr 12	1803641	1804471	5' alternative splicing site at Intron 1	1803906	1804060	0	-	-	-	-	1	1	-
	PFL2080c	Chr 12	1816057	1816436	5' alternative splicing site at Intron 1	1816123	1816330	0	-	-	-	-	-	-	1
	PFL2105c	Chr 12	1831473	1832938	CT/AC within the gene/Intron	1831711	1831854	0	-	-	-	-	1	1	-
	PFL2115c	Chr 12	1842388	1845640	CT/AC within the gene/Intron	1842535	1842707	0	-	-	-	-	-	1	-
	PF12TR016	Chr 12	1907035	1907949	New Intron within the transcript	1907731	1907881	0	-	-	-	-	-	1	-
	PFL2220w	Chr 12	1925629	1929425	New Transcript	1923919	1924169	1460	-	-	-	-	-	1	-
	PFL2225w	Chr 12	1931957	1932571	CT/AC at 3' end of gene	1932550	1932851	0	-	-	-	-	-	-	1
	PFL2255w	Chr 12	1946901	1948720	Reannotation of 5' splicing site at Intron 3	1947560	1947671	0	-	-	1	-	1	1	-	conserved Plasmodium protein, unknown function
	PFL2255w	Chr 12	1946901	1948720	Reannotation of 5' splicing site at Intron 5	1948475	1948653	0	-	-	-	-	-	1	-
	PFL2270w	Chr 12	1952555	1954611	5' alternative splicing site at Intron 1	1954371	1954455		-	-	-	-	-	1	-
	PFL2285c	Chr 12	1962761	1966012	New Intro at 5' UTR	1966432	1966687	420	-	-	-	-	-	1	1
	PFL2325c	Chr 12	1983467	1984336	New Intro at 5' UTR	1984555	1984753	219	-	-	-	-	1	-	-
	PFL2360w	Chr 12	2010415	2010876	New Intron at 3' end of gene	2010873	2011003	0	-	-	-	-	-	1	1
	PFL2380c	Chr 12	2019241	2021994	New Intron at 3' end of gene	2019017	2019320	0	1	-	1	1	-	1	-	leucine-rich repeat protein 12, LRR12
	PFL2425w	Chr 12	2070079	2071058	Reannotation of 3' splicing site at Intron 3	2070538	2070668	0	-	-	1	1	1	1	-	adaptor-related protein complex 3, sigma 2 subunit, putative
	PFL2450c	Chr 12	2085355	2086676	New Intron at 5' UTR with 5' alternative slplicing site	2086747	2086876	71	-	-	-	-	1	1	1
	PFL2450c	Chr 12	2085355	2086676	New Intron at 5' UTR with 5' alternative slplicing site	2086747	2086881	71	-	-	-	-	-	1	-
	PFL2450c	Chr 12	2085355	2086676	New Intron at 5' UTR	2086946	2087032	270	-	-	-	-	-	1	-
	PFL2455w*	Chr 12	2089470	2090206	New Intron within the gene	2090098	2090174	0	-	-	-	-	-	1	-
	PFL2525c	Chr 12	2145251	2146601	Reannotation of 5' splicing site at Intron 1	2146244	2146409	0	-	-	-	-	-	1	-
	PF13_0014	Chr 13	150985	151837	New Intron at 5' UTR	151917	152185	80	-	-	-	-	1	1	-
	MAL13P1.22	Chr 13	222018	224922	5' alternative splicing site at Intron 1	224560	225294	0	-	-	1	-	-	-	-	recombinase, putative
	PF13_0022	Chr 13	241859	243164	New Intron at 3' end of gene	243157	243350	0	-	-	-	-	-	1	-
	PF13_0033	Chr 13	297380	298561	New Intron at 5' UTR	298567	299094	6	-	-	-	-	1	1	-
	PF13_0039	Chr 13	338392	338658	New Intron at 5' UTR	338917	339035	259	-	-	-	-	1	1	1
	MAL13P1.42	Chr 13	403991	406906	Exon 11 skipping/Stage specific	404331	404575	0	1	-	-	-	-	-	-	conserved Plasmodium protein
	PF13_0049	Chr 13	419024	420325	New Intron at 5' UTR	418544	418790	234	-	-	-	-	1	-	-
	MAL13P1.50	Chr 13	463587	464204	CT/AC at 3' end of gene	463355	463654	0	-	-	-	-	-	1	-
	MAL13P1.51	Chr 13	465293	466754	New Intron at 5' UTR	466871	466968	117	-	-	-	-	-	1	-
	MAL13P1.55	Chr 13	497736	498215	New Intron at 5' UTR	498230	498338	15	-	1	1	-	1	1	-	cytochrome c2 precursor,putative
	PF13_0069a	Chr 13	527065	527262	New Intron at 5' UTR	527269	527386	7	-	-	-	-	1	1	-
	PF13_0069a	Chr 13	527065	527262	New Intron at 5' UTR	527453	527760	191	-	-	-	-	1	-	-
	PF13_0072	Chr 13	536904	544725	5' alternative splicing site at Intron 1	543925	544336	0	-	-	-	-	-	1	-
	MAL13P1.68	Chr 13	568866	569737	3' alternative splicing site at Intron 1	569111	569233	0	-	-	-	-	1	1	-
	MAL13P1.69	Chr 13	587217	588011	New Intron at 3' UTR	586945	587207	10	-	-	-	-	-	1	-
	MAL13P1.79	Chr 13	648188	650713	New Intron at 5' UTR	650723	650961	10	-	-	-	-	1	1	1
	MAL13P1.83	Chr 13	663943	668131	CT/AC within the gene/Intron	667595	667759	0	-	-	-	-	-	-	1
	MAL13P1.84	Chr 13	668562	670947	Reannotation of 5' splicing site at Intron 2 with Exon creation	670136	670217	0	-	-	-	-	-	1	1
	MAL13P1.84	Chr 13	668562	670947	Reannotation of 3' splicing site at Intron 2 with Exon creation	670260	670472	0	-	-	-	-	-	1	-
	PF13_0090a	Chr 13	681565	682351	Reannotation of 3' splicing site at Intron 4	681608	681704	0	-	-	-	-	1	1	-
	PF13_0090a	Chr 13	681565	682351	3' Alternative Splicing site at Intron 3	681799	681940	0	-	-	-	-	-	1	-
	PF13_0090a	Chr 13	681565	682351	New Intron at 5' end of gene	682347	682529	0	-	-	-	-	-	1	-
	PF13_0097	Chr 13	722162	730180	New intron at 5' UTR OR New Transcript	721108	721374	788	1	1	-	-	-	1	-	transcription factor with AP2 domain(s), putative
	MAL13P1.91	Chr 13	738681	739154	New Intron at 5' UTR with 3' alternative splicing site	739167	739296	13	-	-	-	-	-	1	-
	MAL13P1.91	Chr 13	738681	739154	New Intron at 5' UTR with 3' alternative splicing site	739185	739296	31	-	-	-	-	-	1	-
	MAL13P1.94	Chr 13	746148	746726	CA/TC 3' end of gene	745893	746225	0	-	-	-	-	-	1	-
	MAL13P1.105	Chr 13	816023	818599	New Intron at 5' UTR OR New Transcript	819509	819689	910	-	-	-	-	-	1	-
	MAL13P1.111	Chr 13	834381	835509	CT/AC within the gene/Intron	834694	835062	0	-	-	-	-	-	1	1
	PF13_0124	Chr 13	908704	909840	CT/AC within the gene/Intron	909256	909592	0	-	-	-	-	-	-	1
	PF13_0125	Chr 13	911868	912746	New Intron at 5' UTR	912910	913598	164	-	-	1	-	-	-	-	conserved Plasmodium protein, unknown function
	MAL13P1.124	Chr 13	931515	943771	5' alternative splicing site at Intron 6	938145	938802	0	-	-	-	-	-	1	-
	MAL13P1.125	Chr 13	951356	952680	CT/AC at 5' UTR OR New Transcript	950579	950783	573	-	-	-	-	-	1	-
	MAL13P1.129	Chr 13	961414	963762	3' alternative splicing site at Intron 2	961708	961873	0	-	-	-	-	-	1	-
	MAL13P1.129	Chr 13	961414	963762	5' alternative splicing site at Intron 4	962025	962149	0	-	-	-	-	-	1	1
	PF13_0142	Chr 13	1043056	1043289	CA/TC at 5' UTR OR New transcript	1043773	1043975	484	-	-	-	-	-	1	-
	MAL13P1.140	Chr 13	1076545	1084788	New Intron at 3' end of gene	1076401	1076556	0	-	-	1	-	-	-	-	conserved Plasmodium protein, unknown function
	MAL13P1.141	Chr 13	1085987	1087062	3' alternative splicing site at Intron 1	1086641	1086999	0	-	-	-	-	1	1	-
	MAL13P1.550	Chr 13	1090530	1091528	CT/AC within the gene/Intron	1090630	1090718	0	-	-	-	-	-	1	-
	MAL13P1.155	Chr 13	1134271	1138241	CT/AC within the gene/Intron	1134724	1134923	0	-	-	-	-	-	1	-
	MAL13P1.149	Chr 13	1209945	1211973	5' alternative splicing site at Intron 2	1211510	1211602	0	-	-	-	-	-	1	-
	MAL13P1.146	Chr 13	1246231	1246345	New Intron at 3' end of gene	1246342	1246478	0	-	1	-	-	1	1	-	AMP deaminase, putative
	MAL13P1.162	Chr 13	1276961	1277100	New Intron at 3' UTR	1276547	1276937	24	-	-	-	-	-	1	-
	MAL13P1.165	Chr 13	1290316	1293152	CT/AC within the gene/Intron	1291561	1291764	0	-	-	-	-	-	-	1
	MAL13P1.165	Chr 13	1290316	1293152	CT/AC within the gene/Intron	1291933	1292035	0	-	-	-	-	-	-	1
	PF13_0165	Chr 13	1294813	1297164	3' alternative splicing site at Intron 1	1294883	1295164	0	-	-	-	-	-	1	1
	PF13_0165	Chr 13	1294813	1297164	CT/AC within the gene/Intron	1295213	1295437	0	-	-	-	-	-	-	1
	PF13_0171	Chr 13	1324210	1325000	5' alternative splicing site at Intron 1	1324499	1324706	0	-	-	-	-	1	-	-
	PF13_0171	Chr 13	1324210	1325000	5' alternative splicing site at Intron 1	1324595	1324706	0	-	-	-	-	1	-	-
	MAL13P1.169	Chr 13	1327553	1327730	New Intron at 5' UTR	1328298	1328450	568	-	-	-	-	-	1	-
	MAL13P1.171	Chr 13	1368279	1368914	New Intron at 5' UTR	1368924	1369189	10	-	1	-	-	-	-	-
	MAL13P1.172	Chr 13	1370281	1370997	New Intron at 5' UTR	1369951	1370222	59	-	-	1	-	-	1	-	conserved protein, unknown function
	PF13_0184	Chr 13	1373588	1377595	New Intron at 5' end of gene	1377583	1377722	0	-	-	-	-	-	1	-
	MAL13P1.183	Chr 13	1481151	1481899	3' alternative splicing site at Intron 1	1481164	1481268	0	-	-	1	-	-	1	-	conserved Plasmodium membrane protein
	MAL13P1.189	Chr 13	1536658	1540548	Exon 8 skipping	1537835	1538199	0	1	1	1	-	-	-	-	conserved Plasmodium membrane protein
	MAL13P1.191	Chr 13	1551144	1553298	New Intron at 3' UTR	1550976	1551135	9	-	-	-	-	-	1	-
	MAL13P1.191	Chr 13	1551144	1553298	CT/AC within the gene/Intron	1552326	1552439	0	-	-	-	-	-	1	-
	MAL13P1.195	Chr 13	1565127	1567855	3' alternative splicing site at Intron 2	1567361	1567439	0	-	-	-	-	-	1	1
	MAL13P1.197	Chr 13	1572826	1573918	5' alternative splicing site at Intron2/Stage Specific	1573385	1573514	0	-	-	-	-	-	1	-
	MAL13P1.204	Chr 13	1604571	1605407	CA/TC within the gene	1605185	1605328	0	-	-	-	-	-	-	1
	MAL13P1.205	Chr 13	1621487	1622613	3' alternative splicing site at Intron 1	1622356	1622547	0	-	-	-	-	1	-	-
	MAL13P1.206	Chr 13	1627342	1629511	New Intron at 5' UTR/5' Alt Splc site	1626937	1627284	58	-	-	-	-	-	1	-
	MAL13P1.206	Chr 13	1627342	1629511	New Intron at 5' UTR/5' Alt Splc site	1627120	1627284	58	-	-	-	-	-	1	-
	PF13_0224	Chr 13	1633891	1634561	New Intron at 5' UTR	1634602	1634800	41	1	1	1	1	1	-	-	60S ribosomal protein L18, putative
	MAL13P1.209	Chr 13	1636587	1637864	CT/AC within the gene/Intron	1637125	1637304	0	-	-	-	-	1	-	-
	MAL13P1.209	Chr 13	1636587	1637864	CT/AC within the gene/Intron	1637125	1637292	0	-	-	-	-	1	-	1
	MAL13P1.209	Chr 13	1636587	1637864	CT/AC within the gene/Intron	1637378	1637614	0	-	-	-	-	1	-	1
	PF13_0228	Chr 13	1653242	1654162	New Intron at 5' UTR/ 3' alt splc sit/Stage Specf	1654169	1654516	7	-	-	-	-	-	-	1
	PF13_0228	Chr 13	1653242	1654162	New Intron at 5' UTR/ 3' alt splc site	1654255	1654516	93	1	-	1	1	-	-	-	40S ribosomal protein S6, putative
	PF13_0229	Chr 13	1657473	1660202	New Transcript	1655973	1656060	1413	-	-	-	-	-	1	-
	PF13_0236	Chr 13	1704601	1706154	CT/AC within the gene	1705748	1705937	0	-	-	-	-	-	-	1
	MAL13P1.216	Chr 13	1714474	1719286	Reannotation of 3' splicing site at Intron 2	1716026	1716140	0	1	-	1	-	-	-	-	DNA helicase, putative
	MAL13P1.219	Chr 13	1784158	1785207	New Transcript	1783157	1783516	642	-	-	-	-	-	1	-
	MAL13P1.219	Chr 13	1784158	1785207	New Transcript	1783568	1783756	402	-	-	-	-	-	1	-
	PF13_0251	Chr 13	1882675	1884807	CT/AC within the gene	1884407	1884548	0	-	-	-	-	-	1	-
	PF13_0252	Chr 13	1886184	1887452	CT/AC within the gene	1887253	1887370	0	-	-	-	-	1	-	-
	MAL13P1.235	Chr 13	1890126	1891354	New Intron at 3' end of gene	1890013	1890137	0	-	-	-	-	1	1	-
	MAL13P1.237a	Chr 13	1899054	1901686	Exon 5 skipping	1899997	1900338	0	-	-	-	-	1	-	-
	MAL13P1.238	Chr 13	1907838	1909163	CT/AC 3' end of gene Overlap downstream gene	1909046	1909290	0	-	-	-	-	-	-	1
	MAL13P1.246	Chr 13	1955988	1961899	New Intron at 3' end of gene	1961896	1961986	0	-	-	-	-	-	-	1
	MAL13P1.247	Chr 13	1963221	1965758	CT/AC within the gene/Intron	1963378	1963598	0	-	-	-	-	1	-	-
	MAL13P1.247	Chr 13	1963221	1965758	CT/AC within the gene/Intron	1963656	1963860	0	-	-	-	-	-	1	-
	MAL13P1.247	Chr 13	1963221	1965758	CT/AC within the gene/Intron	1963918	1964076	0	-	-	-	-	1	-	-
	MAL13P1.248	Chr 13	1966100	1967083	CT/AC within the gene/Intron	1966285	1966378	0	-	-	-	-	-	1	-
	MAL13P1.248	Chr 13	1966100	1967083	CT/AC within the gene/Intron	1966475	1966806	0	-	-	-	-	-	1	1
	PF13_0260	Chr 13	1995146	1996102	New Intron within the gene	1995686	1995857	0	-	-	-	-	-	1	-
	MAL13P1.252	Chr 13	1999663	2001465	Reannotation of 3' splicing site at Intron 1	2001129	2001299	0	-	-	-	-	-	-	1
	PF13_0267	Chr 13	2023404	2024969	New Transcript	2026238	2026401	1269	-	-	-	-	1	1	-
	PF13_0267	Chr 13	2023404	2024969	New Transcript	2026662	2026781	1693	-	-	-	-	-	1	-
	MAL13P1.267	Chr 13	2092657	2095915	Reannotation of 3' and 5' splcing sites at Intron 10	2093144	2093238	0	-	-	-	-	-	1	-
	PF13_0297	Chr 13	2212679	2213896	New Intron at 5' UTR	2212462	2212674	5	-	1	1	-	-	-	-	conserved protein, unknown function
	PF13_0297	Chr 13	2212679	2213896	New Intron at 3' UTR OR New Transcript	2214257	2214387	361	-	-	-	-	1	1	-
	PF13_0301	Chr 13	2228216	2229581	New Intron at 5' UTR/5' Alt Splc site	2227960	2228059	157	-	-	-	-	-	1	-
	PF13_0301	Chr 13	2228216	2229581	New Intron at 5' UTR/5' Alt Splc site	2227973	2228059	157	-	-	-	-	1	1	-
	PF13_0301	Chr 13	2228216	2229581	CT/AC within the gene/Intron	2228572	2228727	0	-	-	-	-	1	-	-
	PF13_0301	Chr 13	2228216	2229581	CT/AC within the gene/Intron	2229200	2229347	0	-	-	-	-	1	-	-
	PF13_0301	Chr 13	2228216	2229581	CT/AC within the gene/Intron	2229200	2229363	0	-	-	-	-	1	-	-
	PF13_0301	Chr 13	2228216	2229581	CT/AC within the gene/Intron	2229390	2229536	0	-	-	-	-	1	-	-
	MAL13P1.284	Chr 13	2291970	2293489	CT/AC within the gene/Intron	2292464	2292614	0	-	-	-	-	1	1	1
	MAL13P1.288	Chr 13	2322727	2323188	New Intron at 5' UTR/5' Alt Splc site	2323347	2323942	159	1	-	1	-	1	1	-	conserved Plasmodium protein
	MAL13P1.288	Chr 13	2322727	2323188	New Intron at 5' UTR/5' Alt Splc site	2323475	2323942	287	-	-	-	-	1	-	-
	PF13_0316	Chr 13	2327407	2327862	New Intron at 5' UTR	2327032	2327380	27	-	-	-	1	1	1	-	40S ribosomal protein S13, putative
	PF13_0317	Chr 13	2399844	2400377	CT/AC 3' end of the gene	2399769	2399852	0	-	-	-	-	-	1	-
	PF13_0318	Chr 13	2401582	2402550	CT/AC within the gene/Intron	2401592	2401856	0	-	-	-	-	-	1	-
	MAL13P1.303	Chr 13	2436771	2439242	5' alternative splicing site at Intron 8	2437038	2437248	0	-	-	-	-	1	-	-
	MAL13P1.303	Chr 13	2436771	2439242	5' alternative splicing site at Intron 1	2439040	2439181	0	-	-	-	-	-	1	-
	MAL13P1.303	Chr 13	2436771	2439242	New Intron at 5' UTR	2439354	2439518	112	-	-	-	-	-	1	-
	MAL13P1.305	Chr 13	2458402	2460117	3' alternative splicing site at Intron 4	2459021	2459091	0	-	-	-	-	1	1	1
	MAL13P1.306	Chr 13	2461824	2464315	CT/AC within the gene/Intron	2463687	2463771	0	-	-	-	-	-	1	-
	MAL13P1.308	Chr 13	2470205	2477959	New Intron at 5' UTR	2469879	2470157	48	-	-	-	1	-	-	1	conserved Plasmodium protein
	MAL13P1.326	Chr 13	2602732	2604385	Reannotation of 3' splicing site at Intron 2	2603780	2604004	0	-	-	1	-	-	-	-	ferrochelatase, putative
	MAL13P1.333	Chr 13	2635290	2645809	Reannotation of 5' splicing site at Intron 1	2645701	2645826	0	-	-	1	-	-	-	1
	PF13_0350	Chr 13	2659757	2661487	CT/AC within the gene	2660083	2660250	0	-	-	-	-	-	-	1
	MAL13P1.335	Chr 13	2664733	2666859	CT/AC within the gene/Intron	2665952	2666048	0	-	-	-	-	-	1	-
	MAL13P1.335	Chr 13	2664733	2666859	CT/AC within the gene/Intron	2666113	2666373	0	-	-	-	-	-	1	-
	MAL13P1.337	Chr 13	2675749	2676759	CT/AC within the gene/Intron	2675781	2676204	0	-	-	-	-	-	-	1
	MAL13P1.340	Chr 13	2681393	2682665	New Intron at 5' UTR	2682728	2682844	63	-	-	-	-	-	1	-
	PF13_0353	Chr 13	2688410	2689616	New Intron at 5' UTR	2688174	2688408	2	-	-	-	-	-	1	-
	MAL13P1.349	Chr 13	2745929	2752441	CT/AC at 3' end of gene	2752421	2752596	0	-	-	-	-	-	1	1
	MAL13P1.349	Chr 13	2745929	2752441	CT/AC at 3' end of gene	2752430	2752596	0	-	-	-	-	-	1	1
	MAL13P1.350	Chr 13	2752863	2754331	5' alternative splicing site at Intron 1	2753003	2753202	0	-	-	-	-	-	1	1
	MAL13P1.350	Chr 13	2752863	2754331	New Intron at 5' UTR	2754369	2754504	38	-	-	-	-	-	1	-
	PF14_0021	Chr 14	74188	76793	3' alternative splicing site at Intron 6	74813	74985	0	-	-	-	-	-	1	-
	PF14_0021	Chr 14	74188	76793	5' alternative splicing site at Intron 5	75065	75140	0	-	-	-	-	-	1	-
	PF14_0022	Chr 14	77258	80423	CT/AC within the gene/Intron	78107	78194	0	-	-	-	-	-	1	-
	PF14_0022	Chr 14	77258	80423	CT/AC within the gene/Intron	78749	78903	0	-	-	-	-	1	1	-
	PF14_0022	Chr 14	77258	80423	CT/AC within the gene/Intron	79385	79517	0	-	-	-	-	1	1	-
	PF14_0027	Chr 14	92264	93537	CT/AC within the gene/Intron	92859	92981	0	-	-	-	-	-	1	-
	PF14_0028	Chr 14	94980	98404	Reannotation of 5' splicing site at Intron 8	95595	95716	0	1	1	-	-	-	-	-	pre-mRNA splicing factor, putative
	PF14_0030	Chr 14	110114	112645	New Intron at 3' end of gene	112642	112745	0	-	-	-	-	1	1	-
	PF14_0031b	Chr 14	120069	121134	5' alternative splicing site at Intron 1	120533	120615	0	-	-	-	-	-	1	-
	PF14_0810	Chr 14	130022	132100	3' alternative splicing site at Intron 5	130727	130971	0	-	-	-	-	-	-	1
	PF14_0036	Chr 14	142242	143138	CT/AC 3' end of gene	142151	142245	0	-	-	-	-	1	1	-
	PF14_0037	Chr 14	143984	144661	New Intron within the gene	144212	144308	0	-	-	-	-	-	1	-
	PF14_0039	Chr 14	147961	148415	New Intron at 5' UTR	147840	147950	11	-	-	-	-	1	1	-
	PF14_0788	Chr 14	154855	160191	Reannotation of 5' splicing site at Intron 20	155308	155407	0	-	-	-	-	-	1	1
	PF14_0056	Chr 14	205559	208876	New Intron at 3' end of gene	208838	208952	0	1	-	-	-	-	-	-	RNA binding protein, putative
	RNAzID:2034	Chr 14	243927	244062	New Intron at 3' UTR of transcript OR 5' UTR of PF14_0064	244355	244582	293	-	-	-	-	-	1	-
	PF14_0083	Chr 14	323317	324172	New Intron at 5' UTR	322860	323316	1	-	-	-	-	1	1	-
	PF14_0778	Chr 14	447923	449968	CT/AC within the gene/Intron	449087	449283	0	-	-	-	-	-	1	-
	PF14_01281	Chr 14	521209	522898	Exon 5 skipping	521861	522188	0	1	-	1	1	-	1	-	ubiquitin conjugating enzyme, putative
	PF14_0130	Chr 14	527132	529234	CT/AC within the gene	527951	528665	0	-	-	-	-	-	1	-
	PF14_0130	Chr 14	527132	529234	CT/AC within the gene	527951	528671	0	-	-	-	-	-	1	-
	PF14_0132a	Chr 14	532818	533289	CT/AC within the gene/Intron	533033	533182	0	-	-	-	-	1	1	-
	PF14_0135	Chr 14	540677	546046	3' alternative splicing site at Intron 11	540763	540830	0	-	-	1	-	-	-	1	conserved Plasmodium protein
	PF14_0135	Chr 14	540677	546046	Exon 11 skipping	540763	541026	0	1	-	1	-	-	-	1	conserved Plasmodium protein
	PF14_0135	Chr 14	540677	546046	5' alternative splicing site at Intron 8	541491	541743	0	-	-	-	-	-	-	1
	PF14_0141	Chr 14	570802	571461	New Intron at 5' UTR	570534	570801	1	-	-	-	1	1	-	1	60S ribosomal protein L10, putative
	PF14_0143	Chr 14	578387	587528	CT/AC at 3' UTR	578207	578322	65	-	-	-	-	-	1	-
	PF14_0143	Chr 14	578387	587528	Reannotation of 5' splicing site at Intron 5	578467	578620	0	-	-	-	1	-	-	-	Atypical protein kinase, ABC-1 family, putative
	PF14_0153*	Chr 14	624485	628249	Reannotation of 3' splicing site at Intron1	624873	624991	0	1	-	1	-	-	-	-	conserved Plasmodium membrane protein
	PF14_0805	Chr 14	681054	682022	3' alternative splicing site at Intron 1	681743	681965	0	-	-	-	-	1	1	-
	PF14_0805	Chr 14	681054	682022	3' alternative splicing site at Intron 1	681746	681965	0	-	-	-	-	1	1	-
	PF14_0167	Chr 14	685436	686367	3' alternative splicing site at Intron 1	686079	686227	0	-	-	-	-	1	1	-
	PF14_0176	Chr 14	750259	751683	5' alternative splicing site at Intron 1	750389	750521	0	1	-	-	1	1	1	-	conserved Plasmodium protein
	PF14_0207	Chr 14	881974	883617	CT/AC at 3' UTR	881668	881855	119	-	-	-	-	1	1	-
	PF14_0207	Chr 14	881974	883617	New Intron at 3' end of gene	881911	882051	0	-	-	-	-	1	1	-
	PF14_0207	Chr 14	881974	883617	CT/AC 3' end of gene/Intron	881945	882063	0	-	-	-	-	-	1	-
	PF14_0207	Chr 14	881974	883617	CT/AC 3' end of gene/Intron	881973	882063	0	-	-	-	-	-	1	-
	PF14_0207	Chr 14	881974	883617	CT/AC within the gene	882157	882247	0	-	-	-	-	-	1	-
	PF14_0207	Chr 14	881974	883617	New Intron at 5' UTR	883646	883744	29	-	-	-	-	-	1	-
	PF14_0212	Chr 14	893665	894807	New Intron at 5' UTR	894814	894985	7	-	1	1	1	-	-	1	mitochondrial ribosomal protein L21 precursor, putative
	PF14_0227	Chr 14	955810	958011	CT/AC within the gene/Intron	955905	956187	0	-	-	-	-	-	-	1
	RNAzID:2132	Chr 14	979397	979586	New Intron at 3' UTR	979796	979916	210	-	-	-	-	-	-	1
	RNAzID:2137	Chr 14	987657	987729	CT/AC at 3' end of gene	987725	987883	0	-	-	-	-	-	1	1
	PF14_0245	Chr 14	1031007	1035302	CT/AC at 3' UTR	1030740	1030918	89	-	-	-	-	-	1	-
	PF14_0245	Chr 14	1031007	1035302	CT/AC at 3' UTR	1030740	1030956	51	-	-	-	-	-	1	-
	PF14_0245	Chr 14	1031007	1035302	CT/AC at 3' end of gene	1030740	1031032	0	-	-	-	-	-	1	-
	PF14_0245	Chr 14	1031007	1035302	CT/AC within the gene	1031445	1031520	0	-	-	-	-	-	1	-
	PF14_0246	Chr 14	1036079	1039525	New Transcript	1040510	1040622	985	-	-	-	-	-	1	-
	PF14_0246	Chr 14	1036079	1039525	New Transcript	1040677	1040941	1152	-	-	-	-	-	1	-
	PF14_02531	Chr 14	1077299	1079663	5' alternative splicing site at Intron 1	1079305	1079500	0	1	1	1	-	1	1	-	conserved Plasmodium membrane protein
	PF14_0253	Chr 14	1077299	1079663	CT/AC at 5' UTR OR New Transcript	1080293	1080397	630	-	-	-	-	-	1	-
	PF14_0258	Chr 14	1095628	1097673	CT/AC within the gene/Intron	1097091	1097241		-	-	1	-	-	-	1	conserved Plasmodium membrane protein
	PF14_0264	Chr 14	1118533	1126234	CT/AC within the gene/Intron	1125755	1125927	0	-	-	-	-	-	1	-
	PF14_0264	Chr 14	1118533	1126234	CT/AC within the gene/Intron	1125761	1125927	0	-	-	-	-	1	1	1
	PF14_0267	Chr 14	1133009	1134342	3' alternative splicing site at Intron 2	1134043	1134147	0	1	-	-	-	1	1	1	transcription initiation TFIID-like, putative
	PF14_0272	Chr 14	1150417	1153329	5' alternative splicing site at Intron 9	1151658	1151746	0	-	-	-	-	-	1	-
	PF14_0272	Chr 14	1150417	1153329	3' alternative splicing site at Intron 2	1153003	1153085	0	-	-	-	-	-	1	-
	PF14_0272	Chr 14	1150417	1153329	New Intron at 5' UTR	1153359	1153481	30	-	-	-	-	-	1	-
	PF14_0272	Chr 14	1150417	1153329	New Intron at 5' UTR	1153531	1153711	202	-	-	-	-	-	1	-
	PF14_0280	Chr 14	1184852	1186984	New Intron at 3' UTR	1186988	1187080	4	-	-	-	-	-	1	-
	PF14_0289	Chr 14	1218047	1218941	CT/AC at 3' end of gene	1217712	1218051	0	-	-	-	-	-	1	-
	PF14_0289	Chr 14	1218047	1218941	CT/AC within the gene	1218106	1218192	0	-	-	-	-	1	1	-
	PF14_0289	Chr 14	1218047	1218941	CT/AC within the gene/Intron	1218106	1218364	0	-	-	-	-	1	-	-
	PF14_0289	Chr 14	1218047	1218941	CT/AC within the gene	1218408	1218523	0	-	-	-	-	1	1	-
	PF14_0307*	Chr 14	1283512	1285005	New Intron within the gene	1284110	1284202	0	-	-	-	-	-	1	-
	PF14_0316	Chr 14	1332305	1337243	CT/AC within the gene/Intron	1332355	1332485	0	-	-	-	-	-	1	-
	PF14_0321*	Chr 14	1364692	1366056	CT/AC within the gene/Intron	1365207	1365293	0	-	-	1	-	-	1	-	ABC transporter, putative
	PF14_0331	Chr 14	1413966	1415258	CT/AC at 3' end of gene	1415229	1415361	0	-	-	-	-	-	-	1
	PF14_0338	Chr 14	1445028	1449434	Exon 6 skipping	1446628	1446999	0	1	-	-	1	1	-	1	conserved Plasmodium protein
	PF14_0338	Chr 14	1445028	1449434	5' alternative splicing site at Intron 1	1448389	1448545	0	-	1	1	-	-	-	-	conserved Plasmodium protein
	PF14_0367	Chr 14	1570982	1571987	CT/AC within the gene	1571253	1571672	0	-	-	-	-	1	1	-
	PF14_0367+	Chr 14	1570982	1574104	5' alternative splicing site at Intron 2	1572938	1573096	0	-	-	-	-	-	1	1
	PF14_0367	Chr 14	1570982	1574104	5' alternative splicing site at Intron 3	1573405	1573507	0	-	-	-	-	1	1	-
	PF14_0367	Chr 14	1573508	1574104	CT/AC within the gene	1573684	1573799	0	-	-	-	-	-	1	-
	PF14_0375	Chr 14	1612464	1613006	New Intron at 5' UTR	1613118	1613204	112	-	-	-	-	1	1	-
	PF14_0385	Chr 14	1656377	1659469	New Intron at 3' end of gene	1659459	1659648	0	-	-	-	-	-	-	1
	PF14_0387	Chr 14	1665406	1667486	New Intron at 5' UTR	1665123	1665226	180	-	-	-	-	-	1	-
	PF14_0394	Chr 14	1693080	1695135	5' alternative splicing site at Intron 2	1693397	1693672	0	-	-	-	-	-	1	-
	PF14_0395	Chr 14	1696247	1697956	New Intron at 5' UTR	1698115	1698399	159	-	-	-	-	-	1	-
	PF14_0398	Chr 14	1704537	1704740	New Intron at 5' UTR	1704348	1704508	29	-	-	-	-	-	1	-
	PF14_0434	Chr 14	1875364	1876817	New Intron at 5' UTR	1876837	1877086	20	-	-	-	-	-	-	1
	PF14_0437	Chr 14	1885386	1888266	5' alternative splicing site at Intron 1	1887420	1887705	0	-	-	-	-	1	1	-
	PF14_0439	Chr 14	1893143	1894960	CT/AC at 3' end of gene	1892866	1893148	0	-	-	-	-	1	-	-
	PF14_0444	Chr 14	1919526	1921588	CT/AC at 3' UTR	1918714	1918811	715	-	-	-	-	-	1	-
	PF14_0452a	Chr 14	1942094	1942906	New Intr at 3' end of gene/3' Alt Splc	1941694	1942066	28	-	-	-	-	-	1	-
	PF14_0452a	Chr 14	1942094	1942906	New Intr at 3' end of gene/3' Alt Splc	1941859	1942066	28	-	-	-	-	-	1	1
	PF14_0453	Chr 14	1943879	1944907	CT/AC at 3' UTR	1943365	1943562	317	-	-	-	-	1	1	-
	PF14_0463*	Chr 14	1984132	1995517	New Intron at 5' UTR	1995552	1995720	35	-	-	1	-	-	-	-	chloroquine resistance marker protein
	PF14_0469	Chr 14	2016901	2019503	Reannotation of 5' splicing site at Intron 1	2016907	2017098	0	-	1	1	-	-	-	-	transcription factor IIIb subunit, putative
	PF14_0500	Chr 14	2151759	2153550	5' alternative splicing site at Intron 1	2153239	2153385	0	-	-	-	-	-	1	-
	PF14_0500	Chr 14	2151759	2153550	5' alternative splicing site at Intron 1	2153239	2153417	0	-	-	-	-	-	1	-
	PF14_0501	Chr 14	2155672	2166403	CT/AC within the gene/Intron	2165418	2165788	0	-	-	-	-	-	1	-
	PF14_0503	Chr 14	2170397	2171626	CT/AC 3' end of gene	2171611	2171769	0	-	-	-	-	-	1	-
	PF14_0509	Chr 14	2199307	2204644	CT/AC within the gene/Intron	2199446	2199670	0	-	-	-	-	-	1	-
	PF14_0509	Chr 14	2199307	2204644	CT/AC within the gene/Intron	2199467	2199670	0	-	-	-	-	1	1	-
	PF14_0509	Chr 14	2199307	2204644	CT/AC within the gene	2199972	2200056	0	-	-	-	-	1	1	-
	PF14_0588	Chr 14	2504084	2512440	Reannotation of 5' splicing site at Intron 1	2512241	2512377	0	-	-	-	-	1	1	1
	PF14_0625*	Chr 14	2658190	2660846	3' alternative splicing site at Intron 12/Connection with PF14_0624	2657893	2658317	0	-	-	-	-	-	1	-
	PF14_0629	Chr 14	2686160	2688239	3' alternative splicing site at Intron 4	2687548	2687641	0	-	-	-	-	1	1	-
	PF14_0629	Chr 14	2686160	2688239	3' alternative splicing site at Intron 1	2688048	2688126	0	-	-	-	-	-	1	-
	PF14_0633a	Chr 14	2725161	2726217	5' alternative splicing site at Intron 5	2726045	2726155	0	-	-	-	-	-	1	-
	PF14_0638	Chr 14	2742323	2744905	New Intron at 3' end of gene	2744894	2745058	0	-	-	-	-	1	-	-
	PF14_0646	Chr 14	2767336	2767871	New Transcript	2768855	2769011	984	-	-	-	-	1	-	-
	PF14_0655	Chr 14	2825306	2826854	New Intron at 5' UTR	2824933	2825294	12	-	1	-	1	1	1	-	helicase 45
	PF14_0667a	Chr 14	2868227	2869292	Exon 3 skipping	2868475	2869204	0	-	-	1	-	-	-	-	conserved Plasmodium protein
	PF14_0668	Chr 14	2870005	2877525	CT/AC within the gene/Intron	2877127	2877284	0	-	-	-	-	-	1	-
	PF14_0679	Chr 14	2912323	2915291	CT/AC within the gene	2912405	2912467	0	-	-	-	-	-	-	1
	PF14_0679	Chr 14	2912323	2915291	CT/AC within the gene	2912405	2912471	0	-	-	-	-	-	-	1
	PF14_0679	Chr 14	2912323	2915291	CT/AC within the gene	2912546	2912614	0	-	-	-	-	-	-	1
	PF14_0679	Chr 14	2912323	2915291	CT/AC within the gene	2912555	2912614	0	-	-	-	-	-	-	1
	PF14_0694	Chr 14	2962923	2965023	CT/AC within the gene/Intron	2963212	2963474	0	-	-	-	-	-	1	-
	PF14_0728	Chr 14	3127612	3128054	CT/AC within the gene/Intron	3127739	3127966	0	-	-	1	-	1	1	-
	PF14_0728	Chr 14	3127612	3128054	New Intron at 5' UTR	3128068	3128254	14	-	-	-	-	1	-	-
	PF14_0728	Chr 14	3127612	3128054	CT/AC at 5' UTR OR new Transcript	3128297	3128399	243	-	-	-	-	1	1	-
	PF14_0730	Chr 14	3133886	3135586	New Transcript	3132698	3132930	956	-	-	-	-	-	1	-
	PF14_0734	Chr 14	3143425	3144276	New Transcript	3145429	3145602	1153	-	-	-	-	-	1	-
	PF14_0748	Chr 14	3202866	3203952	New Intron at 5' UTR	3202545	3202746	120	-	-	-	-	-	1	-
	PF14_0748	Chr 14	3202866	3203952	New Intron at 5' UTR	3202549	3202746	120	-	-	-	-	-	1	-
							* Yellow: Genes that should be checked due to the natuer of the finding
							Dark blue: genes that have been found only by visual screening but never confirmed by software analysis
							* green: Attention to specially interesting genes (Possible Figures in the paper)
							1 Genes previosly described by Llinas
							Pink: alternative splicing event
							Note: only genes that have been found initially by vusial method have attached their redicted product function
		Not seen in IGS Analysis or after using NIH aligned reads for IGS verification (after IGS Scripture analysis?).

## Sheet: Alternative Splicing
	Closest Gene	Chrom	Gene Start	Gene End	New Isoform Description	Junct Start	Junct End	Distance (bp)	Ring	ET	LT	Sc	GII	GV	Ook	N. of stages	Gene Function	Verification Notes
1	PFA0190c	Chr 01	169314	171508	3' Alternative Splicing site at Intron 1/Stage Specif	171259	171386	0	-	-	-	1	-	-	-	1
2	PFA0310c	Chr 01	265447	269412	Exon 2 skipping	265777	266354	0	1	-	-	-	-	-	-	1
4	PFA0465c	Chr 01	377447	378157	5' Alt splicing site at Intron 1	377740	377836	0	-	-	-	-	-	1	-	1
5	PFA0535c	Chr 01	422930	428729	Exon 3 and 4 skipping	423438	424003	0	-	-	-	-	-	-	1	1
6	PFB0245c+	Chr 02	225562	226245	5' Alt splicing site at Intron 2	225815	225933	0	-	-	-	-	-	1	-	1		3 junctions supporting feature But 2 are "PCR replicates"
8	PFB0423c	Chr 02	388424	390611	5' alternative splicing site at Intron 6	388458	388579	0	-	-	-	-	-	1	-	1
10	PFB0535w	Chr 02	480100	481432	3' and 5' alt splicing sites at Intron 2	480860	481247	0	-	-	-	-	-	1	-	1
11	PFB0820c	Chr 02	723746	729931	5' alternative splicing site at Intron 2/Stage Specific	729259	729482	0	-	-	-	-	-	-	1	1
12	PFC0191c	Chr 03	207808	208477	5' Alternative splicing site at Intron	207966	208116	0	-	-	-	-	-	1	-	1
13	PFC0360w	Chr 03	366600	367464	Exon 2 skipping	366711	367375	0	-	-	-	-	1	-	-	1
15	PFC0416w	Chr 03	417371	418189	5' alternative splicing site at Intron 2	417933	418030	0	-	-	-	-	-	1	-	1
16	PFC0460w*	Chr 03	465963	466794	5' alternative splicing site at Intron 1	466206	466427	0	-	-	-	-	1	-	-	1
	PFC0460w	Chr 03	465963	466794	5' alternative splicing site at Intron 1	466336	466427	0	-	-	-	-	-	1	-	1
17	PFC0495w	Chr 03	499373	502523	5' alternative splicing site at Intron 1	499764	499965	0	-	-	-	-	-	1	-	1
	PFC0495w	Chr 03	499373	502523	3' alternative splicing site at Intron 8	501003	501093	0	-	-	-	-	-	1	-	1
18	PFC0525c	Chr 03	520829	523114	5' alternative splicing site at Intron 1	522761	522858	0	-	-	-	-	-	1	-	1
19	PFC0535w	Chr 03	530916	531915	5' alternative splicing site at Intron 2	531527	531663	0	-	-	-	-	-	1	-	1
20	PFC0780w	Chr 03	724930	734747	5' alternative splicing site at Intron 8	734139	734237	0	-	-	-	-	-	1	-	1
21	PFC0815c	Chr 03	758364	762110	5' alternative splicing site at Intron 1	761634	761792	0	-	-	-	-	-	-	1	1
23	PFC0935c	Chr 03	883632	885646	3' Alternative splicing site at Intron 4	884610	884740	0	-	-	-	-	1	-	-	1
25	PFD0230c	Chr 04	266919	269883	5' alternative splicing site at Intron 1/Stage Specific	269423	269565	0	-	-	-	-	1	-	-	1
26	PFD0270c	Chr 04	307729	308737	5' alternative splicing site at Intron 2/Stage Specific	307919	308048	0	-	-	-	-	1	-	-	1
28	PFD0480w	Chr 04	463819	464917	5' alternative splicing site at Intron 1	463920	464089	0	-	-	-	-	-	1	-	1
29	PFD0705c	Chr 04	665603	666521	3' alternative splicing site at Intron 1	666193	666434	0	-	-	-	-	1	-	-	1
32	PFD0910w	Chr 04	850542	852149	5' alternative splicing site at Intron 3	851145	851238	0	-	-	-	-	-	1	-	1
33	PFD1080w	Chr 04	1049821	1051136	5' alternative splicing site at Intron 3	1050781	1050887	0	-	-	-	-	-	-	1	1
34	PFD1095w	Chr 04	1054847	1055414	5' alternative splicing site at Intron 1	1054972	1055064	0	-	-	-	-	-	1	-	1
	PFE0220w	Chr 05	174989	176433	5' alternative splicing site at Intron 5	175696	175858	0	-	-	-	-	-	1	-	1
	PFE0240w	Chr 05	206450	208375	5' alternative splicing site at Intron 3	206915	207095	0	-	-	-	-	1	-	-	1
	PFE0240w	Chr 05	206450	208375	5' alternative splicing site at Intron 4	206953	207095	0	-	-	-	-	1	-	-	1
	PFE0480c	Chr 05	405961	407897	5' alternative splicing site with Intron creation/Stage Specific	406985	407104	0	-	-	-	-	-	-	1	1
	PFE0480c	Chr 05	405961	407897	Exon 2 skipping	407322	407808	0	-	-	-	-	-	1	-	1
41	PFE0510c	Chr 05	440777	441877	5' alternative splicing site at Intron 1	441484	441716	0	-	-	-	-	-	1	-	1
	PFE0550w	Chr 05	469274	469840	5' Alternative splic site at Intron 1	469440	469562	0	-	-	-	-	-	1	-	1
43	PFE0595w	Chr 05	527637	528664	Exon 2 skipping	527692	528158	0	-	-	-	-	1	-	-	1
44	PFE0940c	Chr 05	783636	784989	3' alternative splicing site at Intron 5	783887	783971	0	-	-	-	-	-	1	-	1
45	PFE1173c	Chr 05	976685	977810	3' alternative splicing site at Intron 4	976992	977225	0	-	-	-	-	1	-	-	1
	PFE1173c	Chr 05	976685	977810	5' alternative splicing site at Intron 1	977667	977772	0	-	-	-	-	1	-	-	1
46	PFE1290w	Chr 05	1073642	1075640	5' alternative splicing site at Intron 2	1074017	1074271	0	-	-	-	-	-	-	1	1
50	PFE1440c	Chr 05	1183909	1185632	3' alternative splicing site at Intron 3	1185143	1185270	0	-	-	-	-	-	1	-	1
	PFE1440c	Chr 05	1183909	1185632	3' alternative splicing site at Intron 3	1185170	1185270	0	-	-	-	-	-	1	-	1
51	PFE1540w	Chr 05	1255214	1257247	Exon 5 skipping	1256114	1256327	0	-	-	-	-	-	1	-	1
	PFE1540w	Chr 05	1255214	1257247	3' alternative splicing site at Intron 3	1256255	1256349	0	-	-	-	-	-	1	-	1
52	PFE1565w	Chr 05	1281282	1282247	3' alternative splicing site at Intron 1	1281344	1281424	0	-	-	-	-	-	1	-	1
53	PFF0215w+	Chr 06	184889	185840	5' alternative splicing site at Intron 1	185209	185409	0	-	-	-	-	-	1	-	1
	PFF0215w	Chr 06	184889	185840	5' alternative splicing site at Intron 3	185633	185799	0	-	-	-	-	-	1	-	1
	PFF0215w	Chr 06	184889	185840	3' alternative splicing site at Intron 3	185676	185802	0	-	-	-	-	-	1	-	1
54	PFF0300w	Chr 06	257600	259970	3' alternative splicing site at Intron 1	257725	257855	0	-	-	-	-	-	1	-	1
55	PFF0315c	Chr 06	263932	264826	5' alternative splicing site at Intron 1	264629	264764	0	-	-	-	-	-	1	-	1
56	PFF0450c	Chr 06	388911	390744	5' alternative splicing site at Intron 4	389532	389630	0	-	-	-	-	-	-	1	1
57	PFF0540c	Chr 06	463559	464671	3' alternative splicing site at Intron 2	463687	463817	0	-	-	-	-	-	1	-	1
58	PFF0630c	Chr 06	533902	535359	5' alternative splicing site at Intron 5	533970	534078	0	-	-	-	-	1	-	-	1	conserved Plasmodium protein
	PFF0630c	Chr 06	533902	535359	5' alternative splicing site at Intron 4	534250	534384	0	-	-	-	-	-	1	-	1
59	PFF0880c	Chr 06	764664	765489	5' alternative splicing site at Intron 1	765260	765340	0	-	-	-	-	-	1	-	1
	PFF1170w	Chr 06	987809	989637	5' alternative splicing site at Intron 5	988860	988959	0	-	-	-	-	-	1	-	1
61	PFF1455c	Chr 06	1252055	1253988	5' alternative splicing site at Intron 5	1253039	1253139	0	-	-	-	-	-	1	-	1
	PFF1455c	Chr 06	1252055	1253988	3' alternative splicing site at Intron 3	1253367	1253461	0	-	-	-	-	-	1	-	1
62	PFF1465w	Chr 06	1258883	1259942	5' alternative splicing site at Intron 1	1258971	1259121	0	-	-	-	-	-	1	-	1
	PFF1465w	Chr 06	1258883	1259942	3' alternative splicing site at Intron 4	1259634	1259723	0	-	-	-	-	-	1	-	1
	PFF1465w	Chr 06	1258883	1259942	5' alternative splicing site at Intron 4	1259779	1259904	0	-	-	-	-	-	1	-	1
	PFF1465w	Chr 06	1258883	1259942	5' alternative splicing site at Intron 4	1259787	1259904	0	-	-	-	-	-	1	-	1
63	MAL7P1.339	Chr 07	343138	344469	Exon 7 skipping	343059	343293	0	-	-	-	-	-	1	-	1
64	MAL7P1.340	Chr 07	345481	346601	3' alternative splicing site at Intron 1	345994	346364	0	-	-	-	-	1	-	-	1
66	MAL7P1.94	Chr 07	879821	881260	5' alternative splicing site at Intron 2	880275	880502	0	-	-	-	-	-	1	-	1
68	MAL7P1.106	Chr 07	941722	942863	Exon 5 skipping	942476	942820	0	-	-	-	-	-	1	-	1
71	MAL7P1.158	Chr 07	1291075	1292083	5' alternative splicing site at Intron 1	1291230	1291439	0	-	-	-	-	-	1	-	1
74	MAL8P1.67	Chr 08	837111	837981	5' alternative splicing site at Intron 1	837705	837870	0	-	-	-	-	-	1	-	1
75	PF08_0056	Chr 08	843415	844313	5' alternative splicing site at Intron 1	843578	843764	0	-	-	-	-	-	1	-	1
78	PFI0610w	Chr 09	556081	557949	Exon 4 skipping	557295	557574	0	1	-	-	-	-	-	-	1
86	PFI1345c	Chr 09	1116406	1119765	3' alternative splicing site at Intron 2	1118992	1119133	0	-	-	-	-	-	-	1	1
87	PFI1390w	Chr 09	1143174	1144469	3' alternative splicing site at Intron 2/Stage Specific	1143471	1143636	0	1	-	-	-	-	-	-	1	conserved Plasmodium protein
	PF10_0063a	Chr 10	265750	266824	3' alternative splicing site at Intron 4	265945	266082	0	-	-	-	-	-	1	-	1
92	PF10_0063a	Chr 10	265750	266824	Exon 4 skipping	265945	266220	0	-	-	-	-	-	1	-	1
	PF10_0063a	Chr 10	265750	266824	Exon 4 skipping	265949	266220	0	-	-	-	-	-	1	-	1
94	PF10_0250	Chr 10	1067650	1086990	3' alternative splicing site at Intron 9	1068376	1068663	0	-	-	-	-	-	-	1	1
96	PF10_0308	Chr 10	1265077	1268783	5' Alternative splic site at Intron 1	1265161	1265297	0	-	-	-	-	-	1	-	1
	PF10_0309	Chr 10	1270526	1274142	5' alternative splicing site at Intron 2	1272536	1272659	0	-	-	-	-	-	1	-	1
97	PF10_0311	Chr 10	1281250	1281987	5' alternative splicing site at Intron 3	1281834	1281959	0	-	-	-	-	-	-	1	1
98	PF10_0338	Chr 10	1380203	1382246	3' alternative splicing site at Intron 10	1382128	1382185	0	-	-	-	-	-	1	-	1
100	PF11_0043	Chr 11	140049	140802	3' alternative splicing site at Intron 1	140203	140602	0	-	-	-	-	1	-	-	1
103	PF11_0095a	Chr 11	362421	362887	3' alternative splicing site at Intron 1	362538	362677	0	-	-	-	-	-	-	1	1
107	PF11_0170	Chr 11	618311	619777	5' alternative splicing site at Intron 1	618384	618512	0	-	-	-	-	1	-	-	1
113	PF11_0281	Chr 11	1056196	1058052	3' alternative splicing site at Intron 1	1057867	1058000	0	1	-	-	-	-	-	-	1	Protein phosphatase 2C
115	PF11_0300	Chr 11	1118247	1120683	3' alternative splicing site at Intron 2	1119972	1120240	0	-	-	-	-	-	1	-	1
117	PF11_0437	Chr 11	1705693	1706570	3' alternative splicing site at Intron 2	1706084	1706222	0	-	-	-	-	1	-	-	1
118	PF11_0472	Chr 11	1824145	1825576	5' alternative splicing site at Intron 4	1824791	1824879	0	-	-	-	-	-	1	-	1
	PF11_0472	Chr 11	1824145	1825576	5' alternative splicing site at Intron 2	1825134	1825250	0	-	-	-	-	-	1	-	1
121	PFL0290w	Chr 12	256364	263728	5' alternative splicing site at Intron 2	262396	262506	0	-	-	-	-	1	-	-	1
124	PFL0915c	Chr 12	738350	740248	3' alternative splicing site at Intron 6	738941	739040	0	-	-	-	-	1	-	-	1
125	PFL1015w	Chr 12	847430	849176	3' alternative splicing site at Intron 1	847533	847631	0	-	-	-	-	-	1	-	1
	PFL1015w	Chr 12	847430	849176	Exon 4 skipping	847921	848175	0	-	-	-	-	-	1	-	1
	PFL1015w+	Chr 12	847430	849176	3' alternative splicing site at Intron 9	849061	849146	0	-	-	-	-	-	1	-	1
126	PFL1400c	Chr 12	1180660	1185473	Alternative 5' splicing site at Intron 14/Stage Specific	1182121	1182193	0	-	-	-	-	-	1	-	1
127	PFL1455w	Chr 12	1245525	1249160	5' alternative splicing site at Intron 1/Stage Specific	1245802	1245910	0	-	-	-	-	-	1	-	1
128	PFL1600c	Chr 12	1360621	1370626	5' alternative splicing site at Intron 2	1363566	1363876	0	-	-	-	-	-	-	1	1
131	PFL2080c	Chr 12	1816057	1816436	5' alternative splicing site at Intron 1	1816123	1816330	0	-	-	-	-	-	-	1	1
132	PFL2270w	Chr 12	1952555	1954611	5' alternative splicing site at Intron 1	1954371	1954455		-	-	-	-	-	1	-	1
134	MAL13P1.22	Chr 13	222018	224922	5' alternative splicing site at Intron 1	224560	225294	0	-	-	1	-	-	-	-	1	recombinase, putative
135	MAL13P1.42	Chr 13	403991	406906	Exon 11 skipping/Stage specific	404331	404575	0	1	-	-	-	-	-	-	1	conserved Plasmodium protein
136	PF13_0072	Chr 13	536904	544725	5' alternative splicing site at Intron 1	543925	544336	0	-	-	-	-	-	1	-	1
138	PF13_0090a	Chr 13	681565	682351	3' Alternative Splicing site at Intron 3	681799	681940	0	-	-	-	-	-	1	-	1
140	MAL13P1.124	Chr 13	931515	943771	5' alternative splicing site at Intron 6	938145	938802	0	-	-	-	-	-	1	-	1
141	MAL13P1.129	Chr 13	961414	963762	3' alternative splicing site at Intron 2	961708	961873	0	-	-	-	-	-	1	-	1
143	MAL13P1.149	Chr 13	1209945	1211973	5' alternative splicing site at Intron 2	1211510	1211602	0	-	-	-	-	-	1	-	1
145	PF13_0171	Chr 13	1324210	1325000	5' alternative splicing site at Intron 1	1324499	1324706	0	-	-	-	-	1	-	-	1
	PF13_0171	Chr 13	1324210	1325000	5' alternative splicing site at Intron 1	1324595	1324706	0	-	-	-	-	1	-	-	1
149	MAL13P1.197	Chr 13	1572826	1573918	5' alternative splicing site at Intron2/Stage Specific	1573385	1573514	0	-	-	-	-	-	1	-	1
150	MAL13P1.205	Chr 13	1621487	1622613	3' alternative splicing site at Intron 1	1622356	1622547	0	-	-	-	-	1	-	-	1
153	MAL13P1.237a	Chr 13	1899054	1901686	Exon 5 skipping	1899997	1900338	0	-	-	-	-	1	-	-	1
156	MAL13P1.303	Chr 13	2436771	2439242	5' alternative splicing site at Intron 8	2437038	2437248	0	-	-	-	-	1	-	-	1
	MAL13P1.303	Chr 13	2436771	2439242	5' alternative splicing site at Intron 1	2439040	2439181	0	-	-	-	-	-	1	-	1
159	PF14_0021	Chr 14	74188	76793	3' alternative splicing site at Intron 6	74813	74985	0	-	-	-	-	-	1	-	1
	PF14_0021	Chr 14	74188	76793	5' alternative splicing site at Intron 5	75065	75140	0	-	-	-	-	-	1	-	1
160	PF14_0031b	Chr 14	120069	121134	5' alternative splicing site at Intron 1	120533	120615	0	-	-	-	-	-	1	-	1
161	PF14_0810	Chr 14	130022	132100	3' alternative splicing site at Intron 5	130727	130971	0	-	-	-	-	-	-	1	1
	PF14_0135	Chr 14	540677	546046	5' alternative splicing site at Intron 8	541491	541743	0	-	-	-	-	-	-	1	1
169	PF14_0272	Chr 14	1150417	1153329	5' alternative splicing site at Intron 9	1151658	1151746	0	-	-	-	-	-	1	-	1
	PF14_0272	Chr 14	1150417	1153329	3' alternative splicing site at Intron 2	1153003	1153085	0	-	-	-	-	-	1	-	1
174	PF14_0500	Chr 14	2151759	2153550	5' alternative splicing site at Intron 1	2153239	2153385	0	-	-	-	-	-	1	-	1
	PF14_0500	Chr 14	2151759	2153550	5' alternative splicing site at Intron 1	2153239	2153417	0	-	-	-	-	-	1	-	1
175	PF14_0625*	Chr 14	2658190	2660846	3' alternative splicing site at Intron 12/Connection with PF14_0624	2657893	2658317	0	-	-	-	-	-	1	-	1
	PF14_0629	Chr 14	2686160	2688239	3' alternative splicing site at Intron 1	2688048	2688126	0	-	-	-	-	-	1	-	1
177	PF14_0633a	Chr 14	2725161	2726217	5' alternative splicing site at Intron 5	2726045	2726155	0	-	-	-	-	-	1	-	1
178	PF14_0667a	Chr 14	2868227	2869292	Exon 3 skipping	2868475	2869204	0	-	-	1	-	-	-	-	1	conserved Plasmodium protein
9	PFB0455w	Chr 02	412275	412859	5' alternative splicing site at Intron 2	412538	412700	0	1	1	1	-	-	-	-	3	60S ribosomal protein L37ae, putative
14	PFC0381c	Chr 03	383894	385148	3' alternative splicing site at Intron 4	383956	384129	0	-	-	-	-	1	1	-	2
	PFC0495w	Chr 03	499373	502523	5' alternative splicing site at Intron 5	500429	500597	0	-	-	-	-	1	1	1	3
	PFC0495w	Chr 03	499373	502523	5' alternative splicing site at Intron 7	500841	500943	0	-	-	-	-	1	1	1	3
	PFC0495w	Chr 03	499373	502523	Exon 9 skipping	501003	501303	0	-	-	-	-	1	1	-	2
	PFC0495w	Chr 03	499373	502523	5' alternative splicing site at Intron 11	501602	501710	0	-	-	-	-	1	1	1	3
22	PFC0886w	Chr 03	833977	834941	3' alternative splicing site at Intron 2	834303	834433	0	-	-	-	-	1	1	-	2
24	PFD0070c1	Chr 04	99023	100256	3' alternative splicing site at Intron 1	99992	100184	0	1	1	-	-	1	-	-	3	rifin
27	PFD0440w	Chr 04	431197	434091	5' alternative splicing site at Intron 3	433501	433725	0	-	-	-	-	1	-	1	2
30	PFD0775c	Chr 04	708509	711437	3' alternative splicing site at Intron 6	708560	708669	0	-	-	-	-	1	1	-	2
31	PFD0795w	Chr 04	725185	729637	5' alternative splicing site at Intron 3	729501	729600	0	-	-	-	-	1	1	-	2
35	PFE0220w	Chr 05	174989	176433	5' alternative splicing site at Intron 4	175616	175858	0	-	-	-	-	1	1	1	3
36	PFE0240w	Chr 05	206450	208375	5' alternative splicing site at Intron 2	206749	206896	0	-	-	-	-	1	1	-	2
38	PFE0315c	Chr 05	262672	263925	5' alternative splicing site at Intron 3	262923	262994	0	-	-	-	-	-	1	1	2
39	PFE0345c	Chr 05	292696	293474	5' alternative splicing site at Intron 1	293221	293375	0	-	-	-	-	1	1	-	2
40	PFE0480c	Chr 05	405961	407897	3' alternative splicing site at Intron 6	406095	406199	0	-	-	-	-	-	1	1	2
	PFE0480c*	Chr 05	405961	407897	5' alternative splicing site with Intron creation	406985	407090	0	-	-	-	-	-	1	1	2
	PFE0940c	Chr 05	783636	784989	3' alternative splicing site at Intron 1	784595	784716	0	-	-	-	-	1	1	-	2
48	PFE1375c	Chr 05	1146970	1147532	Exon 8 skipping	1146351	1146709	0	1	-	-	1	-	-	-	2	conserved Plasmodium protein
49	PFE1420c	Chr 05	1174900	1177060	Exon 8 skipping/Gene Overlapping PFE1425c	1176399	1176706	0	-	-	-	-	1	1	-	2
	PFE1540w	Chr 05	1255214	1257247	5' alternative splicing site at Intron 6	1256407	1256507	0	-	-	-	-	1	1	-	2
	PFE1540w	Chr 05	1255214	1257247	5' alternative splicing site at Intron 6	1256443	1256507	0	-	-	-	-	1	1	-	2
	PFF0630c	Chr 06	533902	535359	5' alternative splicing site at Intron 4	534250	534400	0	-	-	-	-	1	1	-	2
	PFF0630c	Chr 06	533902	535359	5' alternative splicing site at Intron 4	534250	534617	0	-	-	-	-	1	1	-	2
60	PFF1170w	Chr 06	987809	989637	5' alternative splicing site at Intron 1	987902	988084	0	-	-	-	-	1	1	1	3
	PFF1465w	Chr 06	1258883	1259942	5' alternative splicing site at Intron 3	1259430	1259559	0	-	-	-	-	1	1	-	2
67	MAL7P1.99	Chr 07	894366	895400	5' alternative splicing site at Intron 1	895151	895361	0	-	-	-	-	1	1	-	2
70	PF07_0101	Chr 07	1048608	1055609	3' and 5' Alternative Splicing sites with intron creation	1053250	1053540	0	1	1	-	-	-	-	-	2	conserved Plasmodium protein
73	MAL8P1.93	Chr 08	683592	684693	3' alternative splicing site with exon 6 skipping	683444	683767	0	-	1	1	-	-	-	-	2	conserved Plasmodium protein
76	MAL8P1.65	Chr 08	849567	854044	3' alternative splicing site at Intron 4	849401	849737	0	-	-	-	-	1	-	1	2
80	PFI0705w	Chr 09	617954	619826	5' alternative splicing site at Intron 4	618886	619338	0	-	-	-	-	1	1	-	2
81	PFI0995w	Chr 09	831659	832638	5' alternative splicing site at Intron 3	832456	832584	0	-	-	-	-	-	1	1	2
82	PFI0995w	Chr 09	831659	832638	5' alternative splicing site at Intron 3	832471	832584	0	-	-	-	-	-	1	1	2
83	PFI1030c1	Chr 09	857577	858819	Exon 4 skipping	857946	858201	0	1	1	1	1	1	-	-	5	ubiquitin conjugating enzyme, putative
84	PFI1220w	Chr 09	1010370	1011812	5' alternative splicing site at Intron 5	1011157	1011251	0	1	-	1	-	1	1	1	5	conserved Plasmodium protein
85	PFI1225w	Chr 09	1012108	1013853	5' alternative splicing site at Intron	1013421	1013602	0	-	-	-	-	1	1	-	2
88	PFI1555w	Chr 09	1277997	1278886	3' alternative splicing site at Intron 1	1278047	1278252	0	-	-	-	-	1	1	-	2
	PFI1555w	Chr 09	1277997	1278886	3' alternative splicing site at Intron 4	1278626	1278752	0	-	-	-	-	1	1	-	2
90	PF10_00281	Chr 10	121116	123292	3' alternative splicing site at Intron 4	122333	122506		1	-	1	-	-	-	-	2	RNA binding protein, putative
91	PF10_0049	Chr 10	215718	219760	3' alternative splicing site at Intron 1	215807	216132	0	-	-	-	-	1	1	-	2
95	PF10_0273	Chr 10	1156646	1158978	3' alternative splicing site with exon creation	1156700	1156801	0	-	-	-	-	1	1	-	2
	PF10_0273	Chr 10	1156646	1158978	5' alternative splicing site with exon creation	1156847	1156957	0	-	-	-	-	1	1	-	2
	PF10_0273	Chr 10	1156646	1158978	3' alternative splicing site at Intron 6	1157933	1158209	0	-	-	-	-	1	1	-	2
99	PF10_03721	Chr 10	1505834	1506895	3' Alternative splicing site at Intron 2	1506428	1506548		1	1	1	1	1	1	1	7	Antigen UB05
102	PF11_00581	Chr 11	204594	205795	3' Alternative splicing site at Intron 3	204952	205101	0	1	-	1	-	-	-	-	2	RNA polymerase subunit, putative
105	PF11_0142	Chr 11	521121	522823	3' alternative splicing site at Intron 2	522300	522444	0	-	-	-	-	1	1	-	2
106	PF11_01491	Chr 11	539902	541386	3' Alternative splicing site at Intron 1	539969	540165	0	1	-	1	-	1	1	1	5	GTP-binding nuclear protein ran/tc4
112	PF11_0263	Chr 11	989158	990300	3' alternative splicing site at Intron 1	990108	990239	0	-	1	1	-	-	-	-	2	protein phosphatase, putative
114	PF11_0287	Chr 11	1071750	1073811	3' alternative splicing site at Intron 8	1073433	1073582	0	-	-	-	-	1	1	1	3
119	PFL0130c	Chr 12	148237	155476	5' alternative splicing site at Intron 2	149369	149776	0	-	-	-	1	-	1	1	3	ATP-binding protein, putative
120	PFL0220c	Chr 12	208162	210890	5' alternative splicing site at Intron 2	210431	210508	0	-	-	-	-	1	1	-	2
	PFL1015w	Chr 12	847430	849176	5' alternative splicing site at Intron 4	848054	848175	0	-	-	-	-	-	1	1	2
130	PFL2055w	Chr 12	1803641	1804471	5' alternative splicing site at Intron 1	1803906	1804060	0	-	-	-	-	1	1	-	2
137	MAL13P1.68	Chr 13	568866	569737	3' alternative splicing site at Intron 1	569111	569233	0	-	-	-	-	1	1	-	2
	MAL13P1.129	Chr 13	961414	963762	5' alternative splicing site at Intron 4	962025	962149	0	-	-	-	-	-	1	1	2
142	MAL13P1.141	Chr 13	1085987	1087062	3' alternative splicing site at Intron 1	1086641	1086999	0	-	-	-	-	1	1	-	2
144	PF13_0165	Chr 13	1294813	1297164	3' alternative splicing site at Intron 1	1294883	1295164	0	-	-	-	-	-	1	1	2
146	MAL13P1.183	Chr 13	1481151	1481899	3' alternative splicing site at Intron 1	1481164	1481268	0	-	-	1	-	-	1	-	2	conserved Plasmodium membrane protein
147	MAL13P1.189	Chr 13	1536658	1540548	Exon 8 skipping	1537835	1538199	0	1	1	1	-	-	-	-	3	conserved Plasmodium membrane protein
148	MAL13P1.195	Chr 13	1565127	1567855	3' alternative splicing site at Intron 2	1567361	1567439	0	-	-	-	-	-	1	1	2
157	MAL13P1.305	Chr 13	2458402	2460117	3' alternative splicing site at Intron 4	2459021	2459091	0	-	-	-	-	1	1	1	3
158	MAL13P1.350	Chr 13	2752863	2754331	5' alternative splicing site at Intron 1	2753003	2753202	0	-	-	-	-	-	1	1	2
162	PF14_01281	Chr 14	521209	522898	Exon 5 skipping	521861	522188	0	1	-	1	1	-	1	-	4	ubiquitin conjugating enzyme, putative
	PF14_0135	Chr 14	540677	546046	3' alternative splicing site at Intron 11	540763	540830	0	-	-	1	-	-	-	1	2	conserved Plasmodium protein
163	PF14_0135	Chr 14	540677	546046	Exon 11 skipping	540763	541026	0	1	-	1	-	-	-	1	3	conserved Plasmodium protein
164	PF14_0805	Chr 14	681054	682022	3' alternative splicing site at Intron 1	681743	681965	0	-	-	-	-	1	1	-	2
	PF14_0805	Chr 14	681054	682022	3' alternative splicing site at Intron 1	681746	681965	0	-	-	-	-	1	1	-	2
165	PF14_0167	Chr 14	685436	686367	3' alternative splicing site at Intron 1	686079	686227	0	-	-	-	-	1	1	-	2
166	PF14_0176	Chr 14	750259	751683	5' alternative splicing site at Intron 1	750389	750521	0	1	-	-	1	1	1	-	4	conserved Plasmodium protein
167	PF14_02531	Chr 14	1077299	1079663	5' alternative splicing site at Intron 1	1079305	1079500	0	1	1	1	-	1	1	-	5	conserved Plasmodium membrane protein
168	PF14_0267	Chr 14	1133009	1134342	3' alternative splicing site at Intron 2	1134043	1134147	0	1	-	-	-	1	1	1	4	transcription initiation TFIID-like, putative
170	PF14_0338	Chr 14	1445028	1449434	Exon 6 skipping	1446628	1446999	0	1	-	-	1	1	-	1	4	conserved Plasmodium protein
	PF14_0338	Chr 14	1445028	1449434	5' alternative splicing site at Intron 1	1448389	1448545	0	-	1	1	-	-	-	-	2	conserved Plasmodium protein
171	PF14_0367+	Chr 14	1570982	1574104	5' alternative splicing site at Intron 2/ Reannotation	1572938	1573096	0	-	-	-	-	-	1	1	2
	PF14_0367	Chr 14	1570982	1574104	5' alternative splicing site at Intron 3?	1573405	1573507	0	-	-	-	-	1	1	-	2
172	PF14_0437	Chr 14	1885386	1888266	5' alternative splicing site at Intron 1	1887420	1887705	0	-	-	-	-	1	1	-	2
176	PF14_0629	Chr 14	2686160	2688239	3' alternative splicing site at Intron 4	2687548	2687641	0	-	-	-	-	1	1	-	2
+ RT-PCR verified on April 2011
	* Yellow: Genes that should be checked due to the natuer of the finding
	Dark blue: genes that have been found only by visual screening but never confirmed by software analysis
	* green: Attention to specially interesting genes (Possible Figures in the paper)
	1 Genes previosly described by Llinas
	Pink: alternative splicing event
	Note: only genes that have been found initially by vusial method have attached their redicted product function

## Sheet: Reannotations 
	Closest Gene	Chrom	Gene Start	Gene End	New Isoform Description	Junct Start	Junct End	Distance (bp)	Ring	ET	LT	Sc	GII	GV	Ook	Gene Function
1	PFA0355w	Chr 01	297580	299611	Reannotation of 3' and 5' splicing sites at Intron 2	297983	298112	0	-	1	1	-	-	1	-
2	PFA0535c	Chr 01	422930	428729	Reannotation of 5' splicing site at Intron 4	423438	423527	0	-	-	-	-	-	-	1
3	PFA0570w	Chr 01	447177	450433	Reannotation of 5' splcing site at Intron 6	449055	449177	0	-	1	-	-	-	-	-
4	PFB0175c	Chr 02	168682	170136	Reannotation of 5' splicing site at Intron 1	168720	168854	0	-	-	-	-	-	-	1
5	PFB0877c	Chr 02	767149	767940	Full Reannotation: Exons 1, 2 and 3 do not exist (Fig.44)	767412	768175	0	1	1	-	-	-	1	1	probable protein
6	PFC0150w	Chr 03	166194	170976	Reannotation of 5' splicing site at Intron 1	166249	166464	0	-	-	-	1	-	1	-	HAD superfamily protein
7	PFC0191c	Chr 03	207808	208477	Reannotation of 3' splicing site at Intron 3	207966	208114	0	-	-	-	-	1	1	-
	PFC0191c	Chr 03	207808	208477	Reannotation of 3' splicing site at Intron 1	208295	208425	0	-	-	1	-	-	1	-
8	PFC0540w	Chr 03	532720	533951	Reannotation of 5' splicing site at Intron 2	532942	533033	0	-	-	1	-	-	-	1
9	PFC1000w	Chr 03	939216	941973	Reannotation of 5' splicing site at Intron 1	941740	941892	0	-	1	-	-	-	1	1	regulator of initiation factor 2 (eIF2)
10	PFD0100c	Chr 04	134169	140925	Reannotation of 3' splicing site at Intron 1	138462	138555	0	-	-	1	-	-	-	-	surface-associated interspersed gene 4.1, (SURFIN4.1)
11	PFD0700c	Chr 04	662008	664297	Reannotation of 3' and 5' splicing sites at Intron 2	663532	663649	0	-	-	-	-	1	-	-
12	PFD0872w	Chr 04	800808	817051	Reannotation of 3' splicing site at Intron 4	805408	805493	0	-	-	-	-	-	1	-
13	PFE1173c	Chr 05	976685	977810	Reannotation of 5' splicing site at Intron 2	977496	977614	0	-	-	-	-	1	1	1
14	PFE1465w	Chr 05	1199158	1205180	Reannotation of 5' splicing site at Intron 5	1203463	1203609	0	1	1	-	1	1	1	1	conserved Plasmodium protein
15	PFE1525w	Chr 05	1244744	1248352	Reannotation of 5' splicing site at Intron 3	1247748	1247945	0	-	-	-	-	1	-	-
16	PFF0450c	Chr 06	388911	390744	Reannotation of 5' splicing site at Intron 2	390044	390182	0	-	-	-	1	-	1	-
17	PFF0745c	Chr 06	630965	640169	Reannotation of 5' splicing site at Intron 8	631035	631192	0	1	1	-	-	-	-	1
18	PFF0925w	Chr 06	796700	798515	Reannotation of 3' splicing site at Intron 2	796992	797131	0	-	-	1	-	-	-	-	conserved Plasmodium protein
19	PFF1085a	Chr 06	914663	915427	Reannotation of 5' splicing site at Intron 1	914742	914888	0	-	-	-	-	1	1	-
20	PFF1165c	Chr 06	985239	986871	Reannotation of 5' splicing site at Intron 5	985392	985492	0	-	-	-	-	1	-	-
21	PFF1377w	Chr 06	1176266	1178588	Reannotation of 3' and 5' splicing sites at Intron 3	1177051	1177152	0	-	-	-	-	1	-	-
	PFF1377w	Chr 06	1176266	1178588	Reannotation of 3' and 5' splicing sites at Intron 4	1177353	1177466	0	-	-	-	-	-	1	-
	PFF1377w	Chr 06	1176266	1178588	Reannotation of 3' and 5' splicing sites at Intron 5	1177717	1177888	0	-	-	-	-	1	-	-
	PFF1377w	Chr 06	1176266	1178588	Reannotation of 5' splicing site at Intron 6	1177964	1178041	0	-	-	-	-	-	1	-
	PFF1377w	Chr 06	1176266	1178588	Reannotation of 5' splicing site Intron 7 with exon elimination	1178131	1178388	0	-	-	-	-	-	1	-
22	PFF1495w	Chr 06	1288240	1290808	Reannotation of 5' splicing site at Intron 6	1289609	1289720	0	-	-	-	-	-	1	-
23	MAL7P1.339	Chr 07	343138	344469	Reannotation of 3' and 5' splicing sites at Intron 4	343527	343721	0	-	-	-	-	1	1	1
24	MAL7P1.66	Chr 07	673311	676245	Reannotation of 3' splicing site at Intron 1	675379	675559	0	1	-	-	1	-	-	-	mitochondrial ribosomal protein S5 precursor
25	MAL7P1.78	Chr 07	775386	776843	Reannotation of 5' splicing site at intron 8	776504	776627	0	-	-	-	1	1	1	1	conserved Plasmodium protein
26	MAL7P1.82	Chr 07	793959	796585	Reannotation of 5' and 3' splicing sites at Intron 1	793957	794234	0	-	-	-	-	1	-	-
	MAL7P1.82	Chr 07	793959	796585	Reannotation of 3' splicing site at Intron 2	794397	794566	0	-	-	-	-	1	1	-
	MAL7P1.82	Chr 07	793959	796585	Reannotation of 5' splicing site at Intron 3	794617	794751	0	-	-	1	-	1	-	1	conserved Plasmodium membrane protein
27	MAL7P1.87	Chr 07	814096	818253	Reannotation of 5' splicing site at Intron 4	815046	815184	0	-	-	-	-	-	1	1
28	MAL7P1.95	Chr 07	882316	886681	Reannotation of 3' and 5' splicing sites at Intron 1	882371	882497	0	-	-	-	-	-	-	1
29	MAL7P1.111	Chr 07	956925	958163	Reannotation of 5' splicing site at Intron 1	956991	957159	0	-	-	-	-	-	-	1
30	PF07_0086	Chr 07	959519	970047	Reannotation of 5' splicing site at Intron 1	962771	962919	0	-	-	1	-	-	-	-
31	PFF1377w	Chr 07	1176266	1178588	Reannotation of 3' and 5' splicing sites at Intron 5	1177717	1177888	0	-	-	-	-	1	-	-
32	MAL7P1.154a	Chr 07	1271464	1272577	Reannotation of 5' splicing site at Intron 1	1272319	1272455	0	-	-	-	-	-	1	-
33	MAL8P1.83	Chr 08	731038	733308	Reannotation of 5' splicing site at Intron 3	732577	732751	0	-	-	-	-	-	1	-
34	MAL8P1.30	Chr 08	1072069	1075489	Reannotation of 5' splicing site at Intron 9	1074186	1074331	0	-	-	1	-	-	1	-	conserved Plasmodium membrane protein
35	MAL8P1.18	Chr 08	1188695	1193997	Reannotation of 5' and 3' splicing sites at Intron 1	1189625	1189872	0	-	1	-	-	-	-	-
36	PFI0800c	Chr 09	680222	681928	Reannotation of 5' and 3' splicing sites at Intron 1	681782	681876	0	-	-	-	1	-	-	-	conserved Plasmodium protein
37	PFI1220w	Chr 09	1010370	1011812	Reannotation of 5' and 3' splicing sites at Intron 4	1010953	1011086	0	-	-	-	-	1	-	-
38	PFI1400c	Chr 09	1146229	1147187	Reannotation of 5' splicing site at Intron 3	1146382	1146520	0	-	-	-	-	-	1	1
39	PFI1580c	Chr 09	1294259	1296634	Reannotation of 5' splicing site at intron 4	1294767	1294979		1	1	-	-	-	1	-	DHHC-type zinc finger protein, putative
40	PF10_0062	Chr 10	259060	260662	Reannotation of 5' and 3' splicing sites at Intron 1	260021	260207	0	-	-	-	-	1	-	1
41	PF10_0118	Chr 10	468070	469535	Reannotation of 5' splicing site at Intron 1	469182	469283	0	-	-	-	-	-	-	1
42	PF10_0188	Chr 10	787744	795219	Reannotation of 5' and 3' splicing sites at Intron 20	789262	789328	0	-	-	-	-	-	1	-
43	PF10_0254	Chr 10	1091434	1097275	Reannotation of 5' splicing site at Intron 7	1092996	1093119	0	-	-	1	-	-	-	1	conserved Plasmodium protein
44	PF10_0359	Chr 10	1445915	1447494	Reannotation of 5' splicing site at Intron 4	1446642	1446722	0	-	1	-	-	-	1	1
45	PF10_0362	Chr 10	1462350	1469554	Reannotation 3' splicing site at Intron 2	1462731	1462862	0	-	-	1	-	-	-	-	DNA polymerase zeta catalytic subunit, putative
46	PF10_0365	Chr 10	1473513	1476859	Reannotation 5' splic site at Intron 11	1476443	1476603	0	-	-	-	-	-	1	-
47	PF11_0122	Chr 11	448912	451766	Reannotation of 5' splicing site at Intron 3	451511	451680	0	-	-	1	-	-	-	1
48	PF11_0175a	Chr 11	644099	645536	Reannotation of 5' splicing site at Intron 5	644399	644506	0	-	-	1	-	1	1	1
	PF11_0175a	Chr 11	644099	645536	Reannotation of 5' splicing site at Intron 5	644399	644506	0	-	-	1	-	1	1	1
49	PF11_0199	Chr 11	722676	723288	Reannotation of 5' splicing site at Intron 1	722769	722888	0	-	-	1	-	1	1	1	conserved Plasmodium protein
	PF11_0199	Chr 11	722676	723288	Reannotation of 5' splicing site at Intron 1	722769	722888	0	-	-	1	-	1	1	1	conserved Plasmodium protein
50	PF11_0263	Chr 11	989158	990300	Reannotation of 5' Splicing site at Intron 1	989902	990035	0	-	1		-	-	1	-
51	PF11_0273	Chr 11	1026974	1029565	Reannotation of 5' splicing site at Intron 2. Fig	1028816	1028976	0	-	-	-	1	1	1	1	DNAJ protein, putative
52	PF11_0300	Chr 11	1118247	1120683	Reannotation of 3' splicing site at Intron 2	1119972	1120222	0	-	-	-	-	1	1	-
53	PF11_0306	Chr 11	1141484	1143908	Reannotation of 5' splicing site at Intron 1	1143029	1143212	0	-	-	-	-	-	1	-
54	PF11_0423	Chr 11	1657504	1657975	Reannotation of 3' splicing site at Intron 1	1657679	1657814	0	-	-	-	1	1	1	-	conserved Plasmodium protein
55	PF11_0560	Chr 11	1756498	1757179	Reannotation of 3' splicing site at Intron2	1756677	1756808	0	-	-	1	-	1	1	1	conserved protein, unknown function
56	PF11_0470	Chr 11	1818591	1820740	Reannotation of 3' splicing site at Intron 2	1819034	1819125	0	-	-	-	-	-	1	1
57	PFL0395c	Chr 12	357910	359351	Reannotation of 5' splicing site at Intron 1	359056	359289	0	-	-	1	-	-	1	-
58	PFL0700w	Chr 12	611885	613207	Reannotation of 3' splicing site at Intron 5	612892	613090	0	-	-	-	-	1	1	1
59	PFL1440c	Chr 12	1228053	1232995	Reannotation of 3' splicing site at Intron 18	1229393	1229488	0	-	-	-	-	-	-	1
60	PFL1445w+	Chr 12	1233686	1241277	Reannotation of 5' splicing site at Intron 7	1235602	1235756	0	-	-	-	-	-	-	1
61	PFL1495w	Chr 12	1271130	1274845	Reannotation of 5' splicing site at Intron 6	1272056	1272165	0	-	-	-	-	-	1	-
62	PFL1610c	Chr 12	1380083	1382367	Reannotation of 5' and 3' splicing sites at Intron 1	1380910	1381097	0	-	1	-	-	-	1	-
63	PFL1875w	Chr 12	1605096	1607528	Reannotation of 5' splicing site at Intron 2	1605436	1605838	0	-	-	-	-	1	1	-
64	PFL2255w	Chr 12	1946901	1948720	Reannotation of 5' splicing site at Intron 3	1947560	1947671	0	-	-	1	-	1	1	-	conserved Plasmodium protein, unknown function
	PFL2255w	Chr 12	1946901	1948720	Reannotation of 5' splicing site at Intron 5	1948475	1948653	0	-	-	-	-	-	1	-
65	PFL2425w	Chr 12	2070079	2071058	Reannotation of 3' splicing site at Intron 3	2070538	2070668	0	-	-	1	1	1	1	-	adaptor-related protein complex 3, sigma 2 subunit, putative
66	PFL2525c	Chr 12	2145251	2146601	Reannotation of 5' splicing site at Intron 1	2146244	2146409	0	-	-	-	-	-	1	-
67	MAL13P1.84	Chr 13	668562	670947	Reannotation of 5' splicing site at Intron 2 with Exon creation	670136	670217	0	-	-	-	-	-	1	1
	MAL13P1.84	Chr 13	668562	670947	Reannotation of 3' splicing site at Intron 2 with Exon creation	670260	670472	0	-	-	-	-	-	1	-
68	PF13_0090a	Chr 13	681565	682351	Reannotation of 3' splicing site at Intron 4	681608	681704	0	-	-	-	-	1	1	-
69	MAL13P1.216	Chr 13	1714474	1719286	Reannotation of 3' splicing site at Intron 2	1716026	1716140	0	1	-	1	-	-	-	-	DNA helicase, putative
70	MAL13P1.252	Chr 13	1999663	2001465	Reannotation of 3' splicing site at Intron 1	2001129	2001299	0	-	-	-	-	-	-	1
71	MAL13P1.267	Chr 13	2092657	2095915	Reannotation of 3' and 5' splcing sites at Intron 10	2093144	2093238	0	-	-	-	-	-	1	-
72	MAL13P1.326	Chr 13	2602732	2604385	Reannotation of 3' splicing site at Intron 2	2603780	2604004	0	-	-	1	-	-	-	-	ferrochelatase, putative
73	MAL13P1.333	Chr 13	2635290	2645809	Reannotation of 5' splicing site at Intron 1	2645701	2645826	0	-	-	1	-	-	-	1
74	PF14_0028	Chr 14	94980	98404	Reannotation of 5' splicing site at Intron 8	95595	95716	0	1	1	-	-	-	-	-	pre-mRNA splicing factor, putative
75	PF14_0788	Chr 14	154855	160191	Reannotation of 5' splicing site at Intron 20	155308	155407	0	-	-	-	-	-	1	1
76	PF14_0143	Chr 14	578387	587528	Reannotation of 5' splicing site at Intron 5	578467	578620	0	-	-	-	1	-	-	-	Atypical protein kinase, ABC-1 family, putative
77	PF14_0153	Chr 14	624485	628249	Reannotation of 3' splicing site at Intron1	624873	624991	0	1	-	1	-	-	-	-	conserved Plasmodium membrane protein
78	PF14_0469	Chr 14	2016901	2019503	Reannotation of 5' splicing site at Intron 1	2016907	2017098	0	-	1	1	-	-	-	-	transcription factor IIIb subunit, putative
79	PF14_0588	Chr 14	2504084	2512440	Reannotation of 5' splicing site at Intron 1	2512241	2512377	0	-	-	-	-	1	1	1
* Yellow: Genes that should be checked due to the nature of the finding
Dark blue: genes that have been found only by visual screening but never confirmed by software analysis
* green: Attention to specially interesting genes (Possible Figures in the paper)
1 Genes previosly described by Llinas
Pink: alternative splicing event
Note: only genes that have been found initially by vusial method have attached their redicted product function

## Sheet: Antisense 
	Closest Gene	Chrom	Gene Start	Gene End	New Isoform Description	Junct Start	Junct End	Distance (bp)	Ring	ET	LT	Sc	GII	GV	Ook
1	PFA0180w	Chr 01	161286	166464	CT/AC within the gene/Intron	166038	166209	0	-	-	-	-	1	-	-
	PFA0180w	Chr 01	166268	166464	CT/AC within the gene	166325	166436	0	-	-	-	-	1	-	-
2	PFA0200w	Chr 01	175844	176611	CT/AC at 3' end of gene	176585	176712	0	-	-	-	-	1	1	-
	PFA0200w	Chr 01	175844	176611	CT/AC at 3' end of gene	176585	176709	0	-	-	-	-	-	1	-
3	PFA0310c	Chr 01	265447	269412	CT/AC within the gene/Intron	266200	266358	0	-	-	-	-	1	-	-
4	PFA0435w	Chr 01	358987	361492	CT/AC within the gene/Intron	360967	361277	0	-	-	-	-	-	1	1
5	PF01TR005	Chr 01	363140	363739	CT/AC at 5' end of gene	363058	363201	0	-	-	-	-	1	1	-
	PF01TR005	Chr 01	363140	363739	CT/AC within the gene	363360	363472	0	-	-	-	-	-	1	-
6	PFA0485w	Chr 01	384438	389094	CT/AC within the gene/Intron	385819	386060	0	-	-	-	-	-	1	-
	PFA0485w	Chr 01	384438	389094	CT/AC within the gene/Intron	387541	387834	0	-	-	-	-	-	1	-
	PFA0485w	Chr 01	384438	389094	CT/AC within the gene/Intron	387867	388128	0	-	-	-	-	-	1	-
	PFA0485w	Chr 01	384438	389094	CT/AC within the gene/Intron	388194	388290	0	-	-	-	-	-	1	-
	PFA0485w	Chr 01	384438	389094	CT/AC within the gene/Intron	388194	388655	0	-	-	-	-	-	1	-
7	PFB0257c	Chr 02	232729	233476	CT/AC within the gene/Intron	233174	233422	0	-	-	-	-	-	-	1
8	PFB0315w	Chr 02	281907	287345	CT/AC within the gene	286689	286899	0	-	-	-	-	-	1	-
9	PFB0355c	Chr 02	317596	321310	CT/AC within the gene	318045	318158	0	-	-	-	-	1	-	-
10	PFB0535w	Chr 02	480100	481432	CT/AC within the gene/Intron	480584	480786	0	-	-	-	-	-	1	1
11	PFB0570w	Chr 02	522931	523999	CT/AC within the gene/Intron	523146	523432	0	-	-	-	-	-	-	1
12	PFB0615c	Chr 02	546482	555294	CT/AC within the gene/Intron	549289	549452	0	-	-	-	-	-	1	-
13	PFB0687c	Chr 02	622524	624306	CT/AC within the gene/Intron	622594	622935	0	-	-	-	-	-	-	1
14	PFB0790c	Chr 02	703089	706586	CT/AC within the gene/Intron	703811	704056	0	-	-	-	-	-	1	-
15	PFB0855c	Chr 02	747565	749364	CT/CA at 3' end of gene	747458	747774	0	-	-	-	-	-	1	-
	PFB0855c	Chr 02	747565	749364	CT/CA within the gene	748526	748676	0	-	-	-	-	-	1	-
	PFB0855c	Chr 02	747565	749364	CT/CA within the gene	748526	748724	0	-	-	-	-	-	1	-
	PFB0855c	Chr 02	747565	749364	CT/CA within the gene/Intron	748793	749076	0	-	-	-	-	-	1	-
	PFB0855c	Chr 02	747565	749364	CT/AC within the gene/Intron	748793	749090	0	-	-	-	-	-	1	-
16	PFC0160w	Chr 03	175096	177803	CT/AC within the gene/Intron	176757	176889	0	-	-	-	-	-	1	-
	PFC0160w	Chr 03	175096	177803	CT/AC within the gene/Intron	177004	177078	0	-	-	-	-	-	1	-
	PFC0160w	Chr 03	175096	177803	CT/AC within the gene/Intron	177231	177375	0	-	-	-	-	-	1	-
17	PFC0230c	Chr 03	233008	244944	CT/AC at 5' UTR	245125	245505	181	-	-	-	-	-	1	-
18	PFC0271c	Chr 03	291782	292769	CT/AC within the gene/Intron	292103	292256	0	-	-	-	-	-	-	1
19	PFC0490w	Chr 03	496277	499028	CT/CA within the gene/Intron	498133	498302	0	-	-	-	-	1	1	-
	PFC0490w	Chr 03	496277	499028	CT/CA within the gene/Intron	498373	498493	0	-	-	-	-	1	1	1
	PFC0490w	Chr 03	496277	499028	CT/CA within the gene	498599	498715	0	-	-	-	-	-	1	1
20	PFC0495w	Chr 03	499373	502523	CT/CA within the gene/Intron	500014	500199	0	-	-	-	-	-	-	1
21	PFC0581w	Chr 03	563924	565527	CT/AC within the gene/Intron	564735	564806	0	-	-	-	-	1	-	-
	PFC0581w	Chr 03	563924	565527	CT/AC within the gene/Intron	564892	565038	0	-	-	-	-	1	-	-
22	PFC0680w	Chr 03	632260	634136	CT/AC within the gene/Intron	633215	633314	0	-	-	-	-	-	-	1
23	PFC0912w	Chr 03	861684	863090	CT/AC within the gene/Intron	862920	863022	0	-	-	-	-	-	1	-
	PFC0912w	Chr 03	861684	863090	CT/AC within the gene/Intron	862920	863150	0	-	-	-	-	-	1	-
24	PFC0920w	Chr 03	871883	872965	CT/AC within the gene/Intron	871949	872364	0	-	-	-	-	1	-	-
25	PFC0945w	Chr 03	891430	892412	CT/CA at 3' end of gene	892367	892594	0	-	-	-	-	1	1	1
26	PFD0270c	Chr 04	307729	308737	CT/AC at 3'end of gene	307454	307760	0	-	-	-	-	1	-	-
27	PFD0320c	Chr 04	340759	350972	CT/AC within the gene/Intron	340956	341092	0	-	-	-	-	1	1	1
	PFD0320c	Chr 04	340759	350972	CT/AC within the gene	341648	341849	0	-	-	-	-	-	1	-
28	PFD0335c	Chr 04	358450	359906	CT/AC within the gene/Intron	358536	358677	0	-	-	-	1	-	-	-
	PFD0335c	Chr 04	358450	359906	CT/AC within the gene/Intron	358750	358980	0	-	-	-	-	-	-	1
29	PFD0425w PFD0430c?	Chr 04	420300	423254	CT/AC at 3' UTR	423269	423464	15	-	-	-	-	-	1	-
	PFD0425w PFD0430c?	Chr 04	420300	423254	CT/AC at 3' UTR	423269	423467	15	-	-	-	-	-	1	-
30	PFD0480w	Chr 04	463819	464917	CT/AC within the gene/Intron	464372	464468	0	-	-	-	-	-	1	-
31	PFD0825c	Chr 04	750592	752618	CT/AC within the gene	751637	751744	0	-	-	-	-	-	1	-
32	PFD0895c	Chr 04	837969	839408	CT/AC within the gene/Intron	838128	838211	0	-	-	-	-	-	1	-
	PFD0895c	Chr 04	837969	839408	CT/AC within the gene/Intron	838128	838300	0	-	-	-	-	-	1	-
	PFD0895c	Chr 04	837969	839408	CT/AC within the gene/Intron	838677	838908	0	-	-	-	-	1	-	-
	PFD0895c	Chr 04	837969	839408	CT/AC at 5' UTR	839031	839140	0	-	-	-	-	1	1	1
	PFD0895c	Chr 04	837969	839408	CT/AC within the gene/Intron	839031	839140	0	-	-	-	-	1	1	1
	PFD0895c	Chr 04	837969	839408	CT/AC at 5' UTR	839503	839622	95	-	-	-	-	-	1	-
33	PFD0915w	Chr 04	854211	856039	CT/AC within the gene/Intron	855618	855756	0	-	-	-	-	-	1	-
34	PFD1050w	Chr 04	1026927	1028606	CT/AC within the gene/Intron	1026986	1027209	0	-	-	-	-	-	-	1
	PFD1050w	Chr 04	1026927	1028606	CT/AC within the gene/Intron	1026986	1027216	0	-	-	-	-	-	1	-
	PFD1050w	Chr 04	1026927	1028606	CT/AC within the gene/Intron	1026986	1027228	0	-	-	-	-	-	1	-
	PFD1050w	Chr 04	1026927	1028606	CT/AC within the gene/Intron	1027307	1027397	0	-	-	-	-	-	1	-
	PFD1050w	Chr 04	1026927	1028606	CT/AC within the gene/Intron	1027307	1027403	0	-	-	-	-	-	1	-
35	PFD1075w	Chr 04	1047004	1049336	CT/AC within the gene/Intron	1048649	1048854	0	-	-	-	-	-	1	-
36	PFD1110w	Chr 04	1063436	1065010	CT/AC within the gene/Intron	1064098	1064255	0	-	-	-	-	1	-	-
37	PFD1120c	Chr 04	1075873	1076283	CT/AC at 5' UTR	1076295	1076910	12	-	-	-	-	-	1	-
38	PFE0045c	Chr 05	50422	52510	CT/AC within the gene/Intron	50505	50720	0	-	-	-	-	1	-	-
39	PFE0165w	Chr 05	140710	141471	CT/AC at 3' UTR	141552	141739	81	-	-	-	-	-	1	-
40	PFE0245c	Chr 05	209062	218189	CT/AC within the gene	209687	209835	0	-	-	-	-	1	1	-
41	PFE0295w	Chr 05	256225	257378	CT/AC within the gene/Intron	256721	256897	0	-	-	-	-	1	1	-
	PFE0295w	Chr 05	256225	257378	CT/AC within the gene/Intron	256985	257269	0	-	-	-	-	-	1	-
42	PFE0460c	Chr 05	388696	389191	CT/AC 3' end of the gene	388507	388707	0	-	-	-	-	-	-	1
	PFE0460c	Chr 05	388696	389191	CT/AC within the gene	388771	388886	0	-	-	-	-	-	1	1
43	PFE0620c	Chr 05	539729	539809	CT/AC 3' UTR/New Transcript	538880	539129	600	-	-	-	-	-	1	-
44	PFE0730c	Chr 05	607089	608449	CT/AC within the gene/Intron	607649	607767	0	-	-	-	-	-	-	1
45	PFE0825w	Chr 05	683706	685857	CT/AC within the gene/Intron	684511	684712	0	-	-	-	-	1	1	-
	PFE0825w	Chr 05	683706	685857	CT/AC within the gene	684968	685090	0	-	-	-	-	-	1	-
	PFE0825w	Chr 05	683706	685857	CT/AC within the gene/Intron	685506	685690	0	-	-	-	-	-	1	-
	PFE0825w	Chr 05	683706	685857	CT/AC within the gene/Intron	685506	685696	0	-	-	-	-	-	1	-
46	PFE0900w	Chr 05	750659	752433	CT/AC within the gene/Intron	752252	752389	0	-	-	-	-	-	1	-
47	PFE1115c	Chr 05	902608	904839	CT/AC within the gene/Intron	903413	903581	0	-	-	-	-	1	-	-
48	PFE1420c	Chr 05	1174900	1177060	CT/AC within the gene	1176523	1176742	0	-	-	-	-	1	1	-
49	PFE1425c	Chr 05	1176962	1177279	CT/AC within gene	1177123	1177247	0	-	-	-	-	-	1	-
50	PFE1455w	Chr 05	1192966	1195325	CT/AC within the gene	1194208	1194476	0	-	-	-	-	-	1	-
	PFE1455w	Chr 05	1192966	1195325	CT/AC within the gene	1194564	1194657	0	-	-	-	-	-	1	-
	PFE1455w	Chr 05	1192966	1195325	CT/AC within the gene/Intron	1195020	1195170	0	-	-	-	-		1	-
51	PFE1530c	Chr 05	1248361	1249954	CT/AC within the gene	1248493	1248783	0	-	-	-	-	1	-	1
	PFE1530c	Chr 05	1248361	1249954	CT/AC within the gene	1249191	1249268	0	-	-	-	-	-	1	-
52	PFE1535w	Chr 05	1250730	1254183	CT/AC within the gene	1254006	1254124	0	-	-	-	-	-	1	-
	PFE1535w	Chr 05	1250730	1254183	CT/AC at 3' UTR	1254329	1254451	146	-	-	-	-	-	1	-
	PFE1535w	Chr 05	1250730	1254183	CT/AC at 3' UTR	1254560	1254678	377	-	-	-	-	-	1	-
53	PFF0290w	Chr 06	247637	249163	CT/AC within the gene with AS	248199	248330	0	-	-	-	-	-	-	1
	PFF0290w	Chr 06	247637	249163	CT/AC within the gene with AS	248236	248330	0	-	-	-	-	-	1	-
	PFF0290w	Chr 06	247637	249163	CT/AC within the gene/Intron	248480	248764	0	-	-	-	-	-	1	-
	PFF0290w	Chr 06	247637	249163	CT/AC within the gene/Intron	248882	249055	0	-	-	-	-	-	-	1
54	PFF0335c*	Chr 06	288373	289272	CT/AC at 3' UTR/5' AS	287935	288133	240	-	-		-	-	1	-
	PFF0335c	Chr 06	288373	289272	CT/AC at 3' UTR/5' AS	288014	288133	240	-	-	-	-	1	1	-
	PFF0335c	Chr 06	288373	289272	CT/AC at 3' end of the gene	288170	288382	0	-	-	-	-	-	1	-
55	PFF0430w	Chr 06	358387	360199	CT/AC at 3' UTR OR New Intron	360799	360965	600	-	-	-	-	-	1	-
56	PFF0645c	Chr 06	540072	544793	CT/AC within the gene/Intron	544278	544414	0	-	-	-	-	-	-	1
57	PFF0750w	Chr 06	644048	646165	CT/AC at 5' UTR	642894	643196	852	-	-	-	-	-	1	-
58	PFF0770c	Chr 06	662431	667851	CT/AC within the gene	662543	662786	0	-	-	-	-	-	1	-
59	PFF1030w	Chr 06	873807	876188	CT/AC at 3' UTR OR New Transcript	876990	877120	802	-	-	-	-	-	1	-
60	PFF1290c	Chr 06	1073459	1073896	CT/AC at 3' UTR	1073338	1073440	19	-	-	-		-	1	-
61	MAL7P1.23	Chr 07	417383	421157	CT/AC within the gene/Intron	420768	420915	0	-	-	-	-	1	1	-
62	MAL7P1.27	Chr 07	458600	461695	CT/AC within the gene/Intron	460583	460716	0	-	-	-	-	1	-	-
	MAL7P1.27	Chr 07	458600	461695	CT/AC within the gene/Intron	460765	460936	0	-	-	-	-	1	1	-
63	PF07_0037	Chr 07	468938	477127	CT/AC at 3' end of gene	468886	468957	0	-	-	-	-	-	-	1
64	MAL7P1.29a	Chr 07	493278	493472	CT/AC at 3' UTR OR New Transcript	493526	493712	54	-	-	-	-	1	-	-
65	PF07_0043	Chr 07	533846	534516	CT/AC at 3' UTR	533503	533588	258	-	-	-	-	-	1	-
66	PF07_0059	Chr 07	728827	729795	CT/AC at 3' end of gene	729758	729999	0	-	-	-	-	-	1	-
67	MAL7P1.82	Chr 07	793959	796585	CT/AC within the gene/Intron	795069	795198	0	-	-	-	-	1	1	-
68	MAL7P1.84	Chr 07	800567	802039	CT/AC at 3' end of gene	800289	800582	0	-	-	-	-	-	1	-
69	MAL7P1.94	Chr 07	879821	881260	CT/AC within the gene/Intron	880806	880897	0	-	-	-	-	-	-	1
	MAL7P1.94	Chr 07	879821	881260	CT/AC within the gene/Intron	880949	881147	0	-	-	-	-	-	-	1
70	PF07_0079	Chr 07	914118	914868	CT/AC at 3' end of gene	914035	914176	0	-	-	-	-	-	1	-
71	PF07_0085	Chr 07	938312	940364	CT/AC at 3' end of gene	940353	940485	0	-	-	-	-	-	1	-
72	MAL7P1.157	Chr 07	1285965	1287556	CT/AC within the gene/Intron	1287317	1287521	0	-	-	-	-	-	1	-
73	PF08_0131	Chr 08	166536	167198	CT/AC at 5' UTR	166101	166408	128	-	-	-	-	-	1	-
	PF08_0131	Chr 08	166536	167198	CT/AC at 5' end of gene	166101	166544	0	-	-	-	-	-	1	-
74	MAL8P1.150	Chr 08	181683	189233	CT/AC within the gene/Intron	188471	188597	0	-	-	-	-	-	1	-
75	MAL8P1.146	Chr 08	205361	207781	CT/AC 3' end of gene	205135	205364	0	-	-	-	-	1	1	-
76	MAL8P1.144	Chr 08	219008	223411	CT/AC within the gene	223268	223382	0	-	-	-	-	-	1	-
	MAL8P1.144	Chr 08	219008	223411	CT/AC at 3' UTR	223706	224034	295	-	-	-	-	-	1	-
77	MAL8P1.138	Chr 08	284182	285638	CT/AC within the gene/Intron	284540	284638	0	-	-	-	-	-	1	-
78	PF08_0110	Chr 08	382685	383968	CT/AC within the gene/Intron	383411	383610	0	-	-	-	-	1	-	-
79	MAL8P1.121	Chr 08	424649	425658	CT/AC at 3' end of gene	425655	425825	0	-	-	1	-	-	1	-
	MAL8P1.121	Chr 08	424649	425658	CT/AC at 3' UTR	426060	426164	402	-	-	-	-	1	-	-
80	PF08_0100	Chr 08	500584	502690	CT/AC within the gene/Intron	500773	500966	0	-	-	-	-	-	-	1
	PF08_0100	Chr 08	500584	502690	CT/AC within the gene/Intron	501060	501143	0	-	-	-	-	1	-
	PF08_0100	Chr 08	500584	502690	CT/AC within the gene/Intron	501228	501360	0	-	-	-	-	1	1	1
	PF08_0100	Chr 08	500584	502690	CT/AC within the gene/Intron	501410	501681	0	-	-	-	-	-	1
	PF08_0100	Chr 08	500584	502690	CT/AC within the gene/Intron	501410	501699	0	-	-	1	-	-	-	1
	PF08_0100	Chr 08	500584	502690	CT/AC within the gene	501771	502548	0	-	-	-	-	1	1	-
	PF08_0100	Chr 08	500584	502690	CT/AC within the gene	501771	501949	0	-	-	-	-	1	1	-
	PF08_0100	Chr 08	500584	502690	CT/AC within the gene	502008	502548	0	-	-	-	-	1	1	-
	PF08_0100	Chr 08	500584	502690	CT/AC at 5' UTR	502694	502891	4	-	-	-	-	1	-	-
81	MAL8P1.108	Chr 08	535590	537740	CT/AC within the gene/Intron	535923	536041	0	-	-	-	-	-	1	-
82	PF08_0090	Chr 08	590941	594609	CT/AC 5' UTR	589528	590280	661	-	-	1	-	-	-	-
83	MAL8P1.97	Chr 08	637748	638835	CT/AC at 3' end of gene	637604	637765	0	-	-	-	-	-	1	-
84	PF08_0080	Chr 08	666669	668216	CT/AC at 3' UTR	665458	665555	1114	-	-	-	-	-	1	-
85	MAL8P1.80	Chr 08	757270	757296	CT/AC at 5' UTR	757337	757646	41	-	-	-	-	-	1	-
86	MAL8P1.78	Chr 08	761266	762159	CT/AC at 5' UTR	761069	761207	59	-	-	-	-	-	1	-
87	PF08_0059	Chr 08	799905	801331	CT/AC within the gene/Intron	800242	800444	0	-	-	-	-	-	1	-
	PF08_0059	Chr 08	799905	801331	CT/AC within the gene/Intron	800242	800498	0	-	-	-	-	-	1	-
	PF08_0059	Chr 08	799905	801331	CT/AC within the gene/Intron	800594	800788	0	-	-	-	-	-	1	-
	PF08_0059	Chr 08	799905	801331	CT/AC within the gene/Intron	800832	800984	0	-	-	-	-	1	-	1
88	MAL8P1.69	Chr 08	831139	832587	CT/AC within gene	831863	831998	0	-	-	-	-	-	1	-
89	MAL8P1.66	Chr 08	846351	848478	CT/AC within the gene	846724	846842	0	-	-	-	-	-	-	1
90	PF08_0053	Chr 08	870659	871570	CT/AC within the gene	870898	871038	0	-	-	-	-	-	-	1
91	MAL8P1.56	Chr 08	930241	931957	CT/AC at 3' end of gene	931933	932065	0	-	-	-	-	1	1	-
92	MAL8P1.52	Chr 08	966895	967730	CT/AC within the gene/Intron	966944	967049	0	-	-	-	-	-	1	-
	MAL8P1.52	Chr 08	966895	967730	CT/AC within the gene/Intron	966944	967052	0	-	-	-	-	-	1	-
	MAL8P1.52	Chr 08	966895	967730	CT/AC within the gene/Intron	967206	967417	0	-	-	-	-	1	1	-
93	PF08_0007	Chr 08	1243038	1243967	CT/AC at 5' UTR	1244791	1244882	824	-	-	-	-	-	1	1
	PF08_0007	Chr 08	1243038	1243967	CT/AC at 5' UTR	1244791	1244896	824	-	-	-	-	-	1	-
94	MAL8P1.11	Chr 08	1246283	1252150	CT/AC within the gene	1251547	1251771	0	-	-	-	-	-	1	-
95	PF08_0004	Chr 08	1295093	1295793	CT/AC within the gene/Intron	1295269	1295525	0	-	-	-	-	-	1	1
96	PFI0150c	Chr 09	130139	130936	CT/AC within the gene/Intron	130188	130440	0	-	-	-	-	-	1	-
97	PFI0175w	Chr 09	168491	172885	CT/AC within the gene/Intron	170057	170246	0	-	-	-	-	-	1	-
	PFI0175w	Chr 09	168491	172885	CT/AC within the gene/Intron	170739	170902	0	-	-	-	-	-	1	-
98	PFI0395w	Chr 09	378027	382988	CT/AC within the gene/Intron	382830	382959	0	-	-	-	-	-	1	-
99	PFI0425w	Chr 09	404304	406277	CT/AC at 3' end of gene	406263	406377	0	-	-	-	-	-	1	1
100	PFI0465c	Chr 09	433230	435365	CT/AC at 5' UTR	436509	437274	1144	-	-	-	-	-	1	-
101	PFI0555c	Chr 09	522212	526009	CT/AC within the gene	522502	522607	0	-	-	-	-	-	1	-
102	PFI0695c	Chr 09	608352	610066	CT/AC within the gene/Intron	608642	608821	0	-	-	1	-	-	-	-
103	PFI0800c	Chr 09	680222	681928	CT/AC within the gene/Intron	681544	681687	0	-	-	-	-	1	1	-
104	PFI0810c	Chr 09	691559	693560	CT/AC within the gene/Intron	691657	691749	0	-	-	-	-	-	1	-
105	RNAzID:4653	Chr 09	762972	763080	CT/AC at 3' UTR OR New Transcript	763121	763304	41	-	-	-	-	-	1	-
	RNAzID:4653	Chr 09	762972	763080	CT/AC at 3' UTR OR New Transcript	763125	763304	45	-	-	-	-	1	1	-
	RNAzID:4653	Chr 09	762972	763080	CT/AC at 3' UTR OR New Transcript	763422	763659	342	-	-	-	-	-	1	-
	RNAzID:4653	Chr 09	762972	763080	CT/AC at 3' UTR OR New Transcript	763736	763905	656	-	-	-	-	-	1	1
106	PFI0915w	Chr 09	769442	772095	CT/AC within the gene/Intron	771390	771543	0	-	-	-	-	-	1	-
107	PFI1005w	Chr 09	841526	842645	CT/AC within the gene/Intron	841710	841831	0	-	-	-	-	-	1	-
108	RNAzID:4689	Chr 09	1023935	1024081	CT/AC at 5' UTR RNAzID	1024172	1024281	91	-	-	-	-	-	1	-
109	PFI1295c	Chr 09	1070955	1072945	CT/AC within gene	1072238	1072767	0	1	-	-	-	-	-	-
110	PFI1395w	Chr 09	1145354	1146028	CT/AC at 3' end of gene	1146016	1146170	0	-	-	-	-	-	1	-
111	PFI1405c	Chr 09	1148151	1148492	CT/AC within gene	1148218	1148408	0	-	-	-	-	-	1	1
	PFI1405c	Chr 09	1148151	1148492	CT/AC at 5' UTR	1148503	1148656	11	-	-	-	-	-	1	-
112	PFI1445w	Chr 09	1175193	1180752	CT/AC within the gene/Intron	1176887	1177036	0	-	-	-	-	-	-	1
113	PFI1490c	Chr 09	1218383	1220990	CT/AC within the gene/Intron	1220590	1220858	0	-	-	-	-	-	-	1
114	PFI1505c	Chr 09	1248856	1251591	CT/AC at 3' UTR	1248316	1248696	160	-	-	-	-	-	1	-
115	PFI1550c	Chr 09	1275258	1276474	CT/AC within the gene/Intron	1276075	1276203	0	-	-	-	-	-	1	-
116	PFI1560c	Chr 09	1279209	1283869	CT/AC within the gene/Intron	1282884	1283140	0	-	1	-	-	-	-	-
117	PFI1565w	Chr 09	1286998	1288362	CT/AC at 5' UTR	1285637	1285804	1194	-	-	-	-	-	1	-
118	PFI1710w	Chr 09	1377942	1379741	CT/AC at 5' UTR	1377369	1377651	291	-	-	-	-	-	1	-
119	PFI1745c	Chr 09	1430596	1431135	CT/AC at 5' UTR	1431165	1431592	30	1	-	-	-	-	-	-
120	PF10_0029	Chr 10	123771	124883	CT/AC within the gene/Intron	123992	124080	0	-	-	-	-	-	1	-
121	PF10_0051	Chr 10	221946	223431	CT/AC within the gene/Intron	222566	222706	0	-	-	-	-	1	-	-
122	PF10_0054	Chr 10	228799	232194	CT/AC at 3' end of gene	232082	232329	0	-	-	-	-	-	1	-
	PF10_0054	Chr 10	228799	232194	CT/AC at 3' end of gene	232183	232329	0	-	-	-	-	1	1	-
123	PF10_0086	Chr 10	369199	370225	CT/AC within the gene/Intron	369809	370110	0	-	-	-	-	-	-	1
124	PF10_0095	Chr 10	393764	397992	CT/AC at 3' end of the gene	393634	393779	0	-	-	-	1	-	-	-
125	PF10TR005	Chr 10	413922	414284	CT/AC at 5' UTR	413515	413656	266	-	-	-	-	-	1	-
126	PF10_0107	Chr 10	429203	430139	CT/AC at 3' UTR	428742	428906	297	-	-	-	-	-	1	-
127	PF10_0183	Chr 10	757794	765157	CA/TC within the gene	764094	764758	0	-	-	-	-	-	-	1
128	PF10_0187	Chr 10	786502	787007	CT/AC within the gene/Intron	786608	786810	0	-	-	-	-	-	-	1
129	PF10_0188	Chr 10	787744	795219	CT/AC within the gene/Intron	789033	789139	0	-	-	-	-	-	-	1
130	PF10_0407	Chr 10	840211	843402	CT/AC within the gene/Intron	842226	842329	0	-	-	-	-	1	-	-
	PF10_0407	Chr 10	840211	843402	CT/AC within the gene/Intron	842426	842524	0	-	-	-	-	1	-	-
	PF10_0407	Chr 10	840211	843402	CA/TC within gene	842577	842748	0	-	-	-	-	-	-	1
	PF10_0407	Chr 10	840211	843402	CT/AC within the gene/Intron	842767	843094	0	-	-	-	-	-	1	1
131	PF10_0203	Chr 10	845085	846191	CT/AC at 3' end of gene	845014	845103	0	-	-	-	-	-	-	1
	PF10_0203	Chr 10	845085	846191	CT/AC within the gene/Intron	845158	845295	0	-	-	-	-	1	-	1
132	PF10_0223	Chr 10	961064	962305	CT/AC within gene	961214	961339	0	-	-	-	-	-	1	-
133	PF10_0227	Chr 10	985348	986986	CT/AC within the gene/Intron	985418	985531	0	-	-	-	-	-	1	-
134	PF10_0261a	Chr 10	1112421	1112633	CT/AC at 3' UTR	1112289	1112415	6	-	-	-	-	1	1	-
135	PF10_0282	Chr 10	1183485	1183993	CT/AC at 3' end of gene	1183376	1183505	0	-	-	-	-	-	1	-
136	PF10_0290	Chr 10	1208196	1210912	CT/AC within gene	1208342	1208430	0	-	-	-	-	1	-	1
137	PF10_0304	Chr 10	1254841	1255616	CT/AC within gene	1255015	1255137	0	-	-	-	-	-	1	-
138	PF11_0072	Chr 11	258779	259981	CT/AC at 5' UTR	257943	258107	672	-	-	-	-	-	1	-
139	PF11_0076	Chr 11	268244	274552	CT/AC at 3' end of gene	268070	268157	87	-	-	-	-	1	1	-
140	PF11_0083	Chr 11	294151	296979	CT/AC within the gene/Intron	296384	296714	0	-	-	-	-	1	-	-
141	PF11_0088	Chr 11	320128	321205	CT/AC within the gene/Intron	320575	320753	0	-	-	-	-	-	-	1
142	PF11_0140	Chr 11	517310	517984	CT/AC at 3' end of gene	517931	518107	0	-	-	-	-	-	1	-
143	PF11_0149	Chr 11	539902	541386	CT/AC within the gene/Intron	541057	541219	0	-	-	-	-	1	1	-
144	PF11_0152	Chr 11	542329	544764	CT/AC within the gene/Intron	543386	543493	0	-	-	-	-	-	1	-
145	PF11_0160	Chr 11	576772	580275	CT/AC within the gene/Intron	579142	579375	0	-	-	-	-	1	-	-
146	PF11_0183	Chr 11	670710	671514	CT/AC within the gene	671064	671161	0	-	-	-	-	1	1	1
	PF11_0183	Chr 11	670710	671514	CT/AC within the gene	671068	671161	0	-	-	-	-	1	1	-
147	PF11_0183	Chr 11	670710	671514	CT/AC within the gene/Intron	671233	671423	0	-	-	-	-	1	-	1
148	PF11_0198	Chr 11	720991	722272	CT/AC within the gene/Intron	721592	721686	0	-	-	-	-	-	1	-
	PF11_0198	Chr 11	720991	722272	CT/AC within the gene/Intron	721935	722119	0	-	-	-	-	-	1	-
149	PF11_0212	Chr 11	772538	775041	CT/AC within the gene/Intron	774826	774959	0	-	-	-	-	-	1	-
150	PF11_0217	Chr 11	792196	793944	CT/AC at 5' UTR	791682	792026	170	-	-	-	-	1	1	-
151	PF11_0240	Chr 11	878968	895272	CT/AC within the gene/Intron	894944	895189	0	-	-	-	-	-	-	1
152	PF11_0251	Chr 11	948590	950706	CT/AC within the gene/Intron	950443	950578	0	-	-	-	-	-	1	-
153	PF11_0253	Chr 11	957513	958841	CT/AC within the gene/Intron	958106	958275	0	-	-	-	-	-	-	1
154	PF11_0268	Chr 11	1008408	1010852	CT/AC within the gene/Intron	1009192	1009356	0	-	-	-	-	-	1	-
155	PF11_0285	Chr 11	1065783	1066567	CT/AC within the gene/Intron	1065910	1066099	0	-	-	-	-	1	1	-
	PF11_0285	Chr 11	1065783	1066567	CT/AC within the gene	1066126	1066241	0	-	-	-	-	-	1	-
156	PF11_0287	Chr 11	1071750	1073811	CT/AC within the gene/Intron	1073668	1073768	0	-	-	-	-	-	1	-
157	PF11_0295	Chr 11	1104214	1106503	CT/AC within the gene/Intron	1104669	1104798	0	-	-	-	-	1	1	-
	PF11_0295	Chr 11	1104214	1106503	CT/AC within the gene	1104879	1105196	0	-	-	-	-	1	1	-
	PF11_0295	Chr 11	1104214	1106503	CT/AC within the gene	1105220	1105402	0	-	-	-	-	1	1	-
	PF11_0295	Chr 11	1104214	1106503	CT/AC within the gene/Intron	1105475	1105632	0	-	-	-	-	1	1	-
158	PF11_0306	Chr 11	1141484	1143908	CT/AC within the gene	1142769	1142996	0	-	-	-	-	-	1	-
	PF11_0306	Chr 11	1141484	1143908	CT/AC within the gene/Intron	1143270	1143478	0	-	-	-	-	-	1	1
159	PF11_0315	Chr 11	1171678	1175722	CT/AC within the gene/Intron	1175248	1175413	0	-	-	-	-	-	1	-
160	PFL1400c	Chr 11	1180660	1185473	CT/AC within the gene/Intron	1185076	1185241	0	-	-	-	-	-	1	-
161	PF11_0355	Chr 11	1340484	1341678	CT/AC within the gene/Intron	1341242	1341389	0	-	-	-	-	1	-	-
162	PF11_0447	Chr 11	1735123	1736569	CT/AC within the gene/Intron	1736072	1736245	0	-	-	-	-	1	-	1
163	PF11_0459	Chr 11	1772347	1773816	CT/AC within the gene/Intron	1772828	1773007	0	-	-	-	-	-	-	1
164	PF11_0470	Chr 11	1818591	1820740	CT/AC within the gene/Intron	1819352	1819599	0	-	-	-	-	1	-	-
165	PF11_0473	Chr 11	1826200	1826789	CT/AC within the gene/Intron	1826171	1826402	0	-	-	-	-	-	1	1
166	PFL0020w	Chr 12	32703	41940	CT/AC within the gene/Var gene	38570	38740	0	-	-	1	-	1	-	-
167	PFL0115w	Chr 12	119402	141499	CT/AC within the gene/Intron	124402	124599	0	-	-	-	-	-	1	-
	PFL0115w	Chr 12	119402	141499	CT/AC within the gene/Intron	124402	124612	0	-	-	-	-	-	1	-
168	PFL0180w	Chr 12	184911	185765	CT/AC within the gene/Intron	185280	185593	0	-	-	-	-	-	-	1
169	PFL0245w	Chr 12	217182	218237	CT/AC within the gene/Intron	218078	218306	0	-	-	-	-	-	1	-
170	PFL0435w	Chr 12	403345	404809	CT/AC within the gene/Intron	404600	404790	0	-	-	-	-	1	-	-
171	PFL0490c	Chr 12	447375	447944	CT/AC within the gene	447716	447864	0	-	-	-	-	-	1	-
172	PFL0665c	Chr 12	588121	588975	CT/AC within the gene/Intron	588372	588515	0	-	-	-	-	-	1	-
173	PFL0750w	Chr 12	635028	635450	CT/AC within the gene	635262	635404	0	-	-	-	-	-	1	-
174	PFL0780w	Chr 12	648431	650545	CT/AC within the gene/Intron	650026	650391	0	-	-	-	-	-	1	-
	PFL0780w	Chr 12	648431	650545	CT/AC within the gene/Intron	650209	650373	0	-	-	-	-	1	-	-
	PFL0780w	Chr 12	648431	650545	CT/AC at 3' end of the gene	650472	650653	0	-	-	-	-	-	1	-
175	PFL0825c	Chr 12	675449	677569	CT/AC within the gene/Intron	676236	676356	0	-	-	-	-	-	1	-
176	PFL0890c	Chr 12	720879	723441	CT/AC within the gene/Intron	721157	721339	0	-	-	-	-	-	1	-
	PFL0890c	Chr 12	720879	723441	CT/AC within the gene/Intron	721421	721575	0	-	-	-	-	1	-	1
177	PFL0920c	Chr 12	740987	743140	CT/AC within the gene	741586	741738	0	-	-	-	-	-	1	-
178	PFL1030w	Chr 12	857090	858664	CT/AC at 3' end of gene	858633	858714	0	-	-	-	-	1	-	-
179	PFL1080c	Chr 12	899190	901068	CT/AC within the gene/Intron	899934	900027	0	-	-	-	1	-	-	-
180	PFL1400c	Chr 12	1180660	1185473	CT/AC within the gene/Intron	1185076	1185241	0	-	-	-	-	-	1	-
181	PFL1420w	Chr 12	1208902	1209532	CT/AC within the gene/Intron	1209081	1209239	0	-	-	-	-	-	1	-
182	PFL1560c	Chr 12	1337700	1338806	CT/AC at 3' end of gene	1337484	1337729	0	-	-	-	-	-	1	-
183	PFL1583c	Chr 12	1350775	1351273	CT/AC at 3' end of gene	1350511	1350797	0	-	-	-	-	-	1	-
184	PFL1655c	Chr 12	1433808	1435983	CT/AC at 3' end of gene	1433596	1433815	0	-	-	-	-	-	1	-
185	PFL1680w	Chr 12	1452594	1457215	CT/AC within the gene/Intron	1456312	1456407	0	-	-	-	-	-	-	1
186	PFL1780w	Chr 12	1532237	1534066	CT/AC within the gene/Intron	1533480	1533763	0	-	-	-	-	-	-	1
	PFL1780w	Chr 12	1532237	1534066	CT/AC within the gene/Intron	1533591	1533763	0	-	-	-	1	-	1	1
187	PFL2105c	Chr 12	1831473	1832938	CT/AC within the gene/Intron	1831711	1831854	0	-	-	-	-	1	1	-
188	PFL2115c	Chr 12	1842388	1845640	CT/AC within the gene/Intron	1842535	1842707	0	-	-	-	-	-	1	-
189	PFL2225w	Chr 12	1931957	1932571	CT/AC at 3' end of gene	1932550	1932851	0	-	-	-	-	-	-	1
190	MAL13P1.50	Chr 13	463587	464204	CT/AC at 3' end of gene	463355	463654	0	-	-	-	-	-	1	-
191	MAL13P1.83	Chr 13	663943	668131	CT/AC within the gene/Intron	667595	667759	0	-	-	-	-	-	-	1
192	MAL13P1.94	Chr 13	746148	746726	CA/TC 3' end of gene	745893	746225	0	-	-	-	-	-	1	-
193	MAL13P1.111	Chr 13	834381	835509	CT/AC within the gene/Intron	834694	835062	0	-	-	-	-	-	1	1
194	PF13_0124	Chr 13	908704	909840	CT/AC within the gene/Intron	909256	909592	0	-	-	-	-	-	-	1
195	MAL13P1.125	Chr 13	951356	952680	CT/AC at 5' UTR	950579	950783	573	-	-	-	-	-	1	-
196	PF13_0142	Chr 13	1043056	1043289	CA/TC at 5' UTR	1043773	1043975	484	-	-	-	-	-	1	-
197	MAL13P1.550	Chr 13	1090530	1091528	CT/AC within the gene/Intron	1090630	1090718	0	-	-	-	-	-	1	-
198	MAL13P1.155	Chr 13	1134271	1138241	CT/AC within the gene/Intron	1134724	1134923	0	-	-	-	-	-	1	-
199	MAL13P1.165	Chr 13	1290316	1293152	CT/AC within the gene/Intron	1291561	1291764	0	-	-	-	-	-	-	1
	MAL13P1.165	Chr 13	1290316	1293152	CT/AC within the gene/Intron	1291933	1292035	0	-	-	-	-	-	-	1
200	PF13_0165	Chr 13	1294813	1297164	CT/AC within the gene/Intron	1295213	1295437	0	-	-	-	-	-	-	1
201	MAL13P1.191	Chr 13	1551144	1553298	CT/AC within the gene/Intron	1552326	1552439	0	-	-	-	-	-	1	-
202	MAL13P1.204	Chr 13	1604571	1605407	CA/TC within the gene	1605185	1605328	0	-	-	-	-	-	-	1
203	MAL13P1.209	Chr 13	1636587	1637864	CT/AC within the gene/Intron	1637125	1637304	0	-	-	-	-	1	-	-
	MAL13P1.209	Chr 13	1636587	1637864	CT/AC within the gene/Intron	1637125	1637292	0	-	-	-	-	1	-	1
	MAL13P1.209	Chr 13	1636587	1637864	CT/AC within the gene/Intron	1637378	1637614	0	-	-	-	-	1	-	1
204	PF13_0236	Chr 13	1704601	1706154	CT/AC within the gene	1705748	1705937	0	-	-	-	-	-	-	1
205	PF13_0251	Chr 13	1882675	1884807	CT/AC within the gene	1884407	1884548	0	-	-	-	-	-	1	-
206	PF13_0252	Chr 13	1886184	1887452	CT/AC within the gene	1887253	1887370	0	-	-	-	-	1	-	-
207	MAL13P1.238	Chr 13	1907838	1909163	CT/AC 3' end of gene	1909046	1909290	0	-	-	-	-	-	-	1
208	MAL13P1.247	Chr 13	1963221	1965758	CT/AC within the gene/Intron	1963378	1963598	0	-	-	-	-	1	-	-
	MAL13P1.247	Chr 13	1963221	1965758	CT/AC within the gene/Intron	1963656	1963860	0	-	-	-	-	-	1	-
	MAL13P1.247	Chr 13	1963221	1965758	CT/AC within the gene/Intron	1963918	1964076	0	-	-	-	-	1	-	-
209	MAL13P1.248	Chr 13	1966100	1967083	CT/AC within the gene/Intron	1966285	1966378	0	-	-	-	-	-	1	-
	MAL13P1.248	Chr 13	1966100	1967083	CT/AC within the gene/Intron	1966475	1966806	0	-	-	-	-	-	1	1
210	PF13_0301	Chr 13	2228216	2229581	CT/AC within the gene/Intron	2228572	2228727	0	-	-	-	-	1	-	-
	PF13_0301	Chr 13	2228216	2229581	CT/AC within the gene/Intron	2229200	2229347	0	-	-	-	-	1	-	-
	PF13_0301	Chr 13	2228216	2229581	CT/AC within the gene/Intron	2229200	2229363	0	-	-	-	-	1	-	-
	PF13_0301	Chr 13	2228216	2229581	CT/AC within the gene/Intron	2229390	2229536	0	-	-	-	-	1	-	-
211	MAL13P1.284	Chr 13	2291970	2293489	CT/AC within the gene/Intron	2292464	2292614	0	-	-	-	-	1	1	1
212	PF13_0317	Chr 13	2399844	2400377	CT/AC 3' end of the gene	2399769	2399852	0	-	-	-	-	-	1	-
213	PF13_0318	Chr 13	2401582	2402550	CT/AC within the gene/Intron	2401592	2401856	0	-	-	-	-	-	1	-
214	MAL13P1.306	Chr 13	2461824	2464315	CT/AC within the gene/Intron	2463687	2463771	0	-	-	-	-	-	1	-
215	PF13_0350	Chr 13	2659757	2661487	CT/AC within the gene	2660083	2660250	0	-	-	-	-	-	-	1
216	MAL13P1.335	Chr 13	2664733	2666859	CT/AC within the gene/Intron	2665952	2666048	0	-	-	-	-	-	1	-
	MAL13P1.335	Chr 13	2664733	2666859	CT/AC within the gene/Intron	2666113	2666373	0	-	-	-	-	-	1	-
217	MAL13P1.337	Chr 13	2675749	2676759	CT/AC within the gene/Intron	2675781	2676204	0	-	-	-	-	-	-	1
218	MAL13P1.349	Chr 13	2745929	2752441	CT/AC at 3' end of gene	2752421	2752596	0	-	-	-	-	-	1	1
	MAL13P1.349	Chr 13	2745929	2752441	CT/AC at 3' end of gene	2752430	2752596	0	-	-	-	-	-	1	1
219	PF14_0022	Chr 14	77258	80423	CT/AC within the gene/Intron	78107	78194	0	-	-	-	-	-	1	-
	PF14_0022	Chr 14	77258	80423	CT/AC within the gene/Intron	78749	78903	0	-	-	-	-	1	1	-
	PF14_0022	Chr 14	77258	80423	CT/AC within the gene/Intron	79385	79517	0	-	-	-	-	1	1	-
220	PF14_0027	Chr 14	92264	93537	CT/AC within the gene/Intron	92859	92981	0	-	-	-	-	-	1	-
221	PF14_0036	Chr 14	142242	143138	CT/AC 3' end of gene	142151	142245	0	-	-	-	-	1	1	-
222	PF14_0778	Chr 14	447923	449968	CT/AC within the gene/Intron	449087	449283	0	-	-	-	-	-	1	-
223	PF14_0130	Chr 14	527132	529234	CT/AC within the gene	527951	528665	0	-	-	-	-	-	1	-
	PF14_0130	Chr 14	527132	529234	CT/AC within the gene	527951	528671	0	-	-	-	-	-	1	-
224	PF14_0132a	Chr 14	532818	533289	CT/AC within the gene/Intron	533033	533182	0	-	-	-	-	1	1	-
225	PF14_0143	Chr 14	578387	587528	CT/AC at 3' UTR	578207	578322	65	-	-	-	-	-	1	-
226	PF14_0207	Chr 14	881974	883617	CT/AC at 3' UTR	881668	881855	119	-	-	-	-	1	1	-
	PF14_0207	Chr 14	881974	883617	CT/AC 3' end of gene/Intron	881945	882063	0	-	-	-	-	-	1	-
	PF14_0207	Chr 14	881974	883617	CT/AC 3' end of gene/Intron	881973	882063	0	-	-	-	-	-	1	-
	PF14_0207	Chr 14	881974	883617	CT/AC within the gene	882157	882247	0	-	-	-	-	-	1	-
	PF14_0227	Chr 14	955810	958011	CT/AC within the gene/Intron	955905	956187	0	-	-	-	-	-	-	1
227	RNAzID:2137	Chr 14	987657	987729	CT/AC at 3' end of gene	987725	987883	0	-	-	-	-	-	1	1
228	PF14_0245	Chr 14	1031007	1035302	CT/AC at 3' UTR	1030740	1030918	89	-	-	-	-	-	1	-
	PF14_0245	Chr 14	1031007	1035302	CT/AC at 3' UTR	1030740	1030956	51	-	-	-	-	-	1	-
	PF14_0245	Chr 14	1031007	1035302	CT/AC at 3' end of gene	1030740	1031032	0	-	-	-	-	-	1	-
	PF14_0245	Chr 14	1031007	1035302	CT/AC within the gene	1031445	1031520	0	-	-	-	-	-	1	-
229	PF14_0253	Chr 14	1077299	1079663	CT/AC at 5' UTR	1080293	1080397	630	-	-	-	-	-	1	-
230	PF14_0258	Chr 14	1095628	1097673	CT/AC within the gene/Intron	1097091	1097241		-	-	1	-	-	-	1
231	PF14_0264	Chr 14	1118533	1126234	CT/AC within the gene/Intron	1125755	1125927	0	-	-	-	-	-	1	-
	PF14_0264	Chr 14	1118533	1126234	CT/AC within the gene/Intron	1125761	1125927	0	-	-	-	-	1	1	1
232	PF14_0289	Chr 14	1218047	1218941	CT/AC at 3' end of gene	1217712	1218051	0	-	-	-	-	-	1	-
	PF14_0289	Chr 14	1218047	1218941	CT/AC within the gene	1218106	1218192	0	-	-	-	-	1	1	-
	PF14_0289	Chr 14	1218047	1218941	CT/AC within the gene/Intron	1218106	1218364	0	-	-	-	-	1	-	-
	PF14_0289	Chr 14	1218047	1218941	CT/AC within the gene	1218408	1218523	0	-	-	-	-	1	1	-
233	PF14_0316	Chr 14	1332305	1337243	CT/AC within the gene/Intron	1332355	1332485	0	-	-	-	-	-	1	-
234	PF14_0321	Chr 14	1364692	1366056	CT/AC within the gene/Intron	1365207	1365293	0	-	-	1	-	-	1	-
235	PF14_0331	Chr 14	1413966	1415258	CT/AC at 3' end of gene	1415229	1415361	0	-	-	-	-	-	-	1
236	PF14_0367	Chr 14	1570982	1571987	CT/AC within the gene	1571253	1571672	0	-	-	-	-	1	1	-
	PF14_0367	Chr 14	1573508	1574104	CT/AC within the gene	1573684	1573799	0	-	-	-	-	-	1	-
237	PF14_0439	Chr 14	1893143	1894960	CT/AC at 3' end of gene	1892866	1893148	0	-	-	-	-	1	-	-
238	PF14_0444	Chr 14	1919526	1921588	CT/AC at 3' UTR	1918714	1918811	715	-	-	-	-	-	1	-
239	PF14_0453	Chr 14	1943879	1944907	CT/AC at 3' UTR	1943365	1943562	317	-	-	-	-	1	1	-
240	PF14_0501	Chr 14	2155672	2166403	CT/AC within the gene/Intron	2165418	2165788	0	-	-	-	-	-	1	-
241	PF14_0503	Chr 14	2170397	2171626	CT/AC 3' end of gene	2171611	2171769	0	-	-	-	-	-	1	-
242	PF14_0509	Chr 14	2199307	2204644	CT/AC within the gene/Intron	2199446	2199670	0	-	-	-	-	-	1	-
	PF14_0509	Chr 14	2199307	2204644	CT/AC within the gene/Intron	2199467	2199670	0	-	-	-	-	1	1	-
	PF14_0509	Chr 14	2199307	2204644	CT/AC within the gene	2199972	2200056	0	-	-	-	-	1	1	-
243	PF14_0668	Chr 14	2870005	2877525	CT/AC within the gene/Intron	2877127	2877284	0	-	-	-	-	-	1	-
244	PF14_0679	Chr 14	2912323	2915291	CT/AC within the gene	2912405	2912467	0	-	-	-	-	-	-	1
	PF14_0679	Chr 14	2912323	2915291	CT/AC within the gene	2912405	2912471	0	-	-	-	-	-	-	1
	PF14_0679	Chr 14	2912323	2915291	CT/AC within the gene	2912546	2912614	0	-	-	-	-	-	-	1
	PF14_0679	Chr 14	2912323	2915291	CT/AC within the gene	2912555	2912614	0	-	-	-	-	-	-	1
245	PF14_0694	Chr 14	2962923	2965023	CT/AC within the gene/Intron	2963212	2963474	0	-	-	-	-	-	1	-
246	PF14_0728	Chr 14	3127612	3128054	CT/AC within the gene/Intron	3127739	3127966	0	-	-	1	-	1	1	-
	PF14_0728	Chr 14	3127612	3128054	CT/AC at 5' UTR OR new Transcript	3128297	3128399	243	-	-	-	-	1	1	-
					200 overlap existing Introns								101	254	89
Genes with more than 4 antisense splicing events described in this work
there are 309 splicing isoforms overlapping genes in antisense form in this table. The remaining 58 are either in 3' or 5' UTRs of the neighboring gene
	Removed genes

## Sheet: New Isoforms
	Closest Gene	Chrom	Gene Start	Gene End	New Isoform Description	Junct Start	Junct End	Distance (bp)	Ring	ET	LT	Sc	GII	GV	Ook	Gene Function
1	PFA0185wDIS2	Chr 01	166748	168632	New Intron at 3' end of gene	168598	168723	0	-	-	1	-	-	1	1
	PFA0185wIGS-NR	Chr 01	166748	168632	New Intron at 3' UTR	168781	168860	149	-	-	-	-	-	1	-
2	PFA0300cDIS2	Chr 01	260897	262048	New Intron at 3' UTR	260308	260477	420	-	-	-	-	-	1	-
	PFA0300cDIS2	Chr 01	260897	262048	New Intron at 3' UTR	260564	260674	223	-	-	-	-	-	1	-
	PFA0300cDIS2	Chr 01	260897	262048	New Intron at 3' UTR/Poss New Transcript	260734	260874	23	-	-	-	-	-	1	-
3	PFA0400cIGS	Chr 01	329584	330457	New Intron at 5' UTR	330497	330708	40	-	1	-	-	1	-	-	beta3 proteasome subunit, putative
	PF01TR005	Chr 01	363140	363739	New Intron at 5' end of gene	363064	363152	0	-	-	-	-	-	1	-
	PF01TR005	Chr 01	363140	363739	New Intron at 5' UTR	362804	363027	113	-	-	-	-	-	1	-
4	PF01TR005	Chr 01	363140	363739	New Intron at 5' UTR (2 reads)	362802	363027	113	-	-	-	-	-	1	-
	PF01TR005	Chr 01	363140	363739	New Intron within the gene	363234	363365	0	-	-	-	-	-	1	-
	PFA0440w	Chr 01	364471	365145	New Intron at 3' end of gene	365095	365352	0	-	-	-	-	1	1	1
5	PFA0440w	Chr 01	364471	365145	New Intron within the gene	364700	364828	0	-	-	-	-	1	1	1
6	PFB0240w	Chr 02	223478	224851	New Intron at 5' UTR	223223	223453	25	-	1	1	-	-	-	-
7	PFB0255w	Chr 02	231141	232529	New Intron at 5' UTR	231021	231126	15	-	1	1	-	-	1	-
8	PFB0310c	Chr 02	277494	278456	New Intron at 5'UTR with Alternative Splicing	278479	278599	23	-	-	-	-	-	1	-
	PFB0310c	Chr 02	277494	278456	New Intron at 5'UTR with Alternative Splicing	278479	278852	23	-	-	-	-	-	1	-
9	PFB0391c	Chr 02	356497	358014	New Intron at 5'UTR	358100	358291	86	-	-	-	-	-	1	-
10	PFB0450w	Chr 02	409983	410228	New Intron at 5' UTR/New Transcript	409524	409680	303	-	-	-	-	-	1	-
11	PFB0475c	Chr 02	432041	434086	New Intron within the gene	433088	433184	0	-	-	-	-	-	1	-
12	PFB0805c	Chr 02	715797	716548	New Intron at 5' UTR	716559	716882	11	-	-	-	-	1	1	-
13	PFB0830w	Chr 02	734271	734594	New Intron at 5' UTR	733893	734266	5	-	-	1	-	1	1	-	40S ribosomal protein S26e, putative
14	PFB0865w	Chr 02	752965	753438	New Intron at 5' UTR	752786	752932	33	-	-	-	-	1	1	-
15	PFC0176c	Chr 03	193246	194114	New Intron at 5' UTR	194120	194268	6	-	-	-	-	-	1	-
16	PFC0205c	Chr 03	215791	216546	New Intron at 5' UTR	216638	216707	92	-	-	-	-	1	1	-
17	PFC0350c	Chr 03	359017	360908	New Intron at 3' UTR	358851	358999	18	-	-	-	-	-	-	1
18	PFC0400w	Chr 03	404654	404992	New Intron at 5' UTR	404069	404413	241	-	-	-	-	1	-	-
	PFC0400w	Chr 03	404654	404992	New Intron at 5' UTR	404456	404637	17	-	-	-	-	-	1	-
19	RNAzID:2897	Chr 03	634209	634319	New Intron at 3' UTR	634433	634599	114	-	-	-	-	-	1	-
20	PFC0735w	Chr 03	674515	675147	New Intron at 5' UTR	674193	674514	1	-	-	-	-	1	1	1
21	PFC0775w	Chr 03	721686	722801	New Intron at 5' UTR	721516	721640	46	-	-	-	-	1	1	-
22	PFC0945w*	Chr 03	891430	892412	New intron at 3' end of the gene/1 read Supported	892363	892457	0	-	-	-	-	1	-	-	protein kinase, putative
	PFC0945w*	Chr 03	891430	892412	New Intron at 3' UTR	892507	892714	95	-	-	-	1	-	-	-	protein kinase, putative
23	PFC1025w	Chr 03	965347	965874	New Intron at 3' UTR	964937	965164	183	-	-	-	-	1	1	-
24	PFC1065w	Chr 03	995319	998252	New Intron at 3' end of gene	998220	998426	0	-	-	-	-	-	-	1
	PFD0185c	Chr 04	218114	220318	New Intron at 3' end of gene	217985	218119	0	-	-	-	-	-	1	1
25	PFD0185c	Chr 04	218114	220318	New Intron at 3' UTR	217781	217913	201	-	-	-	-	-	1	1
	PFD0185c	Chr 04	218114	220318	New Intron within the gene	218302	218386	0	-	-	-	-	-	1	1
26	PFD0290w	Chr 04	322034	322342	New Intron at 5' UTR	321777	322029	5	-	-	-	-	1	1	-
27	PFD0480w	Chr 04	463819	464917	New Intron at 5' UTR	463485	463730	89	-	-	-	-	-	1	1
	PFD0590c	Chr 04	535089	536514	New intron at 3' end of the gene	534976	535092	0	-	-	1	-	-	-	-	DNA polymerase alpha
28	PFD0590c	Chr 04	535089	536514	New Intron at 3' UTR	534436	534667	422	-	-	-	-	-	1	-
29	PFD0815c	Chr 04	739434	746854	New Intron within the gene	740017	740112	0	-	-	-	-	-	1	1
30	PFD0850c	Chr 04	784181	786405	New Intron at 5' UTR	786431	786638	26	-	-	-	-	1	-	-
31	PFD0860w	Chr 04	791175	793411	New Intron at 5' UTR	790917	791170	5	-	-	-	-	-	1	-
32	PFD0910w	Chr 04	850542	850644	New Intron at 5' end of gene	850455	850601	0	-	-	-	-	-	1	-
33	PFD0930w	Chr 04	861859	862269	New Intron at 5' UTR	861343	861497	362	-	-	-	-	-	1	-
34	PFD0985w*	Chr 04	924970	935391	New Intron within the gene	931694	931861	0	-	-	-	-	-	1	-	ApiAP2
	PFD1007w	Chr 04	1001680	1001895	New Intron at 5' end of gene	1001609	1001685	0	-	-	-	-	-	1	-
35	PFD1007w	Chr 04	1001680	1001895	New Intron at 5' UTR	1001208	1001576	104	-	-	-	-	-	1	-
36	PFD1050w	Chr 04	1026927	1028606	New Intron at 5' UTR	1026626	1026846	81	-	-	1	-	1	-	-	alpha-tubulin II
37	PFD1110w	Chr 04	1064991	1065010	New Intron at 3' UTR	1065007	1065149	0	-	-	-	-	1	-	-
38	PFE0290c	Chr 05	254473	255517	New Intron at 3' UTR	254275	254464	9	-	-	-	-	1	1	-
39	PFE0350c	Chr 05	294668	295903	New Intron at 5' UTR	296000	296408	97	-	-	1	-	-	1	-	60S ribosomal protein L4, putative
40	PFE0365c	Chr 05	305961	306422	New Intron at 5' UTR	306424	306582	2	-	-	-	1	-	-	-	conserved Plasmodium protein
41	PFE0550w	Chr 05	469274	469840	New Intron at 5' UTR/ 5'Alt Spl GII,V	468945	469262	12	-	-	-	-	1	1	-
	PFE0550w	Chr 05	469274	469840	New Intron at 5' UTR/5' Alt Spl GII,V	469134	469262	12	-	-	-	-	1	1	-
42	PFE0550w	Chr 05	469274	469840	New Intron at 5' UTR/5' Alt Spl GII,V	469160	469262	12	-	-	-	-	-	1	-
43	PFE1170w	Chr 05	973513	975659	New Intron at 3' end of gene	975629	975837	0	1	1	1	-	-	-	1	DNAJ protein, putative
44	PFE1190c	Chr 05	993218	994602	New Intron at 3' UTR	992987	993164	54	-	-	-	-	1	1	-
45	PFE1305c	Chr 05	1081524	1083811	New Intron at 5' UTR	1083813	1083929	2	-	-	-	-	-	1	-
46	PFE1335c	Chr 05	1120699	1121805	New Intron at 5' UTR/ 5' Alt Splic	1121822	1121991	17	-	-	-	-	-	1	-
	PFE1335c	Chr 05	1120699	1121805	New Intron at 5' UTR/ 5' Alt Splic	1121822	1122100	17	-	-	-	-	1	1	-
47	PFE1340w	Chr 05	1123605	1124590	New Intron at 5' UTR	1122716	1122982	623	-	-	-	-	-	1	-
48	PFE1350c	Chr 05	1130695	1130749	New Intron at 5' UTR	1130753	1131043	4	-	-	-	1	1	1	-	ubiquitin conjugating enzyme, putative
49	PFE1375c	Chr 05	1146970	1147532	New Intron within the gene	1147081	1147188	0	-	-	-	-	-	1	1
50	PFE1490c	Chr 05	1220770	1222433	New Intron at 5' UTR	1222087	1222382	0	-	-	-	-	1	1	-
51	PFE1560c	Chr 05	1279951	1280592	New Intron at 3' UTR	1279384	1279479	472	-	-	1	-	1	-	-	mitochondrial ribosomal protein S16 precursor
52	PF06TR001	Chr 06	70831	72489	New Intron connecting with PFF0085w	71077	71194	0	-	1	-	-	-	1	-
53	PFF0090w	Chr 06	78187	78781	New Intron at 5' UTR	77872	78098	89	-	-	-	-	1	1	-
54	PFF0175c	Chr 06	141415	148940	New Intron at 5' UTR	148967	149060	27	-	-	-	-	-	1	-
55	PFF0425w	Chr 06	355225	356272	New Intron within the gene	355653	355793	0	-	-	-	-	-	1	1
56	PFF0435w	Chr 06	362631	363875	New Intron at 5' UTR	361747	361986	645	-	-	-	-	1	1	-
	PFF0435w	Chr 06	362631	363875	New Intron at 5' UTR	362074	362611	20	-	1	-	1	1	1	-	ornithine aminotransferase
57	PFF0485c	Chr 06	421152	422617	New Intron at 5' UTR	422921	423020	304	-	-	-	-	-	1	-
58	PFF0520w	Chr 06	449286	451193	New intron at 3' end of the gene connecting with RNAzID:3604	451161	451411	0	-	1	-	-	-	-	-	calcium-dependent protein kinase
59	PFF0605c	Chr 06	522295	522660	New Intron at 5' UTR	522661	522840	1	-	-	-	-	-	-	1
60	PFF0615c	Chr 06	525982	527025	New Intron at 3' end of gene	525766	526112	0	-	-	-	-	1	1	-
61	PFF0620c	Chr 06	528055	529170	New Intron at 5' UTR	529465	529604	295	-	-	-	-	-	1	-
62	PFF0650w*	Chr 06	546959	547736	New Intron within the gene	547428	547533	0	-	-	-	-	1	-	-
63	PFF0835w	Chr 06	717047	718914	New Intron at 5' UTR	716439	716761	286	-	-	1	-	-	-	-	conserved Plasmodium protein
64	PFF0865w	Chr 06	754392	754802	New Intron at 3' UTR	754882	755260	80	-	-	-	-	1	-	-
65	PFF0885w	Chr 06	768789	769453	New Intron at 5' UTR	768566	768774	15	-	-	-	-	1	-	-
66	PFF1165c	Chr 06	985239	986871	New Intron at 3' end of gene	985091	985242	0	-	1	-	1	1	1	1	conserved Plasmodium protein
67	PFF1485w	Chr 06	1279823	1283096	New Intron at 3' end of gene	1283090	1283245	0	-	-	-	-	-	1	-
68	MAL7P1.228	Chr 07	106224	108526	New Intron at 5' UTR	105345	105757	467	-	1	-	-	-	-	-	Heat Shock 70KDa protein
69	MAL7P1.339	Chr 07	343138	343184	New Intron at 3' end of gene	343059	343152	0	-	-	-	-	1	1	1
70	MAL7P1.203b	Chr 07	359885	360136	New Intron at 5' UTR	359769	359884	1	-	1	1	-	1	1	-	conserved Plasmodium protein, fragment
72	MAL7P1.73	Chr 07	740116	742067	New Intron at 3' end of gene	739943	740119	0	-	-	-	-	-	1	-
73	MAL7P1.78	Chr 07	775386	776843	New Intron at 5' UTR	775086	775266	120	-	-	-	-	-	1	-
74	PF07_0071	Chr 07	807253	809508	New Intron at 3' UTR	810011	810307	503	-	-	-	-	-	1	-
75	PF07_0087	Chr 07	971810	972544	New Intron at 5' UTR	971354	971739	71	-	-	-	-	-	1	-
76	PF07_0088	Chr 07	986835	987540	New Intron at 5' UTR/ 5' Alt splic site Stage spec	987557	987648	17	-	-	-	-	-	1	-
	PF07_0088	Chr 07	986835	987540	New Intron at 5' UTR/ 5' Alt splic site Stage spec	987557	987962	17	-	-	-	-	1	-	-
77	PF07_0090a	Chr 07	995091	995626	New Intron at 5' UTR	995629	995842	3	-	-	-	-	-	1	-
78	PF07_0092	Chr 07	1014262	1016070	New Intron at 3' UTR	1013699	1014191	71	-	-	1	-	-	-	-	BING4 (NUC141) WD-40 repeat protein
79	MAL7P1.137	Chr 07	1103088	1104738	New intron at 3' end of the gene	1102815	1103093	0	-	-	1	-	-	-	1	kelch protein, putative
80	MAL7P1.139	Chr 07	1126356	1127113	New Intron at 5' UTR	1126211	1126325	31	-	-	-	-	-	1	-
81	MAL7P1.154a	Chr 07	1271464	1272577	New Intron at 3' end of gene	1271328	1271467	0	-	-	-	-	-	1	-
82	MAL7P1.157a	Chr 07	1287648	1290048	New Intron at 3' end of gene/Overlaps downstream gene	1287550	1287656	0	-	-	-	-	-	1	1
83	PF07TR004	Chr 07	1388551	1390314	New Intron within the transcript	1389274	1389460	0	1	-	1	-	-	-	-	Described as non-coding RNA
84	PF08_0134	Chr 08	110303	110680	New Intron at 5' UTR	110685	110824	5	-	-	-	-	1	1	-
	PF08_0134	Chr 08	110303	110680	New Intron at 5' UTR	110853	111143	173	-	-	-	-	-	1	-
85	PF08_0126	Chr 08	213372	217091	New Intron at 3' end of gene	217062	217375	0	-	-	-	-	-	-	1
	PF08_0126	Chr 08	213372	217091	New Intron at 3' UTR	217562	217674	471	-	-	-	-	-	-	1
	PF08_0126	Chr 08	213372	217091	New Intron at 3' UTR	217858	217988	767	-	-	-	-	-	1	1
	PF08_0126	Chr 08	213372	217091	New Intron at 3' UTR/3' ALT SPL site	217858	217948	767	-	-	-	-	-	1	-
86	MAL8P1.142	Chr 08	234587	235546	New Intron at 5' UTR	235588	235784	42	-	-	-	-	1	1	-
87	MAL8P1.131	Chr 08	372043	373744	New Intron at 5' UTR	371633	371816	227	-	-	-	-	-	1	-
	MAL8P1.131	Chr 08	372043	373744	New Intron at 5' UTR	371906	372031	12	-	1	-	-	1	-	-	gas41 homologue, putative
88	PF08_0099	Chr 08	518542	518814	New Intron at 5' UTR	518827	519280	13	-	1	-	-	-	1	-	acyl CoA binding protein, putative
	RNAzID:4335	Chr 08	568310	568461	New Intron at 5' end of the transcript	567980	568322	0	-	-	-	-	1	1	-
89	RNAzID:4335	Chr 08	568310	568461	New Intron at 5' UTR	567367	567733	577	-	-	-	-	-	1	-
90	PF08_0076	Chr 08	679110	679846	New Intron at 5' UTR	679852	680197	6	-	-	-	-	1	1	-
91	PF08_0074	Chr 08	688461	689207	New Intron at 5' UTR	687957	688120	341	-	-	-	1	-	1	-	DNA/RNA-binding protein Alba, putative
92	MAL8P1.72	Chr 08	817929	818228	New Intron at 3' UTR OR New Transcript	817274	817353	576	-	-	-	-	-	1	-
93	RNAzID:4376 *	Chr 08	818463	818550	New intron at 5' UTR of gene MAL8P1.72 overlapping RNAzID:4376	818243	818993	0	-	-	-	1	-	1	1	high mobility group protein
94	MAL8P1.68	Chr 08	836168	836358	New Intron at 3' end of gene	836305	836422	0	-	-	-	-	-	1	-
95	MAL8P1.66	Chr 08	846351	848478	New Intron connecting Exons 1 and 2	846531	846694	0	-	-	-	-	1	1	1
	MAL8P1.66	Chr 08	846351	848478	New Intron connecting exons 10 and 11	848260	848411	0	-	-	-	-	-	1	-
	MAL8P1.66	Chr 08	846351	848478	New Intron connecting exons 2 and 3	846737	846834	0	-	-	-	1	1	1	1
	MAL8P1.66	Chr 08	846351	848478	New Intron connecting exons 4 and 5	847161	847264	0	-	-	-	1	-	1	1
	MAL8P1.66	Chr 08	846351	848478	New Intron connecting exons 5 and 6	847376	847482	0	-	-	1	-	-	1	1
	MAL8P1.66	Chr 08	846351	848478	New Intron connecting exons 7 and 8	847760	847882	0	-	-	-	-	-	-	1
	MAL8P1.66	Chr 08	846351	848478	New Intron connecting exons 8 and 9	847938	848035	0	-	-	-	-	1	1	1
	MAL8P1.66	Chr 08	846351	848478	New Intron connecting exons 9 and 10	848069	848214	0	-	-	1	-	-	1	1
96	PF08_0053	Chr 08	870659	871570	New Intron at 3' end of gene	871518	871642	0	-	-	-	-	1	-	-
97	PF08_0024	Chr 08	1102959	1103876	New Intron at 5' UTR	1103878	1104006	2	-	-	-	-	-	-	1
98	PF08_0014	Chr 08	1187247	1188197	New Intron at 5' UTR	1186816	1186949	298	-	-	-	-	-	1	-
99	MAL8P1.15	Chr 08	1213409	1216651	New Intron within gene	1214768	1214959	0	-	-	-	-	-	1	-
100	PFI0155c	Chr 09	133761	135586	New Intron at 5' UTR	135655	135776	69	-	-	-	1	1	1	-
101	PFI0280c	Chr 09	284197	286637	New Intron at 5'UTR	287071	287205	434	-	-	1	-	1	-	-	autophagocytosis associated protein, putative
102	PFI0360c	Chr 09	356658	357676	New Intron at 5' UTR with 5' alternative splicing	357689	357786	13	-	-	-	-	1	-	-
	PFI0360c	Chr 09	356658	357676	New Intron at 5' UTR with 5' alternative splicing	357689	357757	13	-	-	-	1	1	-	1	conserved Plasmodium protein
	PFI0360c	Chr 09	356658	357676	New Intron at 5'UTR	357814	357915	138	-	-	-	-	-	1	-
103	PFI0675w	Chr 09	593098	593547	New Intron at 5' UTR	592372	592953	145	-	-	-	-	-	1	-
	PFI0675w	Chr 09	593098	593547	New Intron at 5' UTR	592372	592956	142	-	-	-	-	-	1	-
	PFI0675w	Chr 09	593098	593547	New Intron at 5' UTR	592374	592727	371	-	-	-	-	-	1	-
	PFI0675w	Chr 09	593098	593547	New Intron at 5' UTR	592374	592953	145	-	-	-	-	-	1	-
	PFI0675w	Chr 09	593098	593547	New Intron at 5' UTR	592868	592953	145	-	-	-	-	-	1	-
	PFI0675w	Chr 09	593098	593547	New Intron at 5' UTR	593015	593095	3	-	-	-	-	1	1	1
	PFI0675w	Chr 09	593098	593547	New Intron at 5' UTR/Stage Specific	592997	593095		-	-	-	-	-	1	-
104	PFI0725c	Chr 09	633565	634191	New Intron at 5' UTR	634412	634551	221	-	-	-	-	1	1	-
105	PFI0770c	Chr 09	661472	662317	New Intron at 5' UTR	662794	662946	477	-	-	-	-	-	1	-
106	PFI0850w	Chr 09	720980	724855	New Intron at 3' UTR	724930	725013	75	-	-	-	-	-	1	-
107	PFI0885w	Chr 09	747163	748480	New Intron at 3' UTR	748504	748594	24	-	-	-	-	-	1	-
108	PFI1005w	Chr 09	841526	842645	New Intron at 5' UTR / Possible New Transcript	840473	840618	908	-	-	-	-	-	1	-
109	PFI1070c*	Chr 09	886055	887379	New Intron within the gene	886845	887234	0	-	-	-	-	-	1	-
110	PFI1105w	Chr 09	913207	915060	New Intron at 5' UTR/ Previously described	913046	913209	0	-	1	1	-	-	-	-	phosphoglycerate kinase
111	PFI1300c	Chr 09	1075905	1081673	New Intron at 3' UTR	1075729	1075904	1	-	-	1	-	-	1	1	conserved Plasmodium protein
112	PFI1380c	Chr 09	1136956	1138173	New Intron at 5' UTR	1138176	1138442	3	-	-	-	-	-	-	1
113	PFI1500w	Chr 09	1225546	1239336	New Intron at 3' end of gene	1239292	1239475	0	-	1	-	-	-	1	-	conserved Plasmodium membrane protein
114	PFI1575c	Chr 09	1292107	1293633	New Intron at 3' UTR/RT-PCR PFI1580c	1293858	1293995	225	-	-	-	1	-	-	-
115	PFI1610c	Chr 09	1317994	1319458	New Intron at 3' end of gene	1317826	1318017	0	1	1	-	-	1	1	-	calcyclin binding protein, putative
116	PFI1680w	Chr 09	1357400	1359251	New Intron at 5' UTR	1356805	1356932	468	-	-	-	-	-	1	-
117	PFI1770w	Chr 09	1446917	1447935	New Intron at 5' UTR/5' alternative splicing/Stage Specif	1446239	1446915	2	1	-	-	-	-	-	-	Plasmodium exported protein (PHISTb)
	PFI1770w	Chr 09	1446917	1447935	New Intron at 5' UTR/5' alternative splicing/Stage Specif	1446410	1446915	2	-	-	-	-	1	-	-
118	PF10_0034a	Chr 10	147640	148240	New Intron at 5' UTR	147403	147589	51	-	-	-	-	-	1	-
119	PF10_0038	Chr 10	160317	160963	New Intron at 3' end of gene	160195	160459	0	-	-	-	-	-	-	1
120	PF10_0063a	Chr 10	265750	266824	New Intron at 3' UTR	265165	265262	488	-	-	-	-	-	1	-
121	PF10_0064	Chr 10	267219	269831	New Intron at 3' UTR	266981	267208	11	-	-	-	-	1	-	-
122	PF10_0092	Chr 10	383044	384793	New Intron at 5' UTR	384858	384975	65	-	-	-	-	-	1	-
123	PF10TR005	Chr 10	413922	414284	New Intron at 3' end of the transcript	414279	414657	0	1	-	1	-	-	1	-
124	PF10_0101	Chr 10	415403	417470	New Intron at 5' UTR	417476	417604	6	-	-	-	-	-	1	-
125	PF10_0121	Chr 10	475326	476562	New Intron at 5' UTR	476566	476791	4	-	-	-	-	-	1	-
126	PF10_0170	Chr 10	701745	702421	New Intron at 5' UTR	701514	701737	8	-	-	-	-	1	1	1
127	PF10_0186	Chr 10	774928	780486	New Intron at 5' UTR/Described	780503	780717	17	-	-	1	-	-	1	-	Zinc finger C-x8-C-x5-C-x3-H type, putative
128	PF10_0203	Chr 10	845085	846191	New Intron at 5' UTR	846201	846552	10	-	-	-	-	1	1	-
129	PF10_0207	Chr 10	860958	862447	New Intron at 5' UTR/5' alternative splicing site	862456	862621	9	-	-	1	1	1	1	-	conserved Plasmodium membrane protein
	PF10_0207	Chr 10	860958	862447	New Intron at 5' UTR/5' alternative splicing site	862456	862628	9	-	-	-	-	1	1	-
130	PF10_0212a	Chr 10	897119	897271	New Intron at 3' end of gene	896900	897149	0	-	1	-	-	-	1	-
131	PF10_0260	Chr 10	1105449	1109449	New Intron at 5' UTR	1105814	1106051	0	-	1	1	-	-	-	1	conserved Plasmodium protein
132	PF10_0261a	Chr 10	1112421	1112633	New Intron at 5' UTR	1112638	1112755	5	-	-	-	-	1	1	1
133	PF10_0262	Chr 10	1113493	1118571	New Intron at 5' UTR	1118901	1119123	330	1	-	-	-	-	1	-	conserved Plasmodium protein
134	PF10_0272	Chr 10	1153269	1154429	New intron at 3' UTR OR New Transcript OR	1152522	1152621	648	-	-	-	-	-	1	-
135	PF10_0282	Chr 10	1183485	1183993	New Intron at 5' UTR	1184086	1184226	93	-	-	-	-	-	1	-
136	PF10_0291	Chr 10	1211656	1212969	New Intron at 5' UTR	1212971	1213130	2	-	-	-	1	-	-	-	RAP protein, putative
	PF10_0308	Chr 10	1265077	1268783	New Intron at 5' UTR	1264877	1265062	15	-	-	-	-	-	1	-
137	PF10_0308	Chr 10	1265077	1268783	New Intron at 5' UTR	1264658	1264789	288	-	-	1	1	-	1	-	OTU-like cysteine protease, putative
138	PF10_0330	Chr 10	1354452	1355569	New Intron at 5' UTR	1356267	1356559	698	-	-	-	-	-	1	-
139	PF10_0420	Chr 10	1512468	1514415	New Intron at 3' end of gene	1512280	1512471	0	-	-	-	-	1	1	-
140	PF11_0039	Chr 11	128790	129065	New Intron at 5' UTR	128524	128779	11	-	-	1	1	1	1	1	early transcribed membrane protein 11.1, etramp11.1
141	PF11_0048	Chr 11	160116	160853	New Intron at 3' end of gene with 5' alternative splicing site/Stage Specif	160850	161134	0	-	-	-	-	1	-	-
	PF11_0048	Chr 11	160116	160853	New Intron at 3' end of gene with 5' alternative splicing site/Stage Specif	161011	161134	158	-	-	-	-	-	1	-
142	PF11_0074	Chr 11	263744	266570	New Intron at 3' end of gene	263635	263777	0	-	-	-	-	1	1	1
143	PF11_0091*	Chr 11	329867	335601	New Intron within gene	330064	330156	0	-	-	-	-	1	-	-
144	PF11_0105	Chr 11	390644	390687	New Intron at 3' UTR with 3' Alternative Splicing	390118	390605	39	-	-	-	-	-	1	-
	PF11_0105	Chr 11	390644	390687	New Intron at 3' UTR with 3' Alternative Splicing	390123	390605	39	-	-	-	-	1	1	1
145	PF11_0113	Chr 11	426777	426864	New Intron at 5' UTR/ Described	426874	427075	10	-	-	-	1	1	1	-	mitochondrial ribosomal protein L11 precursor, putative
146	PF11_0120	Chr 11	445233	445799	New Intron within the gene	445268	445493	0	-	-	-	-	-	1	-
147	PF11_0126	Chr 11	459776	460620	New Intron at 3' UTR	460646	460748	26	-	-	-	-	1	1	-
148	PF11_0130	Chr 11	475880	476455	New Intron at 3' UTR	476641	476779	186	-	-	-	-	-	1	-
	PF11_0148	Chr 11	537646	538296	New Intron at 5' end of the gene	537537	537653	0	-	-	-	-	-	1	-
149	PF11_0148	Chr 11	537646	538296	New Intron at 5' UTR	537239	537477	169	-	-	-	-	-	1	-
150	PF11_0175a	Chr 11	644099	645536	New Intron at 3' UTR	643781	643940	159	-	-	-	-	-	1	-
151	PF11_0183	Chr 11	670710	671514	New Intron at 5' UTR with 5' Alternative Splicing	671529	671615	15	-	-	-	1	-	1	-
	PF11_0183	Chr 11	670710	671514	New Intron at 5' UTR with 5' Alternative Splicing	671529	672066	15	-	-	-	1	-	-	-	conserved Plasmodium protein
152	PF11_0185	Chr 11	678751	683280	New Intron at 5' UTR	678592	678749	2	-	-	-	-	-	1	-
153	PF11_0224	Chr 11	815385	816321	New Intron at 5' UTR	816356	816594	35	-	-	-	-	1	1	-
154	PF11_0253	Chr 11	957513	958841	New Intron at 5' UTR	958842	958999	1	-	1	-	1	-	-	-	conserved Plasmodium protein
	PF11_0253	Chr 11	957513	958841	New Intron at 5' UTR/3' Alt Splic	959038	959155	197	-	1	-	-	-	-	1	conserved Plasmodium protein
	PF11_0253	Chr 11	957513	958841	New Intron at 5' UTR/3' Alt Splic	959043	959155	202	-	1	1	-	-	-	1
155	PF11_0266a	Chr 11	1003225	1003693	New Intron at 3' UTR	1003106	1003191	34	-	-	-	-	-	1	-
156	PF11_0277	Chr 11	1040788	1046085	New Intron at 5' UTR	1046098	1046250	13	-	-	1	1	-	-	-	conserved Plasmodium protein
157	PF11_0294	Chr 11	1098165	1103553	New Intron at 3' UTR	1097974	1098071	94	-	-	-	-	-	1	-
	PF11_0313	Chr 11	1165219	1166169	New Intron at 3' UTR	1166469	1167087	300	-	-	-	-	-	1	-
158	PF11_0313	Chr 11	1165219	1166169	New Intron at 5' UTR	1164606	1164983	236	-	-	-	1	1	-	-	60S ribosomal protein P0
159	PF11_0326a	Chr 11	1225481	1226350	New Intron at 5' end of gene	1226316	1226422	0	-	-	-	-	1	1	-
160	PF11_0377	Chr 11	1431796	1436910	New Intron at 5' UTR	1435189	1435314	0	-	-	-	-	-	1	-
161	PF11_0530	Chr 11	1499134	1500288	New Intron at 5' UTR	1499576	1499754	0	-	-	-	-	-	1	-
	PF11_0530	Chr 11	1499134	1500288	New Intron at 5' UTR	1499953	1500174	0	-	-	-	-	1	1	1
162	PF11_0396	Chr 11	1518461	1521235	New Intron at 5' UTR with 5' splicing site	1517847	1518460	1	1	1	-	-	1	1	-	erythrocyte membrane protein 1, PfEMP1
	PF11_0396	Chr 11	1518461	1521235	New Intron at 5' UTR with 5' splicing site	1517858	1518460	1	1	1	-	-	1	1	-
163	PF11TR005	Chr 11	1540801	1544160	New Intron within the transcript	1543447	1543651	0	-	-	-	-	-	1	-
164	PF11TR008	Chr 11	1569601	1573186	New Intron within the transcript	1570717	1570860	0	-	-	-	-	-	1	-
165	PF11_0424	Chr 11	1659067	1662356	New Intron at 3' UTR	1658749	1659031	36	-	-	-	-	-	1	-
166	PF11_0438	Chr 11	1708063	1708676	New Intron at 5' UTR	1708780	1709002	104	-	-	-	-	-	1	-
167	PF11_0454	Chr 11	1755435	1755932	New Intron at 5' UTR	1755060	1755422	13	-	-	-	-	1	1	-
168	PF11_0464	Chr 11	1789320	1795367	New Intron at 3' UTR	1789185	1789315	5	-	-	-	-	-	1	1
169	PF11_0474	Chr 11	1828338	1829051	New Intron at 3' end of the gene	1828262	1828341	0	-	-	-	-	-	1	1
170	PF11_0480a	Chr 11	1870412	1871074	New Intron at 5' UTR/ Overlapping junctions	1871076	1871282	2	-	-	-	-	-	1	-
	PF11_0480a	Chr 11	1870412	1871074	New Intron at 5' UTR/ Overlapping junctions	1871279	1871467	205	-	-	-	-	-	1	-
171	PFL0060w	Chr 12	89934	90749	New Intron at 5' UTR	89564	89897	37	1	-	1	-	-	-	-	Plasmodium exported protein
172	PFL0195w	Chr 12	197506	198720	New Intron at 3' end of gene	198704	198810	0	-	-	-	-	-	1	-
173	PFL0275w	Chr 12	242808	248165	New Intron within the gene	243082	243378	0	-	-	-	-	1	-	-
174	PFL0285w	Chr 12	253152	254120	New Intron at 5' UTR	252942	253072	80	-	-	-	-	-	1	-
176	PFL0680c	Chr 12	600947	601557	New Intron at 5' UTR	601657	601838	100	-	-	-	-	-	1	-
177	PFL0750w	Chr 12	635028	635450	New Intron at 5' UTR with 5' alternative splicing site	634730	635023	5	-	-	1	-	-	1	-	conserved Plasmodium protein
	PFL0750w	Chr 12	635028	635450	New Intron at 5' UTR with 5' alternative splicing site	634779	635023	5	-	-	-	-	-	1	-
178	PFL0957w	Chr 12	795150	795311	New Intron at 5' UTR	794699	794951	199	-	-	-	-	1	1	-
179	PFL1000c	Chr 12	825690	827705	New Intron at 3' end of gene	825061	825706	0	-	-	-	-	-	1	-
180	PFL1425w*	Chr 12	1211778	1211864	New Intron at 5' UTR/Described	1211631	1211777	1	-	1	1	-	-	-	-	t-complex protein 1, gamma subunit, putative
181	RNAzID:1212*	Chr 12	1219058	1219212	New Intron at 3' UTR overlapping gene PFL1435c	1219213	1219352	1	-	-	1	1	-	-	1
182	PFL1435c*	Chr 12	1219596	1226455	New Intron at 3' end of gene	1219423	1219623	0	1	-	-	1	1	1	1	myosin D
183	PFL1485w	Chr 12	1263651	1265583	New Intron at 5'UTR	1263463	1263605	46	-	-	-	-	-	1	-
184	PFL1550w	Chr 12	1333125	1334887	New Intron at 5'UTR	1332997	1333102	23	-	-	-	-	-	1	-
185	PFL1575w	Chr 12	1346041	1347436	New Intron at 3' UTR overlapping gene PFL1580w	1347437	1347584	1	-	-	1	1	-	-	-	conserved Plasmodium protein
186	PFL1583c	Chr 12	1350775	1351273	New Intron at 3' end of gene/Possible connection with PFL1580w	1350674	1350786	0	-	-	1	-	1	-	1	conserved Plasmodium protein
187	PFL1595w	Chr 12	1359159	1359566	New Intron at 5' UTR OR New Transcript	1358528	1358660	499	1	-	-	-	-	1	-
188	PFL1630c	Chr 12	1405170	1405956	New Intron at 5' end of gene with 3' Alternative Splicing	1405949	1406204	0	-	-	-	-	-	1	-
	PFL1630c	Chr 12	1405170	1405956	New Intron at 5' UTR	1406024	1406204	68	-	-	-	-	1	1	-
189	PFL1720w	Chr 12	1484294	1485899	New Intron at 5' UTR	1483965	1484241	53	-	-	-	1	-	-	-	serine hydroxymethyltransferase
190	PFL1860c	Chr 12	1592548	1593621	New Intron at 3' end of gene	1592442	1592556	0	-	-	-	-	-	1	-
191	PF12TR012	Chr 12	1630909	1631778	New Intron within the gene	1631174	1631396	0	-	-	-	-	-	1	-
192	PF12TR016	Chr 12	1907035	1907949	New Intron within the transcript	1907731	1907881	0	-	-	-	-	-	1	-
193	PFL2285c	Chr 12	1962761	1966012	New Intron at 5' UTR	1966432	1966687	420	-	-	-	-	-	1	1
194	PFL2325c	Chr 12	1983467	1984336	New Intron at 5' UTR	1984555	1984753	219	-	-	-	-	1	-	-
195	PFL2360w	Chr 12	2010415	2010876	New Intron at 3' end of gene	2010873	2011003	0	-	-	-	-	-	1	1
196	PFL2380c	Chr 12	2019241	2021994	New Intron at 3' end of gene	2019017	2019320	0	1	-	1	1	-	1	-	leucine-rich repeat protein 12, LRR12
	PFL2450c	Chr 12	2085355	2086676	New Intron at 5' UTR	2086946	2087032	270	-	-	-	-	-	1	-
197	PFL2450c	Chr 12	2085355	2086676	New Intron at 5' UTR with 5' alternative slplicing site	2086747	2086876	71	-	-	-	-	1	1	1
	PFL2450c	Chr 12	2085355	2086676	New Intron at 5' UTR with 5' alternative slplicing site	2086747	2086881	71	-	-	-	-	-	1	-
198	PFL2455w*	Chr 12	2089470	2090206	New Intron within the gene	2090098	2090174	0	-	-	-	-	-	1	-
199	PF13_0014	Chr 13	150985	151837	New Intron at 5' UTR	151917	152185	80	-	-	-	-	1	1	-
200	PF13_0022	Chr 13	241859	243164	New Intron at 3' end of gene	243157	243350	0	-	-	-	-	-	1	-
201	PF13_0033	Chr 13	297380	298561	New Intron at 5' UTR	298567	299094	6	-	-	-	-	1	1	-
202	PF13_0039	Chr 13	338392	338658	New Intron at 5' UTR	338917	339035	259	-	-	-	-	1	1	1
203	PF13_0049	Chr 13	419024	420325	New Intron at 5' UTR	418544	418790	234	-	-	-	-	1	-	-
204	MAL13P1.51	Chr 13	465293	466754	New Intron at 5' UTR	466871	466968	117	-	-	-	-	-	1	-
205	MAL13P1.55	Chr 13	497736	498215	New Intron at 5' UTR	498230	498338	15	-	1	1	-	1	1	-	cytochrome c2 precursor,putative
206	PF13_0069a	Chr 13	527065	527262	New Intron at 5' UTR	527269	527386	7	-	-	-	-	1	1	-
	PF13_0069a	Chr 13	527065	527262	New Intron at 5' UTR	527453	527760	191	-	-	-	-	1	-	-
207	MAL13P1.69	Chr 13	587217	588011	New Intron at 3' UTR	586945	587207	10	-	-	-	-	-	1	-
208	MAL13P1.79	Chr 13	648188	650713	New Intron at 5' UTR	650723	650961	10	-	-	-	-	1	1	1
209	PF13_0090a	Chr 13	681565	682351	New Intron at 5' end of gene	682347	682529	0	-	-	-	-	-	1	-
211	MAL13P1.91	Chr 13	738681	739154	New Intron at 5' UTR with 3' alternative splicing site	739167	739296	13	-	-	-	-	-	1	-
	MAL13P1.91	Chr 13	738681	739154	New Intron at 5' UTR with 3' alternative splicing site	739185	739296	31	-	-	-	-	-	1	-
212	MAL13P1.105	Chr 13	816023	818599	New Intron at 5' UTR OR New Transcript	819509	819689	910	-	-	-	-	-	1	-
213	PF13_0125	Chr 13	911868	912746	New Intron at 5' UTR	912910	913598	164	-	-	1	-	-	-	-	conserved Plasmodium protein, unknown function
214	MAL13P1.140	Chr 13	1076545	1084788	New Intron at 3' end of gene	1076401	1076556	0	-	-	1	-	-	-	-	conserved Plasmodium protein, unknown function
215	MAL13P1.146	Chr 13	1246231	1246345	New Intron at 3' end of gene	1246342	1246478	0	-	1	-	-	1	1	-	AMP deaminase, putative
216	MAL13P1.162	Chr 13	1276961	1277100	New Intron at 3' UTR	1276547	1276937	24	-	-	-	-	-	1	-
217	MAL13P1.169	Chr 13	1327553	1327730	New Intron at 5' UTR	1328298	1328450	568	-	-	-	-	-	1	-
218	MAL13P1.171	Chr 13	1368279	1368914	New Intron at 5' UTR	1368924	1369189	10	-	1	-	-	-	-	-
219	MAL13P1.172	Chr 13	1370281	1370997	New Intron at 5' UTR	1369951	1370222	59	-	-	1	-	-	1	-	conserved protein, unknown function
220	PF13_0184	Chr 13	1373588	1377595	New Intron at 5' end of gene	1377583	1377722	0	-	-	-	-	-	1	-
221	MAL13P1.191	Chr 13	1551144	1553298	New Intron at 3' UTR	1550976	1551135	9	-	-	-	-	-	1	-
222	MAL13P1.206	Chr 13	1627342	1629511	New Intron at 5' UTR/5' Alt Splc site	1626937	1627284	58	-	-	-	-	-	1	-
	MAL13P1.206	Chr 13	1627342	1629511	New Intron at 5' UTR/5' Alt Splc site	1627120	1627284	58	-	-	-	-	-	1	-
223	PF13_0224	Chr 13	1633891	1634561	New Intron at 5' UTR	1634602	1634800	41	1	1	1	1	1	-	-	60S ribosomal protein L18, putative
224	PF13_0228	Chr 13	1653242	1654162	New Intron at 5' UTR/ 3' alt splc sit/Stage Specf	1654169	1654516	7	-	-	-	-	-	-	1
	PF13_0228	Chr 13	1653242	1654162	New Intron at 5' UTR/ 3' alt splc site	1654255	1654516	93	1	-	1	1	-	-	-	40S ribosomal protein S6, putative
225	MAL13P1.235	Chr 13	1890126	1891354	New Intron at 3' end of gene	1890013	1890137	0	-	-	-	-	1	1	-
226	MAL13P1.246	Chr 13	1955988	1961899	New Intron at 3' end of gene	1961896	1961986	0	-	-	-	-	-	-	1
227	PF13_0260	Chr 13	1995146	1996102	New Intron within the gene	1995686	1995857	0	-	-	-	-	-	1	-
	PF13_0297	Chr 13	2212679	2213896	New Intron at 3' UTR OR New Transcript	2214257	2214387	361	-	-	-	-	1	1	-
228	PF13_0297	Chr 13	2212679	2213896	New Intron at 5' UTR	2212462	2212674	5	-	1	1	-	-	-	-	conserved protein, unknown function
229	PF13_0301	Chr 13	2228216	2229581	New Intron at 5' UTR/5' Alt Splc site	2227960	2228059	157	-	-	-	-	-	1	-
	PF13_0301	Chr 13	2228216	2229581	New Intron at 5' UTR/5' Alt Splc site	2227973	2228059	157	-	-	-	-	1	1	-
230	MAL13P1.288	Chr 13	2322727	2323188	New Intron at 5' UTR/5' Alt Splc site	2323347	2323942	159	1	-	1	-	1	1	-	conserved Plasmodium protein
	MAL13P1.288	Chr 13	2322727	2323188	New Intron at 5' UTR/5' Alt Splc site	2323475	2323942	287	-	-	-	-	1	-	-
231	PF13_0316	Chr 13	2327407	2327862	New Intron at 5' UTR	2327032	2327380	27	-	-	-	1	1	1	-	40S ribosomal protein S13, putative
232	MAL13P1.303	Chr 13	2436771	2439242	New Intron at 5' UTR	2439354	2439518	112	-	-	-	-	-	1	-
233	MAL13P1.308	Chr 13	2470205	2477959	New Intron at 5' UTR	2469879	2470157	48	-	-	-	1	-	-	1	conserved Plasmodium protein
234	MAL13P1.340	Chr 13	2681393	2682665	New Intron at 5' UTR	2682728	2682844	63	-	-	-	-	-	1	-
235	PF13_0353	Chr 13	2688410	2689616	New Intron at 5' UTR	2688174	2688408	2	-	-	-	-	-	1	-
236	MAL13P1.350	Chr 13	2752863	2754331	New Intron at 5' UTR	2754369	2754504	38	-	-	-	-	-	1	-
237	PF14_0030	Chr 14	110114	112645	New Intron at 3' end of gene	112642	112745	0	-	-	-	-	1	1	-
238	PF14_0037	Chr 14	143984	144661	New Intron within the gene	144212	144308	0	-	-	-	-	-	1	-
239	PF14_0039	Chr 14	147961	148415	New Intron at 5' UTR	147840	147950	11	-	-	-	-	1	1	-
240	PF14_0056	Chr 14	205559	208876	New Intron at 3' end of gene	208838	208952	0	1	-	-	-	-	-	-	RNA binding protein, putative
241	RNAzID:2034	Chr 14	243927	244062	New Intron at 3' UTR of transcript OR 5' UTR of PF14_0064	244355	244582	293	-	-	-	-	-	1	-
242	PF14_0083	Chr 14	323317	324172	New Intron at 5' UTR	322860	323316	1	-	-	-	-	1	1	-
243	PF14_0141	Chr 14	570802	571461	New Intron at 5' UTR	570534	570801	1	-	-	-	1	1	-	1	60S ribosomal protein L10, putative
244	PF14_0207	Chr 14	881974	883617	New Intron at 3' end of gene	881911	882051	0	-	-	-	-	1	1	-
	PF14_0207	Chr 14	881974	883617	New Intron at 5' UTR	883646	883744	29	-	-	-	-	-	1	-
245	PF14_0212	Chr 14	893665	894807	New Intron at 5' UTR	894814	894985	7	-	1	1	1	-	-	1	mitochondrial ribosomal protein L21 precursor, putative
246	RNAzID:2132	Chr 14	979397	979586	New Intron at 3' UTR	979796	979916	210	-	-	-	-	-	-	1
247	PF14_0272	Chr 14	1150417	1153329	New Intron at 5' UTR	1153359	1153481	30	-	-	-	-	-	1	-
	PF14_0272	Chr 14	1150417	1153329	New Intron at 5' UTR	1153531	1153711	202	-	-	-	-	-	1	-
248	PF14_0280	Chr 14	1184852	1186984	New Intron at 3' UTR	1186988	1187080	4	-	-	-	-	-	1	-
249	PF14_0307*	Chr 14	1283512	1285005	New Intron within the gene	1284110	1284202	0	-	-	-	-	-	1	-
250	PF14_0375	Chr 14	1612464	1613006	New Intron at 5' UTR	1613118	1613204	112	-	-	-	-	1	1	-
251	PF14_0385	Chr 14	1656377	1659469	New Intron at 3' end of gene	1659459	1659648	0	-	-	-	-	-	-	1
252	PF14_0387	Chr 14	1665406	1667486	New Intron at 5' UTR	1665123	1665226	180	-	-	-	-	-	1	-
253	PF14_0395	Chr 14	1696247	1697956	New Intron at 5' UTR	1698115	1698399	159	-	-	-	-	-	1	-
254	PF14_0398	Chr 14	1704537	1704740	New Intron at 5' UTR	1704348	1704508	29	-	-	-	-	-	1	-
255	PF14_0434	Chr 14	1875364	1876817	New Intron at 5' UTR	1876837	1877086	20	-	-	-	-	-	-	1
	PF14_0452a	Chr 14	1942094	1942906	New Intron at 3' end of gene/3' Alt Splc	1941859	1942066	28	-	-	-	-	-	1	1
256	PF14_0452a	Chr 14	1942094	1942906	New Intron at 3' end of gene/3' Alt Splc	1941694	1942066	28	-	-	-	-	-	1	-
257	PF14_0463	Chr 14	1984132	1995517	New Intron at 5' UTR	1995552	1995720	35	-	-	1	-	-	-	-	chloroquine resistance marker protein
258	PF14_0638	Chr 14	2742323	2744905	New Intron at 3' end of gene	2744894	2745058	0	-	-	-	-	1	-	-
259	PF14_0655	Chr 14	2825306	2826854	New Intron at 5' UTR	2824933	2825294	12	-	1	-	1	1	1	-	helicase 45
260	PF14_0728	Chr 14	3127612	3128054	New Intron at 5' UTR	3128068	3128254	14	-	-	-	-	1	-	-
261	PF14_0748	Chr 14	3202866	3203952	New Intron at 5' UTR	3202545	3202746	120	-	-	-	-	-	1	-
	PF14_0748	Chr 14	3202866	3203952	New Intron at 5' UTR	3202549	3202746	120	-	-	-	-	-	1	-

## Sheet: New Transcripts
	Closest Gene	Chrom	Gene Start	Gene End	New Isoform Description	Junct Start	Junct End	Distance (bp)	R	ET	LT	S	GII	GV	O	PASA prediction
3	MAL8P1.154	Chr 08	129972	143960	New Transcript	127390	127549	2423	-	-	-	-	1	1	-
4	PF07_0106	Chr 07	1127578	1130130	New Transcript	1131928	1132044	1798	-	-	-	-	1	-	-
5	PF07_0127	Chr 07	1359723	1360472	New Transcript OR new intron at 5' UTR	1358621	1358771	952	-	-	-	-	1	1	-
6	PF08_0055	Chr 08	856751	857839	New Transcript	859389	859524	1550	-	-	-	-	1	1	-
7	PF08_0080	Chr 08	666669	668216	New Transcript	669081	669187	865	-	-	-	-	-	1	-
	PF08_0080	Chr 08	666669	668216	New Transcript	669278	669544	1062	-	-	-	-	1	1	-
8	PF08_tmp2	Chr 08	100014	100175	New Transcript	100886	101034	711	-	-	-	-	-	-	1
9	PF10_0108	Chr 10	432504	435569	New Transcript	431345	431448	1056	-	-	-	-	-	1	-
10	PF10_0212a	Chr 10	897119	897271	New Transcript	895920	896142	977	-	-	-	-	-	1	-
11	PF10_0213	Chr 10	905471	912343	New Transcript	915571	915867	3228	-	-	-	-	-	1	-
12	PF10_0281	Chr 10	1181003	1182499	New Transcript	1179492	1179784	1219	-	-	-	-	-	1	-
13	PF11_0506	Chr 11	1950207	1968723	New Transcript	1969398	1969700	675	-	-	-	-	1	-	-
14	PF13_0097	Chr 13	722162	730180	New Transcript	721108	721374	788	1	1	-	-	-	1	-	transcription factor with AP2 domain(s), putative
15	PF13_0229	Chr 13	1657473	1660202	New Transcript	1655973	1656060	1413	-	-	-	-	-	1	-
16	PF13_0267	Chr 13	2023404	2024969	New Transcript	2026662	2026781	1693	-	-	-	-	-	1	-
	PF13_0267	Chr 13	2023404	2024969	New Transcript	2026238	2026401	1269	-	-	-	-	1	1	-
17	PF14_0246	Chr 14	1036079	1039525	New Transcript	1040510	1040622	985	-	-	-	-	-	1	-
	PF14_0246	Chr 14	1036079	1039525	New Transcript	1040677	1040941	1152	-	-	-	-	-	1	-
18	PF14_0646	Chr 14	2767336	2767871	New Transcript	2768855	2769011	984	-	-	-	-	1	-	-
19	PF14_0730	Chr 14	3133886	3135586	New Transcript	3132698	3132930	956	-	-	-	-	-	1	-
20	PF14_0734	Chr 14	3143425	3144276	New Transcript	3145429	3145602	1153	-	-	-	-	-	1	-
21	PFB0250w	Chr 02	228025	229932	New Transcript	227099	227242	783	-	-	-	-	-	1	-
22	PFC0358w	Chr 03	365247	365365	New Transcript	364402	364612	635	-	-	1	-	-	1	-
23	PFD0980w	Chr 04	917168	918952	New Transcript	920749	920941	1797	-	-	-	-	-	1	-
24	PFE0505w	Chr 05	437493	439736	New Transcript	436028	436222	1271	-	-	-	-	1	1	-
25	PFF1415c	Chr 06	1199854	1200996	Possible New Transcript	1202228	1202375	1232	-	-	-	-	-	-	1
26	PFI1710w	Chr 09	1377942	1379741	New Transcript	1380789	1381280	1048	-	-	1	-	-	1	-
27	PFL0440c	Chr 12	405603	409145	New Transcript	411444	411672	2299	-	-	-	-	1	1	-
	PFL0440c	Chr 12	405603	409145	New Transcript	411203	411362	2058	-	-	-	-	1	1	1
	PFL0440c	Chr 12	405603	409145	New Transcript	411806	412165	2661	-	-	-	-	1	1	-
	PFL0440c	Chr 12	405603	409145	New Transcript	411806	411896	2661	-	-	-	-	-	1	-
	PFL0440c	Chr 12	405603	409145	New Transcript	411806	411980	2661	-	-	-	-	-	1	-
	PFL0440c	Chr 12	405603	409145	New Transcript	412018	412165	2873	-	-	-	-	1	-	-
28	PFL0515w	Chr 12	465108	465737	New Transcript	463598	463884	1224	-	-	-	-	1	-	-
	PFL0515w	Chr 12	465108	465737	New Transcript	464168	464310	798	-	-	-	-	1	1	-
29	PFL0560c	Chr 12	498518	502223	New Transcript	503511	503626	1288	-	-	-	-	-	1	-
30	PFL1265c	Chr 12	1059709	1061460	Possible New Transcript	1062075	1062303	615	-	-	-	-	-	1	-
31	PFL1775c	Chr 12	1529810	1531336	New Transcript	1528798	1529137	673	-	-	-	-	-	1	-
	PFL1775c	Chr 12	1529810	1531336	New Transcript. Fig	1529174	1529316	494	-	-	1	-	1	1	1

## Sheet: Experimentally Confirmed
	Closest Gene	Chrom	Junct Start	Junct End	New Isoform Description	Differ existing isoform	Seq	gPCR (bp)	cPCR product (bp)	Notes	Stage
1	PFB0877c	Chr 02	767412	768175	Full Reannotation: Exons 1, 2 and 3 do not exist		Yes	1086	323		R, ET, GV, O
2	PFC0945w	Chr 03	892363	892457	New intron at 3' end of the gene	n/a	Yes	433	132		GII
	PFC0945w	Chr 03	892507	892714	New Intron at 3' UTR	n/a	Yes	433	132		Sc
3	PFC1000w	Chr 03	941740	941892	Reannotation of 5' splic site at Intron 1	86 bp	No	1122	970	New F Primer	ET, GV, O
4	PFD0100c	Chr 04	138462	138555	Reannotation of 3' splicing site at Intron 1	X					LT
5	PFE0040c	Chr 05	45654	45791	New Intron within the gene (Repeats)	REPEAT					ET
6	PFE0350c	Chr 05	296000	296408	New Intron at 5' UTR	n/a	No	748	340		LT, GV
7	PFE0980c	Chr 05	807657	807710	New Intron within the gene (Repeats)	REPEAT	No				LT
8	PFE1560c	Chr 05	1279384	1279479	New Intron at 3' UTR	n/a	X	955	860	Band smaller than expected	LT, GII
9	PFF0520w	Chr 06	451161	451411	New intron at 3' end of the gene connecting with RNAzID:3604	n/a	No	478	228		ET
10	PFF1280w	Chr 06	1066447	1066614	New Intron within the gene (Repeats)		No	414	247		Sc
11	MAL7P1.228*	Chr 07	105345	105757	New Intron at 5' UTR						ET
12	PF07_0016*	Chr 07	254936	255019	New Intron within the gene						LT
13	PF07_0078	Chr 07	910066	910400	New Intron at 3' end of gene	n/a	No				Sc
14	MAL7P1.111*	Chr 07	957621	957716	3' and 5' alternative splicing sites with intron creation						LT
	MAL7P1.111*	Chr 07	957645	957740	3' and 5' alternative splicing sites with intron creation						LT
15	PF07_0092	Chr 07	1013699	1014191	New Intron at 3' UTR	n/a	No	772	276		LT
16	PF07_0100*	Chr 07	1045787	1045927	3' and 5' alternative splicing sites with intron creation						ET, Sc
	PF07_0100*	Chr 07	1045832	1045927	3' and 5' alternative splicing sites with intron creation						ET
17	PF07_0101*a	Chr 07	1053250	1053540	3' and 5' Alternative Splicing sites with intron creation						R, ET
18	MAL7P1.171*	Chr 07	1386480	1387073	New Intron within the gene						R, LT
19	PF08_0137*	Chr 08	88193	88348	New Intron within the gene/5' alternative splicing site/Stage Specific						R
	PF08_0137*	Chr 08	88232	88348	New Intron within the gene/5' alternative splicing site/Stage Specific						ET
20	MAL8P1.121	Chr 08	425655	425825	Antisense	n/a	No	367	197 / Extra band: ~ 370 bp	Seq?	LT, GV
21	PF08_0090*	Chr 08	589528	590280	CT/AC 5' UTR OR New Transcript						LT
22	PF08_0074*	Chr 08	687957	688120	New Intron at 5' UTR						Sc, GV
23	PFI0240c*	Chr 09	228995	229048	New Intron within the gene/Area of repeats						LT
24	PFI0280c*	Chr 09	287071	287205	New Intron at 5'UTR						LT, GII
25	PFI1295c?	Chr 09	1072238	1072767	CT/AC within the gene						R
26	PFI1300c	Chr 09	1075729	1075904	New Intron at 3' UTR	n/a	Yes	435	260		LT, GV, O
	PFI1300c	Chr 09	1075659	1075526	New Intron at 3' UTR	n/a	Yes	660	352 / Extra band: 500 bp	Does Not meet threshold
27	PFI1580cSeq	Chr 09	1294767	1294979	Reannotation of 5' splicing site at intron 4						R, ET, GV
28	PF10_0159*	Chr 10	652102	652374	New Intron within the gene/Area of repeats						R
29	PF11_0183*	Chr 11	671529	671615	New Intron at 5' UTR with 5' Alternative Splicing						Sc
	PF11_0183*	Chr 11	671529	672066	New Intron at 5' UTR with 5' Alternative Splicing						Sc
30	PFL0130c*	Chr 12	149369	149776	5' alternative splicing site at Intron 2						Sc, GV, O
31	PFL0585w	Chr 12	526741	527424	New Intron within the gene/Area of repeats						LT, Sc
32	PFL0750w	Chr 12	634730	635023	New Intron at 5' UTR with 5' Alternative Splicing	None	No	553	260	Alt Splic Not Confirmed	LT, GV
33	PFL1370w	Chr 12	1149625	1149696	New Intron within the gene (Repeats)	None	No	309	238	Eliminated	Sc
34	PFL1425w	Chr 12	1211631	1211777	New Intron at 5' UTR	None	No	330	184		ET, LT
35	RNAzID:1212	Chr 12	1219213	1219352	New Intron at 3' UTR/Connection with PFL1435c	None	X	805	520		LT, Sc, O
36	PFL1435c	Chr 12	1219423	1219623	New Intron at 3' end of gene	None	No	591	452		R, Sc, GII, GV, O
37	PFL1583c*	Chr 12	1350674	1350786	New Intron at 3' end of gene/Possible connection with PFL1580w						LT, GII, O
38	PFL1720w*	Chr 12	1483965	1484241	New Intron at 5' UTR						Sc
39	PF14_0153R	Chr 14	624873	624991	Reannotation of 3' splicing site at Intron 1						R, LT
40	PF14_0294RN	Chr 14	1239266	1239337	New Intron within the gene/Area of repeats						LT
41	PF14_0321*Seq	Chr 14	1365207	1365293	CT/AC within the gene/Intron						LT, GV
42	PF14_0463*	Chr 14	1995552	1995720	New Intron at 5' UTR						LT
43	PFL1445w
44	PFE0055c
45	PFB0245c
46	PFF215w
47	PFL1015w
48	PF14_0367
	False positive
	* Originally included at the computational output
	In red font, genes that were removed based on experimental data
	In red shading, genes that were proben false positives based on experimental data
	In green shading, genes that were proben true positives based on experimental data
	a Considered alternative splicing event only after RT-PCR verification
	Seq It needs Sequencing in order to fully confirm the reannotation
	R It requires further PCR analysis with different primers.
	N Not found at the software analysis for overlapping repeated areas

## Sheet: Validation Final
	Closest Gene	Chrom	Junct Start	Junct End	New Isoform Description	Differ	Seq	gPCR (bp)	cPCR product (bp)	Validation	Stage	Notes
1	PFB0877c	Chr 02	767412	768175	Full Reannotation: Exons 1, 2 and 3 do not exist		Yes	1086	323	Confirmed	R, ET, GV, O
2	PFC0945w	Chr 03	892363	892457	New intron at 3' end of the gene	None	Yes	433	132	Confirmed	GII
	PFC0945w	Chr 03	892507	892714	New Intron at 3' UTR	None	Yes	433	132	Confirmed	Sc
3	PFC1000w	Chr 03	941740	941892	Reannotation of 5' splic site at Intron 1	86 bp	No	1122	970	New F Primer	ET, GV, O
4	PFE0350c	Chr 05	296000	296408	New Intron at 5' UTR	None	No	748	340		LT, GV
5	PFE1560c	Chr 05	1279384	1279479	New Intron at 3' UTR	None	X	955	860	Band smaller than expected	LT, GII
6	PFF0520w	Chr 06	451161	451411	New intron at 3' end of the gene/ Connecting RNAzID:3604	None	No	478	228		ET
7	MAL7P1.228	Chr 07	105345	105757	New Intron at 5' UTR	None	No	681	269	Confirmed	ET
8	PF07_0078	Chr 07	910066	910400	New Intron at 3' end of gene	None	No	625	290	Confirmed	Sc
9	PF07_0092	Chr 07	1013699	1014191	New Intron at 3' UTR	None	No	772	276	Confirmed	LT
10	PF07_0101	Chr 07	1053250	1053540	3' and 5' alternative splice sites with intron creation	None	Yes	718	428	Confirmed	R, ET
11	MAL8P1.121	Chr 08	425655	425825	Antisense	None	Yes	367	197 / Extra band: ~ 370 bp	Seq?	LT, GV
12	PF08_0090	Chr 08	589528	590280	Antisense OR New Transcript	None	No	1093	341	Repeat PCR with LT/>35 cycles	LT
13	PF08_0074	Chr 08	687957	688120	New Intron at 5' UTR	None	No	661	498	Confirmed	Sc, GV
14	PFI0280c	Chr 09	287071	287205	New Intron at 5'UTR	None	No	653	519	No PCR product	LT, GII
15	PFI1300c	Chr 09	1075729	1075904	New Intron at 3' UTR	None	Yes	435	260	Confirmed	LT, GV, O
	PFI1300c	Chr 09	1075659	1075526	New Intron at 3' UTR	None	Yes	660	352 / Extra band: 500 bp	Confirmed		Does Not meet minimum threshold
16	PFI1580c	Chr 09	1293858	1293995	New Intron at 3' UTR	None	Yes	1261	525	Confirmed
	PFI1580c	Chr 09	1294046	1294172	New Intron at 3' UTR	None	Yes	1261	525	Confirmed
	PFI1580c	Chr 09	1294767	1294979	Reannotation of 5' splicing site at intron 4	4 bp	Yes	1261	525	Repeat PCR/Clone/Seq	R, ET, GV
17	PF11_0183	Chr 11	671529	672066	New Intron at 5' UTR with 5' Alternative Splicing	None	No	706	169 / Extra band: ~250 bp	Confirmed	Sc
18	PFL0130c	Chr 12	149369	149776	5' alternative splicing site at Intron 2		Yes	720			Sc, GV, O
20	PFL0750w	Chr 12	634730	635023	New Intron at 5' UTR with 5' Alternative Splicing	None	No	553	260	Alt Splic Not Confirmed	LT, GV
21	PFL1425w	Chr 12	1211631	1211777	New Intron at 5' UTR	None	No	330	184	Confirmed	ET, LT
22	RNAzID:1212	Chr 12	1219213	1219352	New Intron at 3' UTR/Connection with PFL1435c	None	No	805	520	Confirmed	LT, Sc, O
23	PFL1435c	Chr 12	1219423	1219623	New Intron at 3' end of gene	None	X	591	452	Repeat PCR/Clone/Seq	R, Sc, GII, GV, O
24	PFL1583c	Chr 12	1350674	1350786	New Intron at 3' end of gene	None	No	427	219	Confirmed	LT, GII, O
25	PFL1720w	Chr 12	1483965	1484241	New Intron at 5' UTR	None	No	477	201	Confirmed	Sc
26	PF14_0153	Chr 14	624873	624991	Reannotation of 3' splicing site at Intron 1	283 bp	No	830	712	Repeat PCR with LT/>35 cycles	R, LT
27	PF14_0321	Chr 14	1365207	1365293	Antisense overlapping existing intron	25 bp	Yes	267	181		LT, GV
28	PF14_0463	Chr 14	1995552	1995720	New Intron at 5' UTR	None	No	485	317	Confirmed	LT
29	PFL1445w	Chr 12	1235602	1235756	Reannotation of 5' splicing site at Intron 7	38 bp	Yes	294	140	Transform, Seq 10 clones
30	PFB0245c	Chr 02	225815	225933	5' Alt splicing site at Intron 2	50 bp	Yes	392	274	Transform, Seq 10 clones		3 reads support: 1 with 7 bp anchor and 2 are PCR replicates
31	PFF0215w	Chr 06	185209	185409	5' alternative splicing site at Intron 1	33 bp	Yes	688	276	Transform, Seq 10 clones
	PFF0215w	Chr 06	185209	185409	5' alternative splicing site at Intron 3	43 bp	Yes	688	276	Transform, Seq 10 clones
	PFF0215w	Chr 06	185633	185799	3' alternative splicing site at Intron 3	3 bp	Yes	688	276	Transform, Seq 10 clones
32	PFL1015w	Chr 12	849061	849146	3' alternative splicing site at Intron 9	9 bp	Yes	836	353	Transform, Seq 10 clones
33	PF14_0367	Chr 14	1572938	1573096	Reannotation of 5' splice site at Intron 2	3 bp	Yes	790	398	Transform, Seq 10 clones
34	PF14_0367	Chr 14	1573405	1573507	5' alternative splicing site at Intron 3	132 bp	Yes	790	530	Transform, Seq 10 clones
35	PFF0835w	Chr 06	716439	716761	New Intron at 5' UTR	None	No
36	MAL8P1.72	Chr 08	817274	817353	New Intron at 3' UTR OR new transcript	None	No
37	PF10_0095	Chr 10	393634	393779	Antisense	None	No					Does not meet minimum threshold
38	PF10_0212a	Chr 10	896900	897149	New Intron at 3' end of gene	None	No				GV
39	PF10_0308	Chr 10	1264658	1264789	New Intron at 5' UTR	None	No				LT
	PF10_0308	Chr 10	1264877	1265062	New Intron at 5' UTR	None	No				LT
	Total of 45 new splicing events validated by RT-PCR
	* Originally included at the computational output
	In red font, genes that were removed based on experimental data
	In red shading, genes that were proben false positives based on experimental data
	In green shading, genes that were proben true positives based on experimental data
	a Considered alternative splicing event only after RT-PCR verification
	Seq It needs Sequencing in order to fully confirm the reannotation
	R It requires further PCR analysis with different primers.
	N Not found at the software analysis for overlapping repeated areas
	PF11_0183	Chr 11	671529	671615	New Intron at 5' UTR with 5' Alternative Splicing	None	Yes	706	620		Sc
28	PF14_0294RN	Chr 14	1239266	1239337	New Intron within the gene/Area of repeats	None	Yes			Repeat PCR with LT/>35 cycles/F2	LT
19	PFL0585w	Chr 12	526741	527424	New Intron within the gene/Area of repeats					DELETED	LT, Sc
4	PFD0100c	Chr 04	138462	138555	Reannotation of 3' splicing site at Intron 1	X					LT	Does Not meet minimum threshold
	PFI1295c	Chr 09	1072238	1072767	CT/AC within the gene	128 bp	No	857	328	Not confirmed	R	Not removed from current output
	PF10_0159*	Chr 10	652102	652374	New Intron within the gene/Area of repeats						R
	PFL1370w	Chr 12	1149625	1149696	New Intron within the gene (Repeats)	None	No	309	238	Eliminated	Sc
31	PFE0055c	Chr 05			Only visualized in IGS Second Study: GSNAP/Scripture					Not present at our final output

## Sheet: False Introns 
Gene ID	Start Junction	End Junction	Description
PFL0130c	153537	153601	Exon 1 does not exist

## Sheet: Antisense Only GII
	Closest Gene	Chrom	Gene Start	Gene End	New Isoform Description	Junct Start	Junct End	Distance (bp)	Ring	ET	LT	Sc	GII	GV	Ook	Gene Function
1	PFA0180w	Chr 01	161286	166464	CT/AC within the gene/Intron	166038	166209	0	-	-	-	-	1	-	-
	PFA0180w	Chr 01	166268	166464	CT/AC within the gene	166325	166436	0	-	-	-	-	1	-	-
2	PFA0200w*	Chr 01	175844	176611	CT/AC at 3' end of gene	176585	176712	0	-	-	-	-	1	1	-
3	PFA0310c	Chr 01	265447	269412	CT/AC within the gene/Intron	266200	266358	0	-	-	-	-	1	-	-
5	PF01TR005	Chr 01	363140	363739	CT/AC at 5' end of gene	363058	363201	0	-	-	-	-	1	1	-
9	PFB0355c	Chr 02	317596	321310	CT/AC within the gene	318045	318158	0	-	-	-	-	1	-	-
19	PFC0490w	Chr 03	496277	499028	CT/CA within the gene/Intron	498133	498302	0	-	-	-	-	1	1	-
	PFC0490w	Chr 03	496277	499028	CT/CA within the gene/Intron	498373	498493	0	-	-	-	-	1	1	1
21	PFC0581w	Chr 03	563924	565527	CT/AC within the gene/Intron	564735	564806	0	-	-	-	-	1	-	-
	PFC0581w	Chr 03	563924	565527	CT/AC within the gene/Intron	564892	565038	0	-	-	-	-	1	-	-
24	PFC0920w	Chr 03	871883	872965	CT/AC within the gene/Intron	871949	872364	0	-	-	-	-	1	-	-
25	PFC0945w	Chr 03	891430	892412	CT/CA at 3' end of gene	892367	892594	0	-	-	-	-	1	1	1	protein kinase, putative
26	PFD0270c	Chr 04	307729	308737	CT/AC at 3'end of gene/Overlaps next gene	307454	307760	0	-	-	-	-	1	-	-
27	PFD0320c	Chr 04	340759	350972	CT/AC within the gene/Intron	340956	341092	0	-	-	-	-	1	1	1
	PFD0320c	Chr 04	340759	350972	CT/AC within the gene/Intron	340956	341092	0	-	-	-	-	1	1	1
	PFD0895c	Chr 04	837969	839408	CT/AC within the gene/Intron	838677	838908	0	-	-	-	-	1	-	-
	PFD0895c	Chr 04	837969	839408	CT/AC at 5' UTR	839031	839140	0	-	-	-	-	1	1	1
	PFD0895c	Chr 04	837969	839408	CT/AC within the gene/Intron	839031	839140	0	-	-	-	-	1	1	1
33	PFD1110w	Chr 04	1063436	1065010	CT/AC within the gene/Intron	1064098	1064255	0	-	-	-	-	1	-	-
35	PFE0045c	Chr 05	50422	52510	CT/AC within the gene/Intron	50505	50720	0	-	-	-	-	1	-	-
37	PFE0245c	Chr 05	209062	218189	CT/AC within the gene	209687	209835	0	-	-	-	-	1	1	-
38	PFE0295w	Chr 05	256225	257378	CT/AC within the gene/Intron	256721	256897	0	-	-	-	-	1	1	-
42	PFE0825w	Chr 05	683706	685857	CT/AC within the gene/Intron	684511	684712	0	-	-	-	-	1	1	-
44	PFE1115c	Chr 05	902608	904839	CT/AC within the gene/Intron	903413	903581	0	-	-	-	-	1	-	-
45	PFE1420c	Chr 05	1174900	1177060	CT/AC within the gene	1176523	1176742	0	-	-	-	-	1	1	-
48	PFE1530c	Chr 05	1248361	1249954	CT/AC within the gene	1248493	1248783	0	-	-	-	-	1	-	1
	PFF0335c	Chr 06	288373	289272	CT/AC at 3' UTR/5' alternative splicing site	288014	288133	240	-	-	-	-	1	1	-
59	MAL7P1.23	Chr 07	417383	421157	CT/AC within the gene/Intron	420768	420915	0	-	-	-	-	1	1	-
60	MAL7P1.27	Chr 07	458600	461695	CT/AC within the gene/Intron	460583	460716	0	-	-	-	-	1	-	-
	MAL7P1.27	Chr 07	458600	461695	CT/AC within the gene/Intron	460765	460936	0	-	-	-	-	1	1	-
62	MAL7P1.29a	Chr 07	493278	493472	CT/AC at 3' UTR OR New Transcript	493526	493712	54	-	-	-	-	1	-	-
65	MAL7P1.82	Chr 07	793959	796585	CT/AC within the gene/Intron	795069	795198	0	-	-	-	-	1	1	-
73	MAL8P1.146	Chr 08	205361	207781	CT/AC 3' end of gene	205135	205364	0	-	-	-	-	1	1	-
76	PF08_0110	Chr 08	382685	383968	CT/AC within the gene/Intron	383411	383610	0	-	-	-	-	1	-	-
	MAL8P1.121	Chr 08	424649	425658	CT/AC at 3' UTR	426060	426164	402	-	-	-	-	1	-	-
	PF08_0100*	Chr 08	500584	502690	CT/AC within the gene/Intron	501060	501143	0	-	-	-	-	1	-
	PF08_0100*	Chr 08	500584	502690	CT/AC within the gene/Intron	501228	501360	0	-	-	-	-	1	1	1
	PF08_0100	Chr 08	500584	502690	CT/AC within the gene	501771	502548	0	-	-	-	-	1	1	-
	PF08_0100	Chr 08	500584	502690	CT/AC within the gene	501771	501949	0	-	-	-	-	1	1	-
	PF08_0100	Chr 08	500584	502690	CT/AC within the gene	502008	502548	0	-	-	-	-	1	1	-
	PF08_0100	Chr 08	500584	502690	CT/AC at 5' UTR	502694	502891	4	-	-	-	-	1	-	-
	PF08_0059	Chr 08	799905	801331	CT/AC within the gene/Intron	800832	800984	0	-	-	-	-	1	-	1
89	MAL8P1.56	Chr 08	930241	931957	CT/AC at 3' end of gene	931933	932065	0	-	-	-	-	1	1	-
	MAL8P1.52	Chr 08	966895	967730	CT/AC within the gene/Intron	967206	967417	0	-	-	-	-	1	1	-
101	PFI0800c	Chr 09	680222	681928	CT/AC within the gene/Intron	681544	681687	0	-	-	-	-	1	1	-
	RNAzID:4653	Chr 09	762972	763080	CT/AC at 3' UTR OR New Transcript	763125	763304	45	-	-	-	-	1	1	-
119	PF10_0051	Chr 10	221946	223431	CT/AC within the gene/Intron	222566	222706	0	-	-	-	-	1	-	-
	PF10_0054	Chr 10	228799	232194	CT/AC at 3' end of gene	232183	232329	0	-	-	-	-	1	1	-
129	PF10_0407	Chr 10	840211	843402	CT/AC within the gene/Intron	842226	842329	0	-	-	-	-	1	-	-
	PF10_0407	Chr 10	840211	843402	CT/AC within the gene/Intron	842426	842524	0	-	-	-	-	1	-	-
	PF10_0203	Chr 10	845085	846191	CT/AC within the gene/Intron	845158	845295	0	-	-	-	-	1	-	1
133	PF10_0261a	Chr 10	1112421	1112633	CT/AC at 3' UTR	1112289	1112415	6	-	-	-	-	1	1	-
135	PF10_0290	Chr 10	1208196	1210912	CT/AC within gene	1208342	1208430	0	-	-	-	-	1	-	1
138	PF11_0076	Chr 11	268244	274552	CT/AC at 3' end of gene	268070	268157	87	-	-	-	-	1	1	-
139	PF11_0083	Chr 11	294151	296979	CT/AC within the gene/Intron*	296384	296714	0	-	-	-	-	1	-	-
142	PF11_0149	Chr 11	539902	541386	CT/AC within the gene/Intron	541057	541219	0	-	-	-	-	1	1	-
144	PF11_0160	Chr 11	576772	580275	CT/AC within the gene/Intron	579142	579375	0	-	-	-	-	1	-	-
145	PF11_0183	Chr 11	670710	671514	CT/AC within the gene	671064	671161	0	-	-	-	-	1	1	1
	PF11_0183	Chr 11	670710	671514	CT/AC within the gene	671068	671161	0	-	-	-	-	1	1	-
146	PF11_0183	Chr 11	670710	671514	CT/AC within the gene/Intron	671233	671423	0	-	-	-	-	1	-	1
149	PF11_0217	Chr 11	792196	793944	CT/AC at 5' UTR OR New Transcript	791682	792026	170	-	-	-	-	1	1	-
154	PF11_0285	Chr 11	1065783	1066567	CT/AC within the gene/Intron	1065910	1066099	0	-	-	-	-	1	1	-
156	PF11_0295	Chr 11	1104214	1106503	CT/AC within the gene/Intron	1104669	1104798	0	-	-	-	-	1	1	-
	PF11_0295	Chr 11	1104214	1106503	CT/AC within the gene	1104879	1105196	0	-	-	-	-	1	1	-
	PF11_0295	Chr 11	1104214	1106503	CT/AC within the gene	1105220	1105402	0	-	-	-	-	1	1	-
	PF11_0295	Chr 11	1104214	1106503	CT/AC within the gene/Intron	1105475	1105632	0	-	-	-	-	1	1	-
160	PF11_0355	Chr 11	1340484	1341678	CT/AC within the gene/Intron	1341242	1341389	0	-	-	-	-	1	-	-
161	PF11_0447	Chr 11	1735123	1736569	CT/AC within the gene/Intron	1736072	1736245	0	-	-	-	-	1	-	1
163	PF11_0470	Chr 11	1818591	1820740	CT/AC within the gene/Intron	1819352	1819599	0	-	-	-	-	1	-	-
165	PFL0020w	Chr 12	32703	41940	CT/AC within the gene/Var gene/Fig. 37, 48	38570	38740	0	-	-	1	-	1	-	-	erythrocyte membrane protein 1, PfEMP1
169	PFL0435w	Chr 12	403345	404809	CT/AC within the gene/Intron	404600	404790	0	-	-	-	-	1	-	-
	PFL0780w	Chr 12	648431	650545	CT/AC within the gene/Intron	650209	650373	0	-	-	-	-	1	-	-
	PFL0890c	Chr 12	720879	723441	CT/AC within the gene/Intron	721421	721575	0	-	-	-	-	1	-	1
177	PFL1030w	Chr 12	857090	858664	CT/AC at 3' end of gene	858633	858714	0	-	-	-	-	1	-	-
186	PFL2105c	Chr 12	1831473	1832938	CT/AC within the gene/Intron	1831711	1831854	0	-	-	-	-	1	1	-
202	MAL13P1.209	Chr 13	1636587	1637864	CT/AC within the gene/Intron	1637125	1637304	0	-	-	-	-	1	-	-
	MAL13P1.209	Chr 13	1636587	1637864	CT/AC within the gene/Intron	1637125	1637292	0	-	-	-	-	1	-	1
	MAL13P1.209	Chr 13	1636587	1637864	CT/AC within the gene/Intron	1637378	1637614	0	-	-	-	-	1	-	1
205	PF13_0252	Chr 13	1886184	1887452	CT/AC within the gene	1887253	1887370	0	-	-	-	-	1	-	-
207	MAL13P1.247	Chr 13	1963221	1965758	CT/AC within the gene/Intron	1963378	1963598	0	-	-	-	-	1	-	-
	MAL13P1.247	Chr 13	1963221	1965758	CT/AC within the gene/Intron	1963918	1964076	0	-	-	-	-	1	-	-
209	PF13_0301	Chr 13	2228216	2229581	CT/AC within the gene/Intron	2228572	2228727	0	-	-	-	-	1	-	-
	PF13_0301	Chr 13	2228216	2229581	CT/AC within the gene/Intron	2229200	2229347	0	-	-	-	-	1	-	-
	PF13_0301	Chr 13	2228216	2229581	CT/AC within the gene/Intron	2229200	2229363	0	-	-	-	-	1	-	-
	PF13_0301	Chr 13	2228216	2229581	CT/AC within the gene/Intron	2229390	2229536	0	-	-	-	-	1	-	-
210	MAL13P1.284	Chr 13	2291970	2293489	CT/AC within the gene/Intron	2292464	2292614	0	-	-	-	-	1	1	1
	PF14_0022	Chr 14	77258	80423	CT/AC within the gene/Intron	78749	78903	0	-	-	-	-	1	1	-
	PF14_0022	Chr 14	77258	80423	CT/AC within the gene/Intron	79385	79517	0	-	-	-	-	1	1	-
220	PF14_0036	Chr 14	142242	143138	CT/AC 3' end of gene	142151	142245	0	-	-	-	-	1	1	-
223	PF14_0132a	Chr 14	532818	533289	CT/AC within the gene/Intron	533033	533182	0	-	-	-	-	1	1	-
225	PF14_0207	Chr 14	881974	883617	CT/AC at 3' UTR	881668	881855	119	-	-	-	-	1	1	-
	PF14_0264	Chr 14	1118533	1126234	CT/AC within the gene/Intron	1125761	1125927	0	-	-	-	-	1	1	1
	PF14_0289	Chr 14	1218047	1218941	CT/AC within the gene	1218106	1218192	0	-	-	-	-	1	1	-
	PF14_0289	Chr 14	1218047	1218941	CT/AC within the gene/Intron	1218106	1218364	0	-	-	-	-	1	-	-
	PF14_0289	Chr 14	1218047	1218941	CT/AC within the gene	1218408	1218523	0	-	-	-	-	1	1	-
235	PF14_0367	Chr 14	1570982	1571987	CT/AC within the gene	1571253	1571672	0	-	-	-	-	1	1	-
236	PF14_0439	Chr 14	1893143	1894960	CT/AC at 3' end of gene	1892866	1893148	0	-	-	-	-	1	-	-
238	PF14_0453	Chr 14	1943879	1944907	CT/AC at 3' UTR	1943365	1943562	317	-	-	-	-	1	1	-
	PF14_0509	Chr 14	2199307	2204644	CT/AC within the gene/Intron	2199467	2199670	0	-	-	-	-	1	1	-
	PF14_0509	Chr 14	2199307	2204644	CT/AC within the gene	2199972	2200056	0	-	-	-	-	1	1	-
245	PF14_0728	Chr 14	3127612	3128054	CT/AC within the gene/Intron	3127739	3127966	0	-	-	1	-	1	1	-
246	PF14_0728	Chr 14	3127612	3128054	CT/AC at 5' UTR OR new Transcript	3128297	3128399	243	-	-	-	-	1	1	-
	PFB0257c	Chr 02	232729	233476	CT/AC within the gene/Intron	233174	233422	0	-	-	-	-	-	-	1	conserved Plasmodium protein with pleckstrin homology domain
114	PFI1560cø	Chr 09	1279209	1283869	CT/AC within the gene/Intron	1282884	1283140	0	-	1	-	-	-	-	-	conserved Plasmodium membrane protein
121	PF10_0066	Chr 10	272243	272824	CT/AC at 5' end of the transcript RNAzID:302	273015	273179		-	1	-	1	-	-	-	thioredoxin, putative
123	PF10_0095	Chr 10	393764	397992	CT/AC at 3' end of the gene	393634	393779	0	-	-	-	1	-	-	-	conserved Plasmodium membrane protein
229	PF14_0258	Chr 14	1095628	1097673	CT/AC within the gene/Intron	1097091	1097241		-	-	1	-	-	-	1	conserved Plasmodium membrane protein
	PFA0200w*	Chr 01	175844	176611	CT/AC at 3' end of gene	176585	176709	0	-	-	-	-	-	1	-
4	PFA0435w	Chr 01	358987	361492	CT/AC within the gene/Intron	360967	361277	0	-	-	-	-	-	1	1
	PF01TR005	Chr 01	363140	363739	CT/AC within the gene	363360	363472	0	-	-	-	-	-	1	-
6	PFA0485w	Chr 01	384438	389094	CT/AC within the gene/Intron	385819	386060	0	-	-	-	-	-	1	-
	PFA0485w	Chr 01	384438	389094	CT/AC within the gene/Intron	387541	387834	0	-	-	-	-	-	1	-
	PFA0485w	Chr 01	384438	389094	CT/AC within the gene/Intron	387867	388128	0	-	-	-	-	-	1	-
	PFA0485w	Chr 01	384438	389094	CT/AC within the gene/Intron	388194	388290	0	-	-	-	-	-	1	-
	PFA0485w	Chr 01	384438	389094	CT/AC within the gene/Intron	388194	388655	0	-	-	-	-	-	1	-
7	PFB0257c	Chr 02	232729	233476	CT/AC within the gene/Intron	233174	233422	0	-	-	-	-	-	-	1
8	PFB0315w	Chr 02	281907	287345	CT/AC within the gene	286689	286899	0	-	-	-	-	-	1	-
10	PFB0535w	Chr 02	480100	481432	CT/AC within the gene/Intron	480584	480786	0	-	-	-	-	-	1	1
11	PFB0570w	Chr 02	522931	523999	CT/AC within the gene/Intron	523146	523432	0	-	-	-	-	-	-	1
12	PFB0615c	Chr 02	546482	555294	CT/AC within the gene/Intron	549289	549452	0	-	-	-	-	-	1	-
13	PFB0687c*	Chr 02	622524	624306	CT/AC within the gene/Intron	622594	622935	0	-	-	-	-	-	-	1
14	PFB0790c	Chr 02	703089	706586	CT/AC within the gene/Intron	703811	704056	0	-	-	-	-	-	1	-
15	PFB0855c	Chr 02	747565	749364	CT/CA at 3' end of gene	747458	747774	0	-	-	-	-	-	1	-
	PFB0855c	Chr 02	747565	749364	CT/CA within the gene	748526	748676	0	-	-	-	-	-	1	-
	PFB0855c	Chr 02	747565	749364	CT/CA within the gene	748526	748724	0	-	-	-	-	-	1	-
	PFB0855c	Chr 02	747565	749364	CT/CA within the gene/Intron	748793	749076	0	-	-	-	-	-	1	-
	PFB0855c	Chr 02	747565	749364	CT/AC within the gene/Intron	748793	749090	0	-	-	-	-	-	1	-
16	PFC0160w	Chr 03	175096	177803	CT/AC within the gene/Intron	176757	176889	0	-	-	-	-	-	1	-
	PFC0160w	Chr 03	175096	177803	CT/AC within the gene/Intron	177004	177078	0	-	-	-	-	-	1	-
	PFC0160w	Chr 03	175096	177803	CT/AC within the gene/Intron	177231	177375	0	-	-	-	-	-	1	-
17	PFC0230c	Chr 03	233008	244944	CT/AC at 5' UTR OR Poss New Transcript	245125	245505	181	-	-	-	-	-	1	-
18	PFC0271c	Chr 03	291782	292769	CT/AC within the gene/Intron	292103	292256	0	-	-	-	-	-	-	1
	PFC0490w	Chr 03	496277	499028	CT/CA within the gene	498599	498715	0	-	-	-	-	-	1	1
20	PFC0495w	Chr 03	499373	502523	CT/CA within the gene/Intron	500014	500199	0	-	-	-	-	-	-	1
22	PFC0680w	Chr 03	632260	634136	CT/AC within the gene/Intron	633215	633314	0	-	-	-	-	-	-	1
23	PFC0912w	Chr 03	861684	863090	CT/AC within the gene/Intron	862920	863022	0	-	-	-	-	-	1	-
	PFC0912w	Chr 03	861684	863090	CT/AC within the gene/Intron	862920	863150	0	-	-	-	-	-	1	-
	PFD0320c	Chr 04	340759	350972	CT/AC within the gene	341648	341849	0	-	-	-	-	-	1	-
28	PFD0335c	Chr 04	358450	359906	CT/AC within the gene/Intron	358536	358677	0	-	-	-	1	-	-	-
	PFD0335c	Chr 04	358450	359906	CT/AC within the gene/Intron	358750	358980	0	-	-	-	-	-	-	1
29	PFD0425w PFD0430c?	Chr 04	420300	423254	CT/AC at 3' UTR	423269	423464	15	-	-	-	-	-	1	-
	PFD0425w PFD0430c?	Chr 04	420300	423254	CT/AC at 3' UTR	423269	423467	15	-	-	-	-	-	1	-
30	PFD0480w	Chr 04	463819	464917	CT/AC within the gene/Intron	464372	464468	0	-	-	-	-	-	1	-
31	PFD0825c	Chr 04	750592	752618	CT/AC within the gene	751637	751744	0	-	-	-	-	-	1	-
32	PFD0895c	Chr 04	837969	839408	CT/AC within the gene/Intron	838128	838211	0	-	-	-	-	-	1	-
	PFD0895c	Chr 04	837969	839408	CT/AC within the gene/Intron	838128	838300	0	-	-	-	-	-	1	-
	PFD0895c	Chr 04	837969	839408	CT/AC at 5' UTR	839503	839622	95	-	-	-	-	-	1	-
33	PFD0915w	Chr 04	854211	856039	CT/AC within the gene/Intron	855618	855756	0	-	-	-	-	-	1	-
31	PFD1050w	Chr 04	1026927	1028606	CT/AC within the gene/Intron	1026986	1027209	0	-	-	-	-	-	-	1
	PFD1050w	Chr 04	1026927	1028606	CT/AC within the gene/Intron	1026986	1027216	0	-	-	-	-	-	1	-
	PFD1050w	Chr 04	1026927	1028606	CT/AC within the gene/Intron	1026986	1027228	0	-	-	-	-	-	1	-
	PFD1050w	Chr 04	1026927	1028606	CT/AC within the gene/Intron	1027307	1027397	0	-	-	-	-	-	1	-
	PFD1050w	Chr 04	1026927	1028606	CT/AC within the gene/Intron	1027307	1027403	0	-	-	-	-	-	1	-
32	PFD1075w	Chr 04	1047004	1049336	CT/AC within the gene/Intron	1048649	1048854	0	-	-	-	-	-	1	-
34	PFD1120c	Chr 04	1075873	1076283	CT/AC at 5' UTR	1076295	1076910	12	-	-	-	-	-	1	-
36	PFE0165w	Chr 05	140710	141471	CT/AC at 3' UTR	141552	141739	81	-	-	-	-	-	1	-
	PFE0295w	Chr 05	256225	257378	CT/AC within the gene/Intron	256985	257269	0	-	-	-	-	-	1	-
39	PFE0460c	Chr 05	388696	389191	CT/AC 3' end of the gene	388507	388707	0	-	-	-	-	-	-	1
	PFE0460c	Chr 05	388696	389191	CT/AC within the gene	388771	388886	0	-	-	-	-	-	1	1
40	PFE0620c	Chr 05	539729	539809	CT/AC 3' UTR/New Transcript	538880	539129	600	-	-	-	-	-	1	-
41	PFE0730c	Chr 05	607089	608449	CT/AC within the gene/Intron	607649	607767	0	-	-	-	-	-	-	1
	PFE0825w	Chr 05	683706	685857	CT/AC within the gene	684968	685090	0	-	-	-	-	-	1	-
	PFE0825w	Chr 05	683706	685857	CT/AC within the gene/Intron	685506	685690	0	-	-	-	-	-	1	-
	PFE0825w	Chr 05	683706	685857	CT/AC within the gene/Intron	685506	685696	0	-	-	-	-	-	1	-
43	PFE0900w	Chr 05	750659	752433	CT/AC within the gene/Intron	752252	752389	0	-	-	-	-	-	1	-
46	PFE1425c	Chr 05	1176962	1177279	CT/AC within gene/OR Intron upstream gene	1177123	1177247	0	-	-	-	-	-	1	-
47	PFE1455w	Chr 05	1192966	1195325	CT/AC within the gene	1194208	1194476	0	-	-	-	-	-	1	-
	PFE1455w	Chr 05	1192966	1195325	CT/AC within the gene	1194564	1194657	0	-	-	-	-	-	1	-
	PFE1530c	Chr 05	1248361	1249954	CT/AC within the gene	1249191	1249268	0	-	-	-	-	-	1	-
49	PFE1535w	Chr 05	1250730	1254183	CT/AC within the gene	1254006	1254124	0	-	-	-	-	-	1	-
	PFE1535w	Chr 05	1250730	1254183	CT/AC at 3' UTR	1254329	1254451	146	-	-	-	-	-	1	-
	PFE1535w	Chr 05	1250730	1254183	CT/AC at 3' UTR	1254560	1254678	377	-	-	-	-	-	1	-
50	PFF0290w	Chr 06	247637	249163	CT/AC within the gene with Alt Splic Stage Specif	248199	248330	0	-	-	-	-	-	-	1
	PFF0290w	Chr 06	247637	249163	CT/AC within the gene with Alt Splic Stage Specif	248236	248330	0	-	-	-	-	-	1	-
	PFF0290w	Chr 06	247637	249163	CT/AC within the gene/Intron	248480	248764	0	-	-	-	-	-	1	-
	PFF0290w	Chr 06	247637	249163	CT/AC within the gene/Intron	248882	249055	0	-	-	-	-	-	-	1
51	PFF0335c*	Chr 06	288373	289272	CT/AC at 3' UTR/5' alternative splicing site	287935	288133	240	-	-		-	-	1	-
	PFF0335c	Chr 06	288373	289272	CT/AC at 3' end of the gene	288170	288382	0	-	-	-	-	-	1	-
53	PFF0430w	Chr 06	358387	360199	CT/AC at 3' UTR OR New Intron	360799	360965	600	-	-	-	-	-	1	-
54	PFF0645c	Chr 06	540072	544793	CT/AC within the gene/Intron	544278	544414	0	-	-	-	-	-	-	1
55	PFF0750w	Chr 06	644048	646165	CT/AC at 5' UTR	642894	643196	852	-	-	-	-	-	1	-
56	PFF0770c	Chr 06	662431	667851	CT/AC within the gene	662543	662786	0	-	-	-	-	-	1	-
57	PFF1030w	Chr 06	873807	876188	CT/AC at 3' UTR OR New Transcript	876990	877120	802	-	-	-	-	-	1	-
58	PFF1290c	Chr 06	1073459	1073896	CT/AC at 3' UTR	1073338	1073440	19	-	-	-		-	1	-
61	PF07_0037	Chr 07	468938	477127	CT/AC at 3' end of gene	468886	468957	0	-	-	-	-	-	-	1
63	PF07_0043	Chr 07	533846	534516	CT/AC at 3' UTR	533503	533588	258	-	-	-	-	-	1	-
64	PF07_0059*	Chr 07	728827	729795	CT/AC at 3' end OR New Intron at 3' end of PF07_0060	729758	729999	0	-	-	-	-	-	1	-
66	MAL7P1.84	Chr 07	800567	802039	CT/AC at 3' end of gene	800289	800582	0	-	-	-	-	-	1	-
67	MAL7P1.94	Chr 07	879821	881260	CT/AC within the gene/Intron	880806	880897	0	-	-	-	-	-	-	1
	MAL7P1.94	Chr 07	879821	881260	CT/AC within the gene/Intron	880949	881147	0	-	-	-	-	-	-	1
68	PF07_0079	Chr 07	914118	914868	CT/AC at 3' end of gene	914035	914176	0	-	-	-	-	-	1	-
69	PF07_0085	Chr 07	938312	940364	CT/AC at 3' end of gene	940353	940485	0	-	-	-	-	-	1	-
70	MAL7P1.157	Chr 07	1285965	1287556	CT/AC within the gene/Intron	1287317	1287521	0	-	-	-	-	-	1	-
71	PF08_0131	Chr 08	166536	167198	CT/AC at 5' UTR	166101	166408	128	-	-	-	-	-	1	-
	PF08_0131	Chr 08	166536	167198	CT/AC at 5' end of gene	166101	166544	0	-	-	-	-	-	1	-
72	MAL8P1.150	Chr 08	181683	189233	CT/AC within the gene/Intron	188471	188597	0	-	-	-	-	-	1	-
74	MAL8P1.144	Chr 08	219008	223411	CT/AC within the gene	223268	223382	0	-	-	-	-	-	1	-
	MAL8P1.144	Chr 08	219008	223411	CT/AC at 3' UTR	223706	224034	295	-	-	-	-	-	1	-
75	MAL8P1.138	Chr 08	284182	285638	CT/AC within the gene/Intron	284540	284638	0	-	-	-	-	-	1	-
77	MAL8P1.121	Chr 08	424649	425658	CT/AC at 3' end of gene	425655	425825	0	-	-	1	-	-	1	-	coatomer epsilon subunit, putative
78	PF08_0100*	Chr 08	500584	502690	CT/AC within the gene/Intron	500773	500966	0	-	-	-	-	-	-	1
	PF08_0100*	Chr 08	500584	502690	CT/AC within the gene/Intron/Stage Specific	501410	501681	0	-	-	-	-	-	1
	PF08_0100*	Chr 08	500584	502690	CT/AC within the gene/Intron	501410	501699	0	-	-	1	-	-	-	1	ruvB-like DNA helicase, putative
79	MAL8P1.108	Chr 08	535590	537740	CT/AC within the gene/Intron	535923	536041	0	-	-	-	-	-	1	-
80	PF08_0090	Chr 08	590941	594609	CT/AC 5' UTR OR New Transcript	589528	590280	661	-	-	1	-	-	-	-
81	MAL8P1.97	Chr 08	637748	638835	CT/AC at 3' end of gene	637604	637765	0	-	-	-	-	-	1	-
82	PF08_0080	Chr 08	666669	668216	CT/AC at 3' UTR OR New Transcript	665458	665555	1114	-	-	-	-	-	1	-
83	MAL8P1.80	Chr 08	757270	757296	CT/AC at 5' UTR OR New Intron at 5' UTR MAL8P1.79	757337	757646	41	-	-	-	-	-	1	-
84	MAL8P1.78	Chr 08	761266	762159	CT/AC at 5' UTR	761069	761207	59	-	-	-	-	-	1	-
85	PF08_0059	Chr 08	799905	801331	CT/AC within the gene/Intron	800242	800444	0	-	-	-	-	-	1	-
	PF08_0059	Chr 08	799905	801331	CT/AC within the gene/Intron	800242	800498	0	-	-	-	-	-	1	-
	PF08_0059	Chr 08	799905	801331	CT/AC within the gene/Intron	800594	800788	0	-	-	-	-	-	1	-
86	MAL8P1.69	Chr 08	831139	832587	CT/AC within gene	831863	831998	0	-	-	-	-	-	1	-
87	MAL8P1.66	Chr 08	846351	848478	CT/AC within the gene	846724	846842	0	-	-	-	-	-	-	1
88	PF08_0053	Chr 08	870659	871570	CT/AC within the gene	870898	871038	0	-	-	-	-	-	-	1
90	MAL8P1.52	Chr 08	966895	967730	CT/AC within the gene/Intron	966944	967049	0	-	-	-	-	-	1	-
	MAL8P1.52	Chr 08	966895	967730	CT/AC within the gene/Intron	966944	967052	0	-	-	-	-	-	1	-
91	PF08_0007	Chr 08	1243038	1243967	CT/AC at 5' UTR OR New Transcript	1244791	1244882	824	-	-	-	-	-	1	1
	PF08_0007	Chr 08	1243038	1243967	CT/AC at 5' UTR OR New Transcript	1244791	1244896	824	-	-	-	-	-	1	-
92	MAL8P1.11	Chr 08	1246283	1252150	CT/AC within the gene	1251547	1251771	0	-	-	-	-	-	1	-
93	PF08_0004	Chr 08	1295093	1295793	CT/AC within the gene/Intron	1295269	1295525	0	-	-	-	-	-	1	1
94	PFI0150c	Chr 09	130139	130936	CT/AC within the gene/Intron	130188	130440	0	-	-	-	-	-	1	-
95	PFI0175w	Chr 09	168491	172885	CT/AC within the gene/Intron	170057	170246	0	-	-	-	-	-	1	-
	PFI0175w	Chr 09	168491	172885	CT/AC within the gene/Intron	170739	170902	0	-	-	-	-	-	1	-
96	PFI0395w	Chr 09	378027	382988	CT/AC within the gene/Intron	382830	382959	0	-	-	-	-	-	1	-
97	PFI0425w	Chr 09	404304	406277	CT/AC at 3' end of gene	406263	406377	0	-	-	-	-	-	1	1
98	PFI0465c	Chr 09	433230	435365	CT/AC at 5' UTR OR New Transcript	436509	437274	1144	-	-	-	-	-	1	-
99	PFI0555c	Chr 09	522212	526009	CT/AC within the gene	522502	522607	0	-	-	-	-	-	1	-
100	PFI0695c	Chr 09	608352	610066	CT/AC within the gene/Intron	608642	608821	0	-	-	1	-	-	-	-	phospholipid or glycerol acyltransferase, putative
102	PFI0810c	Chr 09	691559	693560	CT/AC within the gene/Intron	691657	691749	0	-	-	-	-	-	1	-
103	RNAzID:4653	Chr 09	762972	763080	CT/AC at 3' UTR OR New Transcript	763121	763304	41	-	-	-	-	-	1	-
	RNAzID:4653	Chr 09	762972	763080	CT/AC at 3' UTR OR New Transcript	763422	763659	342	-	-	-	-	-	1	-
	RNAzID:4653	Chr 09	762972	763080	CT/AC at 3' UTR OR New Transcript	763736	763905	656	-	-	-	-	-	1	1
104	PFI0915w	Chr 09	769442	772095	CT/AC within the gene/Intron	771390	771543	0	-	-	-	-	-	1	-
105	PFI1005w	Chr 09	841526	842645	CT/AC within the gene/Intron	841710	841831	0	-	-	-	-	-	1	-
106	RNAzID:4689	Chr 09	1023935	1024081	CT/AC at 5' UTR RNAzID OR New Trasncript	1024172	1024281	91	-	-	-	-	-	1	-
107	PFI1295c	Chr 09	1070955	1072945	CT/AC within gene	1072238	1072767	0	1	-	-	-	-	-	-
108	PFI1395w	Chr 09	1145354	1146028	CT/AC at 3' end of gene	1146016	1146170	0	-	-	-	-	-	1	-
109	PFI1405c	Chr 09	1148151	1148492	CT/AC within gene	1148218	1148408	0	-	-	-	-	-	1	1
	PFI1405c	Chr 09	1148151	1148492	CT/AC at 5' UTR	1148503	1148656	11	-	-	-	-	-	1	-
110	PFI1445w	Chr 09	1175193	1180752	CT/AC within the gene/Intron	1176887	1177036	0	-	-	-	-	-	-	1
111	PFI1490c	Chr 09	1218383	1220990	CT/AC within the gene/Intron	1220590	1220858	0	-	-	-	-	-	-	1
112	PFI1505c	Chr 09	1248856	1251591	CT/AC at 3' UTR	1248316	1248696	160	-	-	-	-	-	1	-
113	PFI1550c	Chr 09	1275258	1276474	CT/AC within the gene/Intron	1276075	1276203	0	-	-	-	-	-	1	-
115	PFI1565w	Chr 09	1286998	1288362	CT/AC at 5' UTR	1285637	1285804	1194	-	-	-	-	-	1	-
116	PFI1710w	Chr 09	1377942	1379741	CT/AC at 5' UTR	1377369	1377651	291	-	-	-	-	-	1	-
117	PFI1745c	Chr 09	1430596	1431135	CT/AC at 5' UTR	1431165	1431592	30	1	-	-	-	-	-	-	early transcribed membrane protein (ETRAMP)
118	PF10_0029	Chr 10	123771	124883	CT/AC within the gene/Intron	123992	124080	0	-	-	-	-	-	1	-
120	PF10_0054	Chr 10	228799	232194	CT/AC at 3' end of gene	232082	232329	0	-	-	-	-	-	1	-
122	PF10_0086	Chr 10	369199	370225	CT/AC within the gene/Intron	369809	370110	0	-	-	-	-	-	-	1
124	PF10TR005	Chr 10	413922	414284	CT/AC at 5' UTR	413515	413656	266	-	-	-	-	-	1	-
125	PF10_0107	Chr 10	429203	430139	CT/AC at 3' UTR	428742	428906	297	-	-	-	-	-	1	-
126	PF10_0183	Chr 10	757794	765157	CA/TC within the gene	764094	764758	0	-	-	-	-	-	-	1
127	PF10_0187	Chr 10	786502	787007	CT/AC within the gene/Intron	786608	786810	0	-	-	-	-	-	-	1
128	PF10_0188	Chr 10	787744	795219	CT/AC within the gene/Intron	789033	789139	0	-	-	-	-	-	-	1
	PF10_0407	Chr 10	840211	843402	CA/TC within gene	842577	842748	0	-	-	-	-	-	-	1
	PF10_0407	Chr 10	840211	843402	CT/AC within the gene/Intron	842767	843094	0	-	-	-	-	-	1	1
130	PF10_0203	Chr 10	845085	846191	CT/AC at 3' end of gene	845014	845103	0	-	-	-	-	-	-	1
131	PF10_0223	Chr 10	961064	962305	CT/AC within gene	961214	961339	0	-	-	-	-	-	1	-
132	PF10_0227	Chr 10	985348	986986	CT/AC within the gene/Intron	985418	985531	0	-	-	-	-	-	1	-
134	PF10_0282	Chr 10	1183485	1183993	CT/AC at 3' end of gene	1183376	1183505	0	-	-	-	-	-	1	-
136	PF10_0304	Chr 10	1254841	1255616	CT/AC within gene	1255015	1255137	0	-	-	-	-	-	1	-
137	PF11_0072	Chr 11	258779	259981	CT/AC at 5' UTR	257943	258107	672	-	-	-	-	-	1	-
140	PF11_0088	Chr 11	320128	321205	CT/AC within the gene/Intron	320575	320753	0	-	-	-	-	-	-	1
141	PF11_0140	Chr 11	517310	517984	CT/AC at 3' end of gene	517931	518107	0	-	-	-	-	-	1	-
143	PF11_0152	Chr 11	542329	544764	CT/AC within the gene/Intron	543386	543493	0	-	-	-	-	-	1	-
147	PF11_0198	Chr 11	720991	722272	CT/AC within the gene/Intron	721592	721686	0	-	-	-	-	-	1	-
	PF11_0198	Chr 11	720991	722272	CT/AC within the gene/Intron	721935	722119	0	-	-	-	-	-	1	-
148	PF11_0212	Chr 11	772538	775041	CT/AC within the gene/Intron	774826	774959	0	-	-	-	-	-	1	-
150	PF11_0240	Chr 11	878968	895272	CT/AC within the gene/Intron	894944	895189	0	-	-	-	-	-	-	1
151	PF11_0251	Chr 11	948590	950706	CT/AC within the gene/Intron	950443	950578	0	-	-	-	-	-	1	-
152	PF11_0253	Chr 11	957513	958841	CT/AC within the gene/Intron	958106	958275	0	-	-	-	-	-	-	1
153	PF11_0268	Chr 11	1008408	1010852	CT/AC within the gene/Intron	1009192	1009356	0	-	-	-	-	-	1	-
	PF11_0285	Chr 11	1065783	1066567	CT/AC within the gene	1066126	1066241	0	-	-	-	-	-	1	-
155	PF11_0287	Chr 11	1071750	1073811	CT/AC within the gene/Intron	1073668	1073768	0	-	-	-	-	-	1	-
157	PF11_0306	Chr 11	1141484	1143908	CT/AC within the gene	1142769	1142996	0	-	-	-	-	-	1	-
	PF11_0306	Chr 11	1141484	1143908	CT/AC within the gene/Intron	1143270	1143478	0	-	-	-	-	-	1	1
158	PF11_0315	Chr 11	1171678	1175722	CT/AC within the gene/Intron	1175248	1175413	0	-	-	-	-	-	1	-
159	PFL1400c	Chr 11	1180660	1185473	CT/AC within the gene/Intron	1185076	1185241	0	-	-	-	-	-	1	-
162	PF11_0459	Chr 11	1772347	1773816	CT/AC within the gene/Intron	1772828	1773007	0	-	-	-	-	-	-	1
164	PF11_0473	Chr 11	1826200	1826789	CT/AC within the gene/Intron	1826171	1826402	0	-	-	-	-	-	1	1
166	PFL0115w	Chr 12	119402	141499	CT/AC within the gene/Intron	124402	124599	0	-	-	-	-	-	1	-
	PFL0115w	Chr 12	119402	141499	CT/AC within the gene/Intron	124402	124612	0	-	-	-	-	-	1	-
167	PFL0180w	Chr 12	184911	185765	CT/AC within the gene/Intron	185280	185593	0	-	-	-	-	-	-	1
168	PFL0245w	Chr 12	217182	218237	CT/AC within the gene/Intron	218078	218306	0	-	-	-	-	-	1	-
170	PFL0490c	Chr 12	447375	447944	CT/AC within the gene	447716	447864	0	-	-	-	-	-	1	-
171	PFL0665c	Chr 12	588121	588975	CT/AC within the gene/Intron	588372	588515	0	-	-	-	-	-	1	-
172	PFL0750w	Chr 12	635028	635450	CT/AC within the gene	635262	635404	0	-	-	-	-	-	1	-
173	PFL0780w	Chr 12	648431	650545	CT/AC within the gene/Intron	650026	650391		-	-	-	-	-	1	-
	PFL0780w	Chr 12	648431	650545	CT/AC at 3' end of the gene	650472	650653	0	-	-	-	-	-	1	-
174	PFL0825c	Chr 12	675449	677569	CT/AC within the gene/Intron	676236	676356	0	-	-	-	-	-	1	-
175	PFL0890c	Chr 12	720879	723441	CT/AC within the gene/Intron	721157	721339	0	-	-	-	-	-	1	-
176	PFL0920c	Chr 12	740987	743140	CT/AC within the gene	741586	741738	0	-	-	-	-	-	1	-
178	PFL1080c	Chr 12	899190	901068	CT/AC within the gene/Intron	899934	900027	0	-	-	-	1	-	-	-	protein-S-isoprenylcysteine O-methyltransferase
179	PFL1400c	Chr 12	1180660	1185473	CT/AC within the gene/Intron	1185076	1185241		-	-	-	-	-	1	-
180	PFL1420w	Chr 12	1208902	1209532	CT/AC within the gene/Intron	1209081	1209239	0	-	-	-	-	-	1	-
181	PFL1560c	Chr 12	1337700	1338806	CT/AC at 3' end of gene	1337484	1337729	0	-	-	-	-	-	1	-
182	PFL1583c	Chr 12	1350775	1351273	CT/AC at 3' end of gene	1350511	1350797	0	-	-	-	-	-	1	-
183	PFL1655c	Chr 12	1433808	1435983	CT/AC at 3' end of gene	1433596	1433815	0	-	-	-	-	-	1	-
184	PFL1680w	Chr 12	1452594	1457215	CT/AC within the gene/Intron	1456312	1456407	0	-	-	-	-	-	-	1
185	PFL1780w	Chr 12	1532237	1534066	CT/AC within the gene/Intron	1533480	1533763	0	-	-	-	-	-	-	1	DNA ligase I
	PFL1780w	Chr 12	1532237	1534066	CT/AC within the gene/Intron	1533591	1533763	0	-	-	-	1	-	1	1
187	PFL2115c	Chr 12	1842388	1845640	CT/AC within the gene/Intron	1842535	1842707	0	-	-	-	-	-	1	-
188	PFL2225w	Chr 12	1931957	1932571	CT/AC at 3' end of gene	1932550	1932851	0	-	-	-	-	-	-	1
189	MAL13P1.50	Chr 13	463587	464204	CT/AC at 3' end of gene	463355	463654	0	-	-	-	-	-	1	-
190	MAL13P1.83	Chr 13	663943	668131	CT/AC within the gene/Intron	667595	667759	0	-	-	-	-	-	-	1
191	MAL13P1.94	Chr 13	746148	746726	CA/TC 3' end of gene	745893	746225	0	-	-	-	-	-	1	-
192	MAL13P1.111	Chr 13	834381	835509	CT/AC within the gene/Intron	834694	835062	0	-	-	-	-	-	1	1
193	PF13_0124	Chr 13	908704	909840	CT/AC within the gene/Intron	909256	909592	0	-	-	-	-	-	-	1
194	MAL13P1.125	Chr 13	951356	952680	CT/AC at 5' UTR OR New Transcript	950579	950783	573	-	-	-	-	-	1	-
195	PF13_0142	Chr 13	1043056	1043289	CA/TC at 5' UTR OR New transcript	1043773	1043975	484	-	-	-	-	-	1	-
196	MAL13P1.550	Chr 13	1090530	1091528	CT/AC within the gene/Intron	1090630	1090718	0	-	-	-	-	-	1	-
197	MAL13P1.155	Chr 13	1134271	1138241	CT/AC within the gene/Intron	1134724	1134923	0	-	-	-	-	-	1	-
198	MAL13P1.165	Chr 13	1290316	1293152	CT/AC within the gene/Intron	1291561	1291764	0	-	-	-	-	-	-	1
	MAL13P1.165	Chr 13	1290316	1293152	CT/AC within the gene/Intron	1291933	1292035	0	-	-	-	-	-	-	1
199	PF13_0165	Chr 13	1294813	1297164	CT/AC within the gene/Intron	1295213	1295437	0	-	-	-	-	-	-	1
200	MAL13P1.191	Chr 13	1551144	1553298	CT/AC within the gene/Intron	1552326	1552439	0	-	-	-	-	-	1	-
201	MAL13P1.204	Chr 13	1604571	1605407	CA/TC within the gene	1605185	1605328	0	-	-	-	-	-	-	1
203	PF13_0236	Chr 13	1704601	1706154	CT/AC within the gene	1705748	1705937	0	-	-	-	-	-	-	1
204	PF13_0251	Chr 13	1882675	1884807	CT/AC within the gene	1884407	1884548	0	-	-	-	-	-	1	-
206	MAL13P1.238	Chr 13	1907838	1909163	CT/AC 3' end of gene Overlap downstream gene	1909046	1909290	0	-	-	-	-	-	-	1
	MAL13P1.247	Chr 13	1963221	1965758	CT/AC within the gene/Intron	1963656	1963860	0	-	-	-	-	-	1	-
208	MAL13P1.248	Chr 13	1966100	1967083	CT/AC within the gene/Intron	1966285	1966378	0	-	-	-	-	-	1	-
	MAL13P1.248	Chr 13	1966100	1967083	CT/AC within the gene/Intron	1966475	1966806	0	-	-	-	-	-	1	1
211	PF13_0317	Chr 13	2399844	2400377	CT/AC 3' end of the gene	2399769	2399852	0	-	-	-	-	-	1	-
212	PF13_0318	Chr 13	2401582	2402550	CT/AC within the gene/Intron	2401592	2401856	0	-	-	-	-	-	1	-
213	MAL13P1.306	Chr 13	2461824	2464315	CT/AC within the gene/Intron	2463687	2463771	0	-	-	-	-	-	1	-
214	PF13_0350	Chr 13	2659757	2661487	CT/AC within the gene	2660083	2660250	0	-	-	-	-	-	-	1
215	MAL13P1.335	Chr 13	2664733	2666859	CT/AC within the gene/Intron	2665952	2666048	0	-	-	-	-	-	1	-
	MAL13P1.335	Chr 13	2664733	2666859	CT/AC within the gene/Intron	2666113	2666373	0	-	-	-	-	-	1	-
216	MAL13P1.337	Chr 13	2675749	2676759	CT/AC within the gene/Intron	2675781	2676204	0	-	-	-	-	-	-	1
217	MAL13P1.349	Chr 13	2745929	2752441	CT/AC at 3' end of gene	2752421	2752596	0	-	-	-	-	-	1	1
	MAL13P1.349	Chr 13	2745929	2752441	CT/AC at 3' end of gene	2752430	2752596	0	-	-	-	-	-	1	1
218	PF14_0022	Chr 14	77258	80423	CT/AC within the gene/Intron	78107	78194	0	-	-	-	-	-	1	-
219	PF14_0027	Chr 14	92264	93537	CT/AC within the gene/Intron	92859	92981	0	-	-	-	-	-	1	-
221	PF14_0778	Chr 14	447923	449968	CT/AC within the gene/Intron	449087	449283	0	-	-	-	-	-	1	-
222	PF14_0130	Chr 14	527132	529234	CT/AC within the gene	527951	528665	0	-	-	-	-	-	1	-
	PF14_0130	Chr 14	527132	529234	CT/AC within the gene	527951	528671	0	-	-	-	-	-	1	-
224	PF14_0143	Chr 14	578387	587528	CT/AC at 3' UTR	578207	578322	65	-	-	-	-	-	1	-
	PF14_0207	Chr 14	881974	883617	CT/AC 3' end of gene/Intron	881945	882063	0	-	-	-	-	-	1	-
	PF14_0207	Chr 14	881974	883617	CT/AC 3' end of gene/Intron	881973	882063	0	-	-	-	-	-	1	-
	PF14_0207	Chr 14	881974	883617	CT/AC within the gene	882157	882247	0	-	-	-	-	-	1	-
	PF14_0227	Chr 14	955810	958011	CT/AC within the gene/Intron	955905	956187	0	-	-	-	-	-	-	1
226	RNAzID:2137	Chr 14	987657	987729	CT/AC at 3' end of gene	987725	987883	0	-	-	-	-	-	1	1
227	PF14_0245	Chr 14	1031007	1035302	CT/AC at 3' UTR	1030740	1030918	89	-	-	-	-	-	1	-
	PF14_0245	Chr 14	1031007	1035302	CT/AC at 3' UTR	1030740	1030956	51	-	-	-	-	-	1	-
	PF14_0245	Chr 14	1031007	1035302	CT/AC at 3' end of gene	1030740	1031032	0	-	-	-	-	-	1	-
	PF14_0245	Chr 14	1031007	1035302	CT/AC within the gene	1031445	1031520	0	-	-	-	-	-	1	-
228	PF14_0253	Chr 14	1077299	1079663	CT/AC at 5' UTR OR New Transcript	1080293	1080397	630	-	-	-	-	-	1	-
230	PF14_0264	Chr 14	1118533	1126234	CT/AC within the gene/Intron	1125755	1125927	0	-	-	-	-	-	1	-
231	PF14_0289	Chr 14	1218047	1218941	CT/AC at 3' end of gene	1217712	1218051	0	-	-	-	-	-	1	-
232	PF14_0316	Chr 14	1332305	1337243	CT/AC within the gene/Intron	1332355	1332485	0	-	-	-	-	-	1	-
233	PF14_0321	Chr 14	1364692	1366056	CT/AC within the gene/Intron	1365207	1365293	0	-	-	1	-	-	1	-	ABC transporter, putative
234	PF14_0331	Chr 14	1413966	1415258	CT/AC at 3' end of gene	1415229	1415361	0	-	-	-	-	-	-	1
	PF14_0367	Chr 14	1573508	1574104	CT/AC within the gene	1573684	1573799	0	-	-	-	-	-	1	-
237	PF14_0444	Chr 14	1919526	1921588	CT/AC at 3' UTR	1918714	1918811	715	-	-	-	-	-	1	-
239	PF14_0501	Chr 14	2155672	2166403	CT/AC within the gene/Intron	2165418	2165788	0	-	-	-	-	-	1	-
240	PF14_0503	Chr 14	2170397	2171626	CT/AC 3' end of gene	2171611	2171769	0	-	-	-	-	-	1	-
241	PF14_0509	Chr 14	2199307	2204644	CT/AC within the gene/Intron	2199446	2199670	0	-	-	-	-	-	1	-
242	PF14_0668	Chr 14	2870005	2877525	CT/AC within the gene/Intron	2877127	2877284	0	-	-	-	-	-	1	-
243	PF14_0679	Chr 14	2912323	2915291	CT/AC within the gene	2912405	2912467	0	-	-	-	-	-	-	1
	PF14_0679	Chr 14	2912323	2915291	CT/AC within the gene	2912405	2912471	0	-	-	-	-	-	-	1
	PF14_0679	Chr 14	2912323	2915291	CT/AC within the gene	2912546	2912614	0	-	-	-	-	-	-	1
	PF14_0679	Chr 14	2912323	2915291	CT/AC within the gene	2912555	2912614	0	-	-	-	-	-	-	1
244	PF14_0694	Chr 14	2962923	2965023	CT/AC within the gene/Intron	2963212	2963474	0	-	-	-	-	-	1	-
	PFE1455w	Chr 05	1192966	1195325	CT/AC within the gene/Intron	1195020	1195170	0	-	-	-	-		1	-
					200 overlap existing Introns
Genes with more than 4 antisense splicing events described in this work
there are 309 splicing isoforms overlapping genes in antisense form in this table. The remaining 58 are either in 3' or 5' UTRs of the neighboring gene

[truncated: 1 more sheets: Final Formated]
