# Supplementary material for: Directional gene expression and antisense transcripts in sexual and asexual stages of Plasmodium falciparum
Source: BMC Genomics. 2011 Nov 30;12:587. doi: 10.1186/1471-2164-12-587 (PMC3266614; doi:10.1186/1471-2164-12-587)
Supplement: Additional file 2 — Exons with high levels of antisense (-log P > 150) transcripts from the strand-specific libraries. [file 1471-2164-12-587-S2.XLS]

## Sheet: Higher than 150
Gene count	Gene ID	Chromosome	Gene start	Gene end	Strand	LT	Sc	G II	GV	Product Description	Annotated GO Process
1	PFA0005w	Pf3D7_01	29733	37349	+	2.91207	2.20115	169.663	87.4422	erythrocyte membrane protein 1, PfEMP1	antigenic variation, cell-cell adhesion, cytoadherence to microvasculature, mediated by parasite protein, pathogenesis, rosetting
2	PFA0160c	Pf3D7_01	140896	142453	-	0.108178	213.94	6.28877	42.0004	nucleoside transporter, putative	null
3	PFA0180w	Pf3D7_01	161286	166464	+	6.68461	1.02272	145.362	>750	ATP-dependent RNA helicase, putative	null
4	PFA0200w	Pf3D7_01	175844	176611	+	65.6082	66.043	187.602	>750	thrombospondin-related sporozoite protein	null
5	PFA0245w	Pf3D7_01	216014	217747	+	0.951738	5.52276	>750	>750	transporter, putative	null
6	PFA0435w	Pf3D7_01	358987	361492	+	20.4232	5.45867	18.6688	188.942	conserved Plasmodium protein, unknown function	transport
	PFA0435w	Pf3D7_01	358987	361492	+	10.9371	1.3566	9.12903	186.393	conserved Plasmodium protein, unknown function	transport
7	PFA0460c	Pf3D7_01	375592	376240	-	50.8393	13.9026	152.478	74.3651	tubulin-specific chaperone a, putative	protein complex assembly, protein folding, tubulin complex assembly
8	PFA0475c	Pf3D7_01	380234	380960	-	34.8327	70.8395	83.2904	176.134	conserved protein, unknown function	null
9	PFA0485w	Pf3D7_01	384438	389094	+	0.0196788	0.0244405	274.314	>750	phosphatidate cytidylyltransferase, putative	null
	PFA0485w	Pf3D7_01	384438	389094	+	1.04868	0.4981	129.222	367.476	phosphatidate cytidylyltransferase, putative	null
	PFA0485w	Pf3D7_01	384438	389094	+	14.0717	3.17189	110.183	186.496	phosphatidate cytidylyltransferase, putative	null
	PFA0485w	Pf3D7_01	384438	389094	+	4.67633	3.95203	59.1473	156.391	phosphatidate cytidylyltransferase, putative	null
10	PFA0495c	Pf3D7_01	390415	393219	-	14.5366	16.3109	538.504	497.387	selenocysteine-specific elongation factor selB homologue, putative	translational elongation
11	PFA0670c	Pf3D7_01	538831	539747	-	16.4806	0.992438	391.499	206.856	Plasmodium exported protein (hyp8), unknown function	null
12	PFB0140w	Pf3D7_02	139324	141192	+	0.748861	1.3566	70.5158	359.404	zinc finger protein, putative	null
13	PFB0194w	Pf3D7_02	192818	194199	+	155.002	52.4596	47.1299	11.5846	conserved Plasmodium protein, unknown function	null
14	PFB0295w	Pf3D7_02	271594	273009	+	55.3306	663.999	7.93142	2.70745	adenylosuccinate lyase	IMP biosynthetic process, purine nucleotide metabolic process
15	PFB0300c	Pf3D7_02	273689	274507	-	229.23	303.133	67.6056	358.778	merozoite surface protein 2	attachment of GPI anchor to protein, cell adhesion
16	PFB0355c	Pf3D7_02	317596	321310	-	263.597	62.6011	19.9755	6.97326	serine repeat antigen 2	immunoglobulin production, proteolysis, regulation of immune response
17	PFB0465c	Pf3D7_02	423063	424654	-	1.06177	39.5478	68.1641	238.918	monocarboxylate transporter, putative	monocarboxylic acid transport
18	PFB0555c	Pf3D7_02	495166	507854	-	5.61467	1.96412	356.055	202.167	conserved Plasmodium membrane protein, unknown function	null
	PFB0555c	Pf3D7_02	495166	507854	-	20.6504	47.1549	143.332	153.727	conserved Plasmodium membrane protein, unknown function	null
19	PFB0610c	Pf3D7_02	543802	545895	-	287.955	35.688	158.851	41.1556	conserved Plasmodium protein, unknown function	null
20	PFB0615c	Pf3D7_02	546482	555294	-	0	0	127.965	702.309	conserved Plasmodium protein, unknown function	null
21	PFB0921c	Pf3D7_02	809509	810296	-	247.212	24.8231	1.60226	1.83852	Plasmodium exported protein, unknown function	null
22	PFC0120w	Pf3D7_03	132097	137339	+	0.525726	186.328	0.710176	0	cytoadherence linked asexual protein 3.1	cytoadherence to microvasculature, mediated by parasite protein
	PFC0120w	Pf3D7_03	132097	137339	+	2.50598	>750	0	0	cytoadherence linked asexual protein 3.1	cytoadherence to microvasculature, mediated by parasite protein
23	PFC0160w	Pf3D7_03	175096	177803	+	5.84296	1.8189	179.905	169.938	palmitoyl transferase	protein palmitoylation
	PFC0160w	Pf3D7_03	175096	177803	+	12.0154	24.0224	153.349	94.4865	palmitoyl transferase	protein palmitoylation
24	RNAzID:2791	Pf3D7_03	187863	187920	+	291.207	85.8247	149.757	449.775	product unspecified	null
25	PFC0210c	Pf3D7_03	217997	219190	-	450.593	3.70649	352.004	48.3801	circumsporozoite (CS) protein	attachment of GPI anchor to protein
26	PFC0345w	Pf3D7_03	352808	358213	+	0.776644	233.645	0.175556	0	conserved Plasmodium protein, unknown function	null
27	PFC0490w	Pf3D7_03	496277	499028	+	0.652398	1.304	545.695	506.733	conserved Plasmodium protein, unknown function	protein amino acid N-linked glycosylation
	PFC0490w	Pf3D7_03	496277	499028	+	0.303063	0	80.5929	155.86	conserved Plasmodium protein, unknown function	protein amino acid N-linked glycosylation
28	PFC0506w	Pf3D7_03	508805	509626	+	1.60814	4.61119	48.712	337.899	conserved Plasmodium protein, unknown function	null
29	PFC0710w	Pf3D7_03	654946	658317	+	290.288	152.935	46.7904	79.7406	inorganic pyrophosphatase, putative	null
	PFC0710w	Pf3D7_03	654946	658317	+	290.288	152.935	46.7904	79.7406	inorganic pyrophosphatase, putative	null
30	PFC0845c	Pf3D7_03	798931	799254	-	10.4926	8.07	27.0325	>750	ubiquitin-protein ligase, putative	ubiquitin-dependent protein catabolic process
31	PFC0885c	Pf3D7_03	830503	831447	-	0.235058	3.63447	40.4581	351.046	conserved Plasmodium protein, unknown function	oxidation reduction, transport
32	PFC0912w	Pf3D7_03	861684	863090	+	1.39801	0.274708	56.9668	177.724	signal peptidase protein	protein transport, signal peptide processing
33	PFC0945w	Pf3D7_03	891430	892412	+	1.88871	0.123751	54.1708	>750	protein kinase, putative	protein amino acid phosphorylation
34	PFD0025w	Pf3D7_04	66083	67386	+	43.8124	15.5155	136.142	656.664	rifin	antigenic variation
35	PFD0115c	Pf3D7_04	153950	154840	-	>750	365.707	20.4214	11.598	Plasmodium exported protein, unknown function	null
	PFD0115c	Pf3D7_04	153950	154840	-	>750	457.557	11.1489	8.99219	Plasmodium exported protein, unknown function	null
36	PFD0210c	Pf3D7_04	244820	245959	-	205.598	37.1985	286	243.317	6-cysteine protein	null
37	PFD0310w	Pf3D7_04	335693	336166	+	289.699	140.759	0	16.9392	sexual stage-specific protein precursor	null
38	PFD0320c	Pf3D7_04	340759	350972	-	0.161925	0.0362485	>750	>750	conserved Plasmodium protein, unknown function	null
39	PFD0385w	Pf3D7_04	391851	397733	+	0.0573872	193.706	0.00792774	1.19386	conserved Plasmodium protein, unknown function	null
40	PFD0425w	Pf3D7_04	420300	423254	+	55.5093	30.5622	94.869	271.38	sporozoite invasion-associated protein 1, putative	null
41	PFD0430c	Pf3D7_04	424269	427721	-	134.24	17.6126	65.3952	506.005	perforin like protein 1	null
	PFD0430c	Pf3D7_04	424269	427721	-	95.8771	8.25706	21.8091	252.108	perforin like protein 1	null
	PFD0430c	Pf3D7_04	424269	427721	-	34.2936	3.86602	15.1898	176.77	perforin like protein 1	null
42	PFD0440w	Pf3D7_04	431197	434091	+	0.0910058	0.00149966	97.8315	269.002	peptidase, M22 family, putative	null
43	PFD0655w	Pf3D7_04	619781	621052	+	475.435	103.921	221.231	41.1556	erythrocyte membrane protein 1 (PfEMP1), exon1, pseudogene	pathogenesis
44	PFD0770c	Pf3D7_04	704901	705751	-	496.649	97.0578	141.911	19.6312	60S ribosomal protein L15, putative	translation
45	PFD0810w	Pf3D7_04	736944	738205	+	334.169	121.86	17.6526	10.6275	small GTP-binding protein sar1	intracellular protein transport, small GTPase mediated signal transduction
46	PFD0840w	Pf3D7_04	763275	783584	+	6.82367	205.451	0.0432775	1.15625	conserved Plasmodium protein, unknown function	null
47	PFD0895c	Pf3D7_04	837969	839408	-	0.011559	0.102001	56.4605	367.32	Bet3 transport protein, putative	ER to Golgi vesicle-mediated transport
	PFD0895c	Pf3D7_04	837969	839408	-	0.00047375	0.118661	94.8414	297.863	Bet3 transport protein, putative	ER to Golgi vesicle-mediated transport
48	PFD0960c	Pf3D7_04	881791	882501	-	81.981	235.686	37.7422	50.7491	60S ribosomal protein L7ae/L30e, putative	translation
49	PFD0965w	Pf3D7_04	885004	900847	+	7.1987	150.618	0	2.07938	phosphatidylinositol 4-kinase, putative	null
50	PFD1050w	Pf3D7_04	1026927	1028606	+	2.77193	8.5071	0.849271	>750	alpha tubulin 2	microtubule-based movement, protein polymerization
	PFD1050w	Pf3D7_04	1026927	1028606	+	9.3993	3.77426	6.9495	175.957	alpha tubulin 2	microtubule-based movement, protein polymerization
51	PFD1085w	Pf3D7_04	1052136	1052918	+	601.096	112.917	163.755	49.8641	conserved Plasmodium protein, unknown function	null
52	PFE0065w	Pf3D7_05	68930	70113	+	22.1103	0.490035	147.359	159.966	skeleton-binding protein 1	protein transport
53	PFE0165w	Pf3D7_05	140710	141471	+	343.433	148.617	85.1621	88.5598	actin-depolymerizing factor	actin cytoskeleton organization, cytoplasmic actin-based contraction involved in cell motility
54	PFE0205w	Pf3D7_05	167649	169502	+	21.1976	7.75336	24.9813	278.031	ATP-dependent helicase, putative	null
55	PFE0285c	Pf3D7_05	252047	252606	-	329.193	98.8611	103.102	24.3136	small ubiquitin-related modifier, putative	modification-dependent protein catabolic process, protein ubiquitination involved in ubiquitin-dependent protein catabolic process
56	PFE0295w	Pf3D7_05	256225	257378	+	31.3178	4.01468	52.4589	418.055	conserved Plasmodium protein, unknown function	null
57	PFE0310c	Pf3D7_05	260961	262184	-	5.8679	5.59805	61.844	193.133	conserved Plasmodium protein, unknown function	null
58	PFE0315c	Pf3D7_05	262672	263925	-	5.82413	0	44.444	171.656	conserved Plasmodium protein, unknown function	null
59	PFE0355c	Pf3D7_05	298427	300736	-	26.5246	3.21487	126.007	>750	subtilisin-like protease 3, putative	proteolysis
60	PFE0500c	Pf3D7_05	422746	430353	-	5.30062	215.757	0.0646408	1.07325	conserved Plasmodium protein, unknown function	null
61	PFE0695w	Pf3D7_05	587750	588675	+	6.33344	6.90344	21.1998	270.35	conserved Plasmodium protein, unknown function	null
62	PFE0725c	Pf3D7_05	605025	606328	-	1.60767	0	95.9499	236.742	conserved Plasmodium membrane protein, unknown function	null
63	PFE0730c	Pf3D7_05	607089	608449	-	0.181541	0.245465	40.9158	197.041	ribose 5-phosphate epimerase, putative	pentose-phosphate shunt, non-oxidative branch
64	PFE0765w	Pf3D7_05	628979	635380	+	4.33675	156.087	62.1253	278.77	phosphatidylinositol 3-kinase	endocytosis, intracellular transport, phosphoinositide phosphorylation, phosphoinositide-mediated signaling
65	PFE0785c	Pf3D7_05	653964	655334	-	13.543	205.169	53.1394	23.2282	metabolite/drug transporter, putative	null
66	PFE0805w	Pf3D7_05	667484	674859	+	28.2168	7.65364	196.978	51.5116	cation-transporting ATPase 1	ATP biosynthetic process, cation transport
67	PFE0825w	Pf3D7_05	683706	685857	+	66.2679	24.6807	536.733	25.0517	metabolite/drug transporter, putative	response to antibiotic, tetracycline transport, transport
68	PFE0950c	Pf3D7_05	785662	786563	-	0	0	156.648	123.118	conserved Plasmodium protein, unknown function	null
69	PFE1120w	Pf3D7_05	907832	936310	+	0	261.396	0.716886	0.99456	conserved Plasmodium protein, unknown function	protein localization, protein transport
70	PFE1310c	Pf3D7_05	1085618	1086589	-	45.4252	47.0533	191.372	62.082	nucleolar Jumonji domain interacting protein, putative	null
71	PFE1420w	Pf3D7_05	1174900	1177060	+	193.817	4.35793	68.8864	213.155	f-actin capping protein alpha subunit, putative	actin cytoskeleton organization
72	PFE1425c	Pf3D7_05	1176962	1177279	-	39.3444	17.3421	264.855	173.304	conserved Plasmodium protein, unknown function	null
73	PFE1455w	Pf3D7_05	1192966	1195325	+	5.473	4.47362	54.1371	222.636	sugar transporter, putative	carbohydrate transport
74	PFE1465w	Pf3D7_05	1199158	1205180	+	1.72474	151.781	1.28821	3.08548	conserved Plasmodium protein, unknown function	null
75	PFE1530c	Pf3D7_05	1248361	1249954	-	0.72681	0.166745	141.384	362.786	XAP-5 DNA binding protein, putative	null
	PFE1530c	Pf3D7_05	1248361	1249954	-	0.525726	0	123.93	269.857	XAP-5 DNA binding protein, putative	null
76	PFF0015c	Pf3D7_06	15065	16410	-	17.4724	1.21525	203.523	34.1029	rifin	antigenic variation
77	PFF0185c	Pf3D7_06	152538	160452	-	163.362	11.1625	103.893	12.9303	conserved Plasmodium protein, unknown function	null
78	PFF0210w	Pf3D7_06	182213	184534	+	10.4152	8.745	108.411	>750	conserved Plasmodium protein, unknown function	null
79	PFF0225w	Pf3D7_06	198859	204352	+	346.72	21.339	92.1465	70.7041	DNA helicase, putative	null
80	PFF0290w	Pf3D7_06	247637	249163	+	16.3352	3.08521	52.3365	316.866	long chain polyunsaturated fatty acid elongation enzyme, putative	fatty acid elongation, unsaturated fatty acid
81	PFF0390w	Pf3D7_06	332339	334930	+	5.94244	4.5273	6.09657	151.789	conserved Plasmodium protein, unknown function	null
82	RNAzID:3604	Pf3D7_06	451410	451535	-	192.967	95.728	39.6551	62.1113	product unspecified	null
83	PFF0580w	Pf3D7_06	506375	507193	+	350.825	112.838	22.8898	26.5563	lsm12, putative	null
84	PFF0740c	Pf3D7_06	627688	630312	-	33.5289	16.9764	67.1329	>750	conserved Plasmodium membrane protein, unknown function	GPI anchor biosynthetic process
85	PFF0847w	Pf3D7_06	735365	736322	+	64.0655	2.20115	331.748	393.553	rifin, pseudogene	null
86	PF06TR005	Pf3D7_06	735436	736936	+	64.0655	2.20115	335.122	393.553	product unspecified	null
87	PFF1050w	Pf3D7_06	891995	892775	+	189.484	53.559	116.161	3.9631	nascent polypeptide associated complex alpha chain, putative	'de novo' cotranslational protein folding
88	PFF1105c	Pf3D7_06	937066	938649	-	2.43068	8.66981	122.298	204.02	chorismate synthase	aromatic amino acid family biosynthetic process, chorismate biosynthetic process, shikimate biosynthetic process
89	PFF1160w	Pf3D7_06	983947	984990	+	59.0984	11.9198	132.165	254.189	conserved Plasmodium protein, unknown function	null
90	PFF1335c	Pf3D7_06	1101735	1102853	-	0	0.0913916	559.207	514.75	4-methyl-5(B-hydroxyethyl)-thiazol monophosphate biosynthesis enzyme	thiamin biosynthetic process
91	PFF1465w	Pf3D7_06	1258883	1259942	+	0	0	40.8427	582.327	secreted ookinete protein, putative	null
92	PFF1470c	Pf3D7_06	1260401	1269599	-	0.00418692	0.951183	3.06421	287.122	DNA polymerase epsilon, catalytic subunit a, putative	DNA-dependent DNA replication
93	PFF1585w	Pf3D7_06	1367913	1369105	+	2.91207	1.56493	115.723	>750	rifin, pseudogene	null
94	PF07TR001	Pf3D7_07	91478	93166	+	72.4717	2.20115	227.241	126.322	product unspecified	null
95	MAL7P1.231	Pf3D7_07	98671	99734	+	2.49202	7.04667	184.239	35.7682	histidine-rich protein II	null
96	MAL7P1.17	Pf3D7_07	235411	246090	+	7.19947	349.003	0.242869	9.75515	conserved Plasmodium membrane protein, unknown function	translation, translational initiation
97	MAL7P1.340	Pf3D7_07	345481	346601	-	361.094	57.4245	191.614	67.5005	ATP synthase subunit C, putative	ATP synthesis coupled proton transport
98	MAL7P1.203a	Pf3D7_07	360944	361413	+	246.206	1.5416	14.4302	24.5208	conserved Plasmodium protein, unknown function	null
99	MAL7P1.206	Pf3D7_07	378286	380907	+	169.704	8.25706	35.5205	44.433	DNA mismatch repair protein, putative	mismatch repair
100	MAL7P1.208	Pf3D7_07	394264	397462	+	4.76244	279.347	0	0	rhoptry-associated membrane antigen	attachment of GPI anchor to protein, cell-cell adhesion
101	PF07_0029	Pf3D7_07	436970	439992	+	12.0742	200.682	3.6642	70.5109	heat shock protein 90	protein folding, response to heat, response to unfolded protein
102	PF07_0043	Pf3D7_07	533846	534516	-	275.833	50.2228	65.3861	20.5715	60S ribosomal protein L34a, putative	translation
103	PF07_0049	Pf3D7_07	582716	590509	-	21.1488	2.13063	93.5662	166.122	erythrocyte membrane protein 1, PfEMP1	antigenic variation, cell-cell adhesion, cytoadherence to microvasculature, mediated by parasite protein, pathogenesis, rosetting
104	PF07_0054	Pf3D7_07	698478	698849	-	570.123	259.8	1.3691	2.31792	histone H2B variant, putative	chromatin assembly or disassembly, nucleosome assembly
105	PF07_0070	Pf3D7_07	791746	792714	+	53.9395	44.1523	76.3858	727.19	drug metabolite transporter, putative	transport
106	MAL7P1.93	Pf3D7_07	877814	878391	+	0.430979	1.14108	339.101	352.198	mitochondrial ribosomal protein S8 precursor, putative	translation
107	RNAzID:4026	Pf3D7_07	881261	881361	-	407.283	53.5603	483.607	195.102	product unspecified	null
108	PF07_0078	Pf3D7_07	910390	912030	-	8.20873	9.02802	181.532	206.659	conserved membrane protein, unknown function	null
109	PF07_0079	Pf3D7_07	914118	914868	-	273.656	53.6664	34.8159	11.598	60S ribosomal protein L11a, putative	translation
110	PF07_0080	Pf3D7_07	916959	917863	+	335.889	83.6435	28.3598	0	40S ribosomal protein S10, putative	translation
111	MAL7P1.112	Pf3D7_07	973334	976192	-	20.1571	94.0502	365.174	68.2695	conserved Plasmodium protein, unknown function	null
112	PF07_0109a	Pf3D7_07	1199422	1200106	-	0	0	51.4956	371.79	conserved Plasmodium protein, unknown function	null
	PF07_0109a	Pf3D7_07	1199422	1200106	-	12.6066	2.76303	72.5533	325	conserved Plasmodium protein, unknown function	null
113	MAL7P1.162	Pf3D7_07	1321286	1336723	+	152.253	9.20332	119.942	22.8116	dynein heavy chain, putative	microtubule-based movement
114	PF07TR005	Pf3D7_07	1409078	1410934	+	89.6273	302.997	5.93075	2.41847	product unspecified	null
115	MAL7P1.175	Pf3D7_07	1409134	1410858	+	90.1505	296.108	5.93075	2.41847	serine/threonine protein kinase, FIKK family, pseudogene	protein amino acid phosphorylation
116	RNAzID:4232	Pf3D7_08	94165	94588	+	348.546	7.28785	51.6556	>750	product unspecified	null
117	RNAzID:4241	Pf3D7_08	98878	99048	+	250.317	2.20115	25.3295	418.433	product unspecified	null
118	PF08_0136b	Pf3D7_08	103078	103950	-	2.91207	8.15444	15.7755	170.69	von Willebrand factor A-domain related protein	cell adhesion
119	PF08_0131	Pf3D7_08	166536	167198	+	103.466	22.8196	117.796	>750	1-cys peroxiredoxin	cell redox homeostasis, response to oxidative stress
120	MAL8P1.146	Pf3D7_08	205361	207781	-	48.7111	1.16e-05	196.978	39.6621	filament assembling protein, putative	null
121	MAL8P1.139	Pf3D7_08	251203	269556	+	0.826981	173.264	0.884087	0.207732	conserved Plasmodium membrane protein, unknown function	null
122	PF08_0107	Pf3D7_08	432287	440173	+	4.10603	3.86602	114.826	281.641	erythrocyte membrane protein 1, PfEMP1	antigenic variation, cell-cell adhesion, cytoadherence to microvasculature, mediated by parasite protein, pathogenesis, rosetting
123	PF08_0103	Pf3D7_08	460433	467688	+	34.9448	4.47362	332.394	202.906	erythrocyte membrane protein 1, PfEMP1	antigenic variation, cell-cell adhesion, cytoadherence to microvasculature, mediated by parasite protein, pathogenesis, rosetting
124	PF08TR001	Pf3D7_08	475579	476058	+	>750	424.907	696.098	328.663	product unspecified	null
125	PF08_0100	Pf3D7_08	500584	502690	-	31.6843	8.04692	>750	515.359	ruvB-like DNA helicase, putative	null
	PF08_0100	Pf3D7_08	500584	502690	-	2.91207	1.73297	348.71	34.24	ruvB-like DNA helicase, putative	null
	PF08_0100	Pf3D7_08	500584	502690	-	4.76244	0	171.927	30.9722	ruvB-like DNA helicase, putative	null
126	PF08_0075	Pf3D7_08	682078	682930	+	315.97	70.2402	33.7028	8.44301	60S ribosomal protein L13-2, putative	translation
127	MAL8P1.77	Pf3D7_08	768239	769009	+	1.86831	0	65.3952	>750	conserved Plasmodium protein, unknown function	ER to Golgi vesicle-mediated transport
	MAL8P1.77	Pf3D7_08	768239	769009	+	0	0.280703	1.46346	433.73	conserved Plasmodium protein, unknown function	ER to Golgi vesicle-mediated transport
128	MAL8P1.76	Pf3D7_08	769045	770921	-	193.739	22.772	37.9613	1.66862	meiotic recombination protein dmc1-like protein	reciprocal meiotic recombination
129	MAL8P1.69	Pf3D7_08	831139	832587	+	551.708	521.617	76.6004	20.5492	14-3-3 protein, putative	null
130	PF08_0056	Pf3D7_08	843415	844313	+	151.156	95.9905	58.3246	25.4247	zinc finger protein, putative	null
131	PF08_0054	Pf3D7_08	861481	863514	+	0.00642104	529.838	1.05e-11	3.70084	heat shock protein 70	response to heat, response to unfolded protein
132	MAL8P1.56	Pf3D7_08	930241	931957	+	9.33613	1.77448	312.307	70.6906	conserved Plasmodium membrane protein, unknown function	null
133	MAL8P1.52	Pf3D7_08	966895	967730	+	12.6477	0.0132449	>750	>750	conserved Plasmodium protein, unknown function	null
134	PF08_0036	Pf3D7_08	998127	1000601	+	0.00412839	0.10832	113.566	175.746	Pfsec23	ER to Golgi vesicle-mediated transport, intracellular protein transport
135	MAL8P1.32	Pf3D7_08	1063376	1065133	-	22.1639	47.1549	428.121	307.304	nucleoside transporter 2	nucleoside transport
136	MAL8P1.310	Pf3D7_08	1289362	1289658	-	320.386	>750	>750	>750	conserved Plasmodium protein, unknown function	null
137	PF08_0004	Pf3D7_08	1295093	1295793	+	97.5519	32.9676	128.035	>750	conserved Plasmodium protein, unknown function	null
	PF08_0004	Pf3D7_08	1295093	1295793	+	6.19931	1.10942	26.3034	>750	conserved Plasmodium protein, unknown function	null
138	PFI0020w	Pf3D7_09	39554	40740	+	17.4724	1.56493	23.4818	274.607	rifin	antigenic variation
139	PFI0025c	Pf3D7_09	42909	44045	-	5.82413	0	194.003	>750	rifin	antigenic variation
140	PFI0155c	Pf3D7_09	133761	135586	-	174.724	66.0344	15.2541	8.64952	Rab GTPase 7	intracellular protein transport, nucleocytoplasmic transport, regulation of vesicle-mediated transport, small GTPase mediated signal transduction
141	PFI0160w	Pf3D7_09	140976	150587	+	42.9248	150.877	3.17792	0.559064	conserved Plasmodium membrane protein, unknown function	small GTPase mediated signal transduction, translation, translational initiation
142	PFI0190w	Pf3D7_09	185819	186381	+	357.751	77.6883	164.914	40.2252	60S ribosomal protein L32, putative	translation
143	PFI0205w	Pf3D7_09	197865	198814	+	1.2555	0.579757	18.1353	225.201	conserved Plasmodium protein, unknown function	null
144	PFI0210c	Pf3D7_09	199049	207456	-	1.12761	1.05541	9.11887	183.479	conserved protein, unknown function	intracellular receptor mediated signaling pathway, intracellular transport
145	PFI0265c	Pf3D7_09	270738	274787	-	0.521863	262.626	0.246278	1.91208	high molecular weight rhoptry protein 3	null
	PFI0265c	Pf3D7_09	270738	274787	-	2.24648	369.043	3.40356	0	high molecular weight rhoptry protein 3	null
146	PFI0340c	Pf3D7_09	338133	342401	-	217.022	16.7821	81.3888	34.0565	conserved Plasmodium protein, unknown function	null
147	PFI0645w	Pf3D7_09	575670	576500	+	162.238	19.7032	11.0601	5.86966	elongation factor 1-beta	translational elongation
148	PFI0695c	Pf3D7_09	608352	610066	-	242.106	31.623	29.66	36.6552	phospholipid or glycerol acyltransferase, putative	metabolic process
149	PFI0800c	Pf3D7_09	680222	681928	-	1.72474	2.36211	167.415	208.596	conserved Plasmodium protein, unknown function	null
	PFI0800c	Pf3D7_09	680222	681928	-	3.12481	0.274708	176.958	173.925	conserved Plasmodium protein, unknown function	null
150	PFI0890c	Pf3D7_09	748668	750252	-	603.841	696.77	>750	>750	organelle ribosomal protein L3 precursor, putative	null
151	PFI0900w	Pf3D7_09	754287	760259	+	549.893	24.2126	140.629	16.2804	conserved Plasmodium protein, unknown function	cell differentiation, multicellular organismal development
	PFI0900w	Pf3D7_09	754287	760259	+	256.018	13.2069	21.016	4.35162	conserved Plasmodium protein, unknown function	cell differentiation, multicellular organismal development
152	PFI0975c	Pf3D7_09	809649	819794	-	0.627272	195.894	0.568586	0.199481	conserved Plasmodium protein, unknown function	null
153	PFI1005w	Pf3D7_09	841526	842645	+	52.6101	60.5361	88.0718	226.523	ADP-ribosylation factor, putative	small GTPase mediated signal transduction
154	PFI1090w	Pf3D7_09	903352	904560	+	78.1744	198.184	8.77573	40.0015	S-adenosylmethionine synthetase	S-adenosylmethionine biosynthetic process, one-carbon metabolic process
155	RNAzID:4710	Pf3D7_09	1130931	1131034	+	203.845	134.27	10.2107	21.6238	product unspecified	null
156	PFI1395w	Pf3D7_09	1145354	1146028	+	52.9344	48.7945	253.952	>750	conserved Plasmodium membrane protein, unknown function	null
157	PF09TR005	Pf3D7_09	1198603	1200289	+	233.438	292.163	29.9073	3.63825	product unspecified	null
158	PFI1555w	Pf3D7_09	1277997	1278886	+	44.0739	313.892	0.00041686	42.2351	conserved Plasmodium protein, unknown function	null
	PFI1555w	Pf3D7_09	1277997	1278886	+	19.5889	225.722	11.9902	23.9054	conserved Plasmodium protein, unknown function	null
159	PFI1680w	Pf3D7_09	1357400	1359251	+	153.226	81.7377	169.563	155.235	UBX domain, putative	null
160	PFI1710w	Pf3D7_09	1377942	1379741	+	>750	>750	>750	>750	cytoadherence linked protein	null
161	PFI1815c	Pf3D7_09	1480935	1482199	-	8.7362	4.40229	88.4926	264.005	rifin	antigenic variation
162	PFI1830c	Pf3D7_09	1495567	1503324	-	11.6483	1.3566	223.95	305.914	erythrocyte membrane protein 1, PfEMP1	antigenic variation, cell-cell adhesion, cytoadherence to microvasculature, mediated by parasite protein, pathogenesis, rosetting
163	PF10_0016	Pf3D7_10	70548	70820	-	174.946	24.7925	0	0	acyl-CoA binding protein, isoform 2, ACBP2	fatty acid metabolic process
164	PF10_0020	Pf3D7_10	86539	89010	-	76.8262	194.888	0	0	alpha/beta hydrolase, putative	null
165	PF10_0038	Pf3D7_10	160317	160963	-	249.846	74.5326	22.066	12.2131	40S ribosomal protein S20e, putative	translation
166	PF10_0051	Pf3D7_10	221946	223431	+	0.470033	1.17049	299.962	40.397	ADP/ATP carrier protein, putative	transport
167	PF10_0054	Pf3D7_10	228799	232194	+	10.0727	2.54918	216.778	>750	conserved protein, unknown function	multicellular organismal development
168	PF10_0063	Pf3D7_10	262150	262997	-	320.765	40.5127	279.467	77.2027	DNA/RNA-binding protein Alba, putative	null
	PF10_0063	Pf3D7_10	262150	262997	-	>750	236.068	274.707	21.6238	DNA/RNA-binding protein Alba, putative	null
169	PF10_0070a	Pf3D7_10	286522	287473	-	301.248	51.1266	77.0067	46.1989	conserved Plasmodium protein, unknown function	null
170	PF10_0079	Pf3D7_10	331246	342807	+	0.509308	151.115	15.084	3.16311	conserved Plasmodium protein, unknown function	regulation of transcription, DNA-dependent, transcription
171	PF10_0101	Pf3D7_10	415403	417470	-	>750	604.07	37.2738	15.5547	conserved Plasmodium protein, unknown function	null
172	RNAzID:312	Pf3D7_10	416036	416142	+	0	17.6092	38.309	203.264	product unspecified	null
173	PF10_0121	Pf3D7_10	475326	476562	-	268.482	25.7945	37.9232	38.0869	hypoxanthine phosphoribosyltransferase	purine ribonucleoside salvage
174	PF10_0159	Pf3D7_10	650897	653566	-	24.4152	327.344	6.9737	2.74179	glycophorin binding protein	null
175	PF10TR007	Pf3D7_10	680956	681772	+	299.029	20.9042	>750	>750	product unspecified	null
176	PF10_0183	Pf3D7_10	757794	765157	+	4.59663	2.60948	156.407	76.5603	eukaryotic translation initiation factor subunit eIF2A, putative	null
177	PF10_0184	Pf3D7_10	766167	771953	-	1.88184	185.785	0.15721	7.43338	conserved Plasmodium protein, unknown function	null
178	PF10_0407	Pf3D7_10	840211	843402	+	6.5133	2.17488	498.144	336.123	dihydrolipoamide acyltransferase component E2	acetyl-CoA biosynthetic process from pyruvate, fatty acid biosynthetic process, tricarboxylic acid cycle
	PF10_0407	Pf3D7_10	840211	843402	+	16.5105	2.41071	365.136	87.1953	dihydrolipoamide acyltransferase component E2	acetyl-CoA biosynthetic process from pyruvate, fatty acid biosynthetic process, tricarboxylic acid cycle
179	PF10_0203	Pf3D7_10	845085	846191	-	>750	365.135	232.433	100.025	ADP-ribosylation factor	intracellular protein transport, protein amino acid ADP-ribosylation, small GTPase mediated signal transduction
180	PF10_0228	Pf3D7_10	987015	987308	-	178.008	31.8442	197.08	88.7556	conserved Plasmodium protein, unknown function	null
181	PF10_0244	Pf3D7_10	1045606	1049758	-	7.76932	16.2592	159.69	169.938	formin 2, putative	null
182	PF10_0261a	Pf3D7_10	1112421	1112633	-	0.00129264	0.000434555	246.163	128.565	conserved Plasmodium protein, unknown function	null
183	PF10_0265	Pf3D7_10	1126521	1131956	-	18.9049	2.33701	57.8358	459.28	conserved Plasmodium protein, unknown function	null
184	PF10_0268	Pf3D7_10	1140587	1142600	-	0.676922	239.655	4.31e-08	3.58841	merozoite capping protein 1	entry into host cell
185	PF10_0276	Pf3D7_10	1166044	1166868	-	25.9878	77.6995	29.2811	190.891	zinc finger, C3HC4 type, putative	null
186	RNAzID:439	Pf3D7_10	1207526	1207781	-	>750	46.1419	20.3004	39.0821	product unspecified	null
187	PF10_0302	Pf3D7_10	1251149	1251805	-	188.183	>750	8.15856	4.32837	28 kDa ookinete surface protein	attachment of GPI anchor to protein
188	PF10_0303	Pf3D7_10	1253415	1254068	-	17.9655	186.451	0	0	25 kDa ookinete surface antigen precursor	attachment of GPI anchor to protein
189	RNAzID:466	Pf3D7_10	1287703	1287826	+	34.9448	28.6149	13.6142	510.321	product unspecified	null
190	PF10_0350	Pf3D7_10	1420530	1422668	+	20.9654	404.723	9.47341	4.11001	probable protein, unknown function	null
191	PF10_0372	Pf3D7_10	1505834	1506895	+	395.733	186.804	110.928	13.4869	antigen UB05	null
	PF10_0372	Pf3D7_10	1505834	1506895	+	485.884	296.995	61.704	12.9743	antigen UB05	null
	PF10_0372	Pf3D7_10	1505834	1506895	+	280.983	117.953	26.2878	1.19677	antigen UB05	null
	PF10_0372	Pf3D7_10	1505834	1506895	+	280.983	117.953	26.2878	1.19677	antigen UB05	null
192	PF10_0397	Pf3D7_10	1612529	1613734	+	0	0	108.914	553.569	rifin	antigenic variation
193	PF11_0007	Pf3D7_11	24160	31598	+	8.7362	0.98221	176.958	114.85	erythrocyte membrane protein 1, PfEMP1	antigenic variation, cell-cell adhesion, cytoadherence to microvasculature, mediated by parasite protein, pathogenesis, rosetting
194	PF11_0033	Pf3D7_11	96964	99609	+	2.24648	162.846	2.72718	32.4127	probable protein, unknown function	null
195	PF11_0055	Pf3D7_11	196768	198356	+	349.717	144.987	7.21419	20.2556	conserved protein, unknown function	cell redox homeostasis
196	PF11_0062	Pf3D7_11	226066	226419	+	>750	736.352	485.139	>750	histone H2B	chromosome organization, nucleosome assembly
197	PF11_0070	Pf3D7_11	254523	254921	+	61.1534	15.5262	115.693	162.634	conserved Plasmodium membrane protein, unknown function	transport
198	PF11_0098	Pf3D7_11	369675	370706	-	279.251	125.282	15.3948	21.2241	endoplasmic reticulum-resident calcium binding protein	intracellular protein transport
199	PF11_0114	Pf3D7_11	428362	429902	+	0.0821067	2.39747	62.652	241.487	actin-like protein homolog, ALP1 homolog	cytoskeleton organization
200	PF11TR002	Pf3D7_11	512569	516135	+	>750	335.888	193.538	210.303	product unspecified	null
201	PF11_0149	Pf3D7_11	539902	541386	+	0.50857	1.5342	97.314	213.636	rhomboid protease ROM1	null
202	PF11_0180	Pf3D7_11	664162	665355	+	>750	59.3078	124.285	42.135	conserved Plasmodium protein, unknown function	null
203	PF11_0183	Pf3D7_11	670710	671514	-	283.791	181.026	53.8796	116.108	GTP-binding nuclear protein ran/tc4	RNA export from nucleus, intracellular protein transport, regulation of cell cycle, small GTPase mediated signal transduction
204	PF11_0196	Pf3D7_11	716794	718411	+	220.936	43.3497	2.73952	9.08195	conserved Plasmodium protein, unknown function	null
205	PF11_0198	Pf3D7_11	720991	722272	+	21.2715	0.628355	154.423	209.383	tRNA m(1)G methyltransferase, putative	null
206	PF11_0282	Pf3D7_11	1060260	1060781	-	124.798	13.7512	126.795	>750	deoxyuridine 5'-triphosphate nucleotidohydrolase	DNA replication, dUTP metabolic process, tRNA metabolic process
207	PF11_0333	Pf3D7_11	1255284	1259669	-	314.728	95.9535	7.25658	26.6838	conserved Plasmodium membrane protein, unknown function	null
208	PF11_0381a	Pf3D7_11	1461284	1461509	+	>750	>750	>750	>750	product unspecified	null
209	PF11_0394	Pf3D7_11	1498205	1498966	+	144.04	27.0089	124.735	546.908	conserved Plasmodium membrane protein, unknown function	transport
210	PF11TR005	Pf3D7_11	1540801	1544160	+	80.6285	32.2964	198.756	35.822	product unspecified	null
211	PF11_0453	Pf3D7_11	1751574	1753266	-	8.04193	20.6165	>750	549.928	carbohydrate kinase, putative	null
	PF11_0453	Pf3D7_11	1751574	1753266	-	9.67881	10.9654	522.845	302.054	carbohydrate kinase, putative	null
212	PF11_0464	Pf3D7_11	1789320	1795367	-	0.87617	151.927	0.0671766	5.55e-06	serine/threonine protein kinase, putative	protein amino acid phosphorylation
213	PF11TR010	Pf3D7_11	1796491	1797636	+	54.6666	341.906	23.8249	15.7002	product unspecified	null
214	PF11_0471	Pf3D7_11	1821029	1822966	-	7.1951	33.2356	58.8868	176.653	nucleolar preribosomal assembly protein, putative	null
215	PF11_0473	Pf3D7_11	1826200	1826789	-	0	0	116.402	>750	conserved Plasmodium protein, unknown function	null
216	PFL0020w	Pf3D7_12	32703	41940	+	26.7735	0.98221	534.239	>750	erythrocyte membrane protein 1, PfEMP1	antigenic variation, cell-cell adhesion, cytoadherence to microvasculature, mediated by parasite protein, pathogenesis, rosetting
217	PFL0190w	Pf3D7_12	194141	195459	+	128.854	72.3418	162.558	54.753	ubiquitin conjugating enzyme E2, putative	ER-associated protein catabolic process, post-translational protein modification, protein modification process, regulation of cell cycle process, regulation of protein metabolic process
218	PFL0210c	Pf3D7_12	205488	205973	-	252.772	24.034	51.6157	21.7604	eukaryotic initiation factor 5a, putative	peptidyl-lysine modification to hypusine, positive regulation of translational elongation, positive regulation of translational termination, translational frameshifting, translational initiation
219	PFL0475w	Pf3D7_12	439705	442852	+	421.586	2.77399	25.6396	21.7995	cGMP-specific phosphodiesterase	cGMP catabolic process, signal transduction
220	PFL0495c	Pf3D7_12	448766	451333	-	1.20923	1.23176	19.64	168.029	ABC transporter, (TAP family), putative	transport
221	PF12TR006	Pf3D7_12	576430	576564	+	>750	>750	>750	>750	product unspecified	null
222	PFL0705c	Pf3D7_12	613554	614567	-	0.118924	1.12873	13.0183	710.914	adrenodoxin-type ferredoxin, putative	null
223	PFL0800c	Pf3D7_12	659731	660279	-	0.778083	0.112548	592.716	656.511	cell traversal protein for ookinetes and sporozoites	null
224	PFL0805w	Pf3D7_12	663054	666275	+	448.014	15.4296	159.138	132.304	perforin like protein 2	null
225	PFL0845w	Pf3D7_12	693060	693704	+	242.431	121.963	121.356	11.4127	conserved Plasmodium protein, unknown function	null
226	PFL0920c	Pf3D7_12	740987	743140	-	2.71075	2.13063	94.5265	180.396	conserved Plasmodium protein, unknown function	null
227	PFL1360c	Pf3D7_12	1141574	1143185	-	337.914	31.3136	281.17	140.641	leucine-rich repeat protein	null
228	PFL1385c	Pf3D7_12	1160720	1162951	-	8.79177	426.15	0.00937736	2.78229	merozoite surface protein 9	null
229	PFL1420w	Pf3D7_12	1208902	1209532	+	0	7.12e-08	218.064	650.656	macrophage migration inhibitory factor	evasion or tolerance of host immune response
230	RNAzID:1212	Pf3D7_12	1219058	1219212	+	21.1488	254.55	34.0356	60.5466	product unspecified	null
231	PFL1675c	Pf3D7_12	1446363	1450323	-	242.264	21.8356	6.27923	0.578144	CPW-WPC family protein	null
232	PFL1700c	Pf3D7_12	1464206	1467559	-	0.0866643	3.55e-06	27.7247	623.58	V-type K -independent H -translocating inorganic pyrophosphatase	proton transport
233	PFL1780w	Pf3D7_12	1532237	1534066	+	16.7806	230.359	286.829	136.913	protein-S-isoprenylcysteine O-methyltransferase, putative	C-terminal protein amino acid methylation, gene silencing
234	PFL1905w	Pf3D7_12	1645208	1645825	+	0.23468	0.427661	70.7835	258.879	conserved Plasmodium protein, unknown function	null
235	PFL1920c	Pf3D7_12	1652925	1653833	-	0.39261	14.0997	309.149	344.803	hydroxyethylthiazole kinase, putative	thiamin biosynthetic process
236	PFL1930w	Pf3D7_12	1660440	1677743	+	6.73123	204.119	1.68714	3.28573	conserved Plasmodium protein, unknown function	null
237	RNAzID:1320	Pf3D7_12	1745293	1745457	+	264.998	11.3606	55.0021	138.392	product unspecified	null
238	PFL1975c	Pf3D7_12	1746432	1747981	-	0.665215	1.04918	29.876	240.954	conserved Plasmodium protein, unknown function	cell cycle, cell division, mitosis
239	PFL2105c	Pf3D7_12	1831473	1832938	-	9.51011	154.634	15.3943	74.8688	microtubule associated katanin, putative	null
240	PFL2225w	Pf3D7_12	1931957	1932571	+	27.6086	14.0859	279.754	181.71	myosin A tail domain interacting protein	null
241	PF13_0006	Pf3D7_13	54170	55362	-	0	0	>750	>750	rifin	antigenic variation
242	PF13_0012a	Pf3D7_13	126815	127345	-	0.0273903	0.166461	581.662	143.083	Plasmodium exported protein, unknown function	null
243	PF13_0029	Pf3D7_13	277341	277931	+	1.50576	4.40229	264.636	494.085	conserved Plasmodium protein, unknown function	null
244	PF13_0045	Pf3D7_13	372463	372849	+	384.376	144.653	95.1465	34.1291	40S ribosomal protein S27, putative	translation
245	PF13_0069a	Pf3D7_13	527065	527262	-	1.66886	0.185947	15.084	179.245	conserved Plasmodium protein, unknown function	null
246	PF13_0082	Pf3D7_13	622893	623917	-	17.186	2.73236	44.5681	176.873	cop-coated vesicle membrane protein p24 precursor, putative	intracellular protein transport
247	MAL13P1.87	Pf3D7_13	698420	700124	-	1.5e-05	1.08146	1.69523	203.505	sec20 homolog, putative	null
248	MAL13P1.94	Pf3D7_13	746148	746726	-	137.12	1.55858	292.764	257.981	conserved Plasmodium membrane protein, unknown function	null
249	MAL13P1.114	Pf3D7_13	861643	872533	-	0	0.00404288	8.84964	244.659	conserved Plasmodium protein, unknown function	protein amino acid phosphorylation
250	PF13_0124	Pf3D7_13	908704	909840	+	4.39831	6.76493	191.49	128.474	SFT2-like protein, putative	null
251	PF13_0128	Pf3D7_13	963862	964891	-	11.1941	0	107.95	>750	beta-hydroxyacyl-ACP dehydratase precursor	fatty acid biosynthetic process
	PF13_0128	Pf3D7_13	963862	964891	-	4.91686	3.18318	0.8725	169.589	beta-hydroxyacyl-ACP dehydratase precursor	fatty acid biosynthetic process
252	MAL13P1.137	Pf3D7_13	1052952	1063511	+	0.128601	153.205	0	0.0448728	conserved Plasmodium protein, unknown function	null
253	MAL13P1.139	Pf3D7_13	1067298	1067886	+	156.059	10.0837	62.8117	20.1076	conserved Plasmodium protein, unknown function	null
254	MAL13P1.550	Pf3D7_13	1090530	1091528	-	241.77	114.385	49.4901	115.044	conserved Plasmodium protein, unknown function	null
255	PF13_0152	Pf3D7_13	1215108	1215929	+	385.465	187.821	71.7811	83.7719	transcriptional regulatory protein sir2a	chromatin silencing, protein amino acid deacetylation, regulation of transcription, DNA-dependent, telomere capping
256	PF13_0168	Pf3D7_13	1310969	1312414	+	18.5277	338.419	2.1571	3.01498	CPW-WPC family protein	null
257	PF13_0172	Pf3D7_13	1329689	1331257	+	13.2285	261.289	2.02689	4.50369	conserved Plasmodium membrane protein, unknown function	DNA modification, DNA recombination, DNA repair, response to DNA damage stimulus
258	PF13_0175	Pf3D7_13	1340984	1341640	+	41.9053	735.19	29.3933	19.7931	conserved protein, unknown function	null
259	PF13TR003	Pf3D7_13	1414838	1416000	+	186.338	239.869	6.80712	21.6238	product unspecified	null
260	PF13_0213	Pf3D7_13	1545265	1545930	-	195.607	14.9603	13.8707	4.91392	60S ribosomal protein L6-2, putative	translation
261	PF13_0214	Pf3D7_13	1548887	1550591	+	21.5201	12.2671	13.6962	586.029	elongation factor 1-gamma, putative	translational elongation
262	MAL13P1.206	Pf3D7_13	1627342	1629511	+	0.209091	0.900247	8.03624	488.151	sodium-dependent phosphate transporter	phosphate transport
263	RNAzID:1750	Pf3D7_13	1676588	1676677	-	0	78.564	44.9733	168.666	product unspecified	null
264	MAL13P1.214	Pf3D7_13	1696925	1698144	+	724.953	179.492	9.66798	0	phosphoethanolamine N-methyltransferase	metabolic process, phosphatidylcholine biosynthetic process
265	MAL13P1.215	Pf3D7_13	1699714	1700661	-	187.274	371.148	5.13027	7.71221	conserved Plasmodium protein, unknown function	null
266	MAL13P1.380	Pf3D7_13	1730732	1753516	-	1.71876	218.597	2.61879	0.57717	conserved Plasmodium protein, unknown function	null
267	MAL13P1.225	Pf3D7_13	1806074	1806859	-	0.251549	0.102001	49.9524	375.609	thioredoxin 2	cell redox homeostasis
268	MAL13P1.233	Pf3D7_13	1845859	1846848	+	161.96	18.6734	11.4883	4.39842	DNA/RNA-binding protein Alba, putative	null
269	PF13_0252	Pf3D7_13	1886184	1887452	-	2.51334	14.5513	2.73652	187.738	nucleoside transporter 1	adenosine transport, purine transport
270	MAL13P1.249	Pf3D7_13	1981668	1991945	-	18.7423	291.586	0.705838	5.58275	conserved Plasmodium protein, unknown function	null
271	PF13_0269	Pf3D7_13	2051547	2053052	+	1.56112	374.614	0.987023	63.8342	glycerol kinase, putative	carbohydrate metabolic process, glycerol metabolic process, glycerol-3-phosphate metabolic process
272	PF13_0276	Pf3D7_13	2126864	2127398	+	3.413	1.21299	446.772	146.427	membrane-associated histidine rich protein 2, (MARHP2)	null
273	MAL13P1.270	Pf3D7_13	2150495	2151550	+	150.024	26.0291	20.5418	1.53075	proteasome subunit, putative	ubiquitin-dependent protein catabolic process
274	MAL13P1.284	Pf3D7_13	2291970	2293489	+	0.000143838	4.23313	397.213	93.2394	pyrroline carboxylate reductase	proline biosynthetic process
275	MAL13P1.327	Pf3D7_13	2606268	2606916	-	83.67	24.5253	13.6175	270.167	mitochondrial ribosomal protein S17 precursor, putative	translation
276	MAL13P1.328	Pf3D7_13	2617596	2620335	+	>750	350.545	65.2929	22.2016	DNA topoisomerase VI, b subunit, putative	null
277	PF13_0350	Pf3D7_13	2659757	2661487	-	34.4513	24.9742	139.122	323.957	signal recognition particle receptor alpha subunit	SRP-dependent cotranslational protein targeting to membrane
278	MAL13P1.336	Pf3D7_13	2671924	2674300	+	22.4946	162.863	2.25745	30.0335	conserved Plasmodium protein, unknown function	translational initiation
279	MAL13P1.345	Pf3D7_13	2714187	2715711	+	316.785	150.04	70.8726	308.842	conserved Plasmodium protein, unknown function	DNA recombination, DNA repair, response to DNA damage stimulus
280	PF14_0036	Pf3D7_14	142242	143138	-	0.0138013	7.75256	57.4985	258.066	phosphatase, putative	null
281	PF14_0053	Pf3D7_14	193216	194265	-	199.314	25.0859	36.4293	0.964744	ribonucleotide reductase small subunit	DNA replication, deoxyribonucleoside diphosphate metabolic process
282	PF14_0073	Pf3D7_14	271014	277115	-	196.256	16.8242	91.0124	82.5522	conserved Plasmodium protein, unknown function	null
283	PF14_0075	Pf3D7_14	283086	284435	+	193.839	92.8822	20.402	11.6574	plasmepsin IV	hemoglobin catabolic process
284	RNAzID:2065	Pf3D7_14	429625	429689	+	287.939	59.8789	54.457	8.64952	product unspecified	null
285	PF14_0142	Pf3D7_14	575495	577054	+	202.887	167.196	12.6406	2.07015	serine/threonine protein phosphatase	protein amino acid dephosphorylation
286	PF14_0143	Pf3D7_14	578387	587528	-	8.70196	0.196225	44.2568	169.061	atypical protein kinase, ABC-1 family, putative	null
287	PF14_0171	Pf3D7_14	709669	713308	+	5.68068	52.3448	39.5519	203.392	conserved Plasmodium protein, unknown function	autophagy, protein transport
288	PF14_0175	Pf3D7_14	730693	744681	-	1.55257	152.299	0.0091608	0.685491	conserved Plasmodium protein, unknown function	null
289	PF14_0211	Pf3D7_14	891085	891567	-	4.71995	9.33145	247.733	207.696	Ctr copper transporter domain containing protein, putative	copper ion transport
290	PF14_0227	Pf3D7_14	955810	958011	+	19.8368	2.20115	8.84964	172.241	serine/threonine protein kinase, putative	protein amino acid phosphorylation
291	RNAzID:2137	Pf3D7_14	987657	987729	+	46.6675	26.6412	71.4748	384.903	product unspecified	null
292	PF14_0245	Pf3D7_14	1031007	1035302	-	3.78301	12.1152	56.2023	545.931	conserved Plasmodium protein, unknown function	null
293	PF14_0264	Pf3D7_14	1118533	1126234	+	74.9418	7.28785	181.807	100.588	protein kinase, putative	protein amino acid phosphorylation
294	RNAzID:2172	Pf3D7_14	1214609	1214691	-	2.91207	4.40229	169.967	648.389	product unspecified	null
295	PF14_0289	Pf3D7_14	1218047	1218941	-	1.23654	0.166461	239.239	163.625	mitochondrial ribosomal protein L17-2 precursor, putative	translation
296	PF14_0292	Pf3D7_14	1230978	1233783	+	7.39372	566.555	2.59017	5.50763	large ribosomal subunit associated GTPase, putative	null
297	PF14_0293	Pf3D7_14	1233919	1237067	-	48.9101	3.62e-05	68.6386	282.025	conserved Plasmodium protein, unknown function	attachment of GPI anchor to protein
298	PF14_0315	Pf3D7_14	1312246	1329519	-	2.82176	292.577	0.113149	3.15498	conserved Plasmodium membrane protein, unknown function	null
299	PF14_0367	Pf3D7_14	1570982	1574104	+	1.86831	21.8347	>750	>750	conserved Plasmodium protein, unknown function	null
300	PF14_0439	Pf3D7_14	1893143	1894960	-	7.02e-11	1.21168	617.002	>750	M17 leucyl aminopeptidase	protein metabolic process, proteolysis
301	PF14_0448	Pf3D7_14	1929874	1931322	+	2.89e-10	0.625741	2.4379	274.911	40S ribosomal protein S2, putative	translation
302	PF14_0495	Pf3D7_14	2134234	2140803	+	24.8307	0.320825	9.52803	296.189	rhoptry neck protein 2	null
303	PF14_0509	Pf3D7_14	2199307	2204644	-	0.369876	1.3566	233.909	719.951	RAP protein, putative	null
304	PF14_0541	Pf3D7_14	2329869	2332022	-	1.4e-11	0.0456877	159.945	>750	V-type H( )-translocating pyrophosphatase, putative	proton transport, regulation of pH
305	PF14_0548	Pf3D7_14	2360810	2362069	-	0.724775	3.17724	107.916	177.888	ATPase Vps4, putative	intracellular protein transport
306	PF14_0552	Pf3D7_14	2375515	2385882	+	3.37748	178.657	1.74268	2.49136	conserved Plasmodium protein, unknown function	transcription
307	RNAzID:2346	Pf3D7_14	2496725	2497251	+	0	1.56493	129.083	298.484	product unspecified	null
308	PF14_0668	Pf3D7_14	2870005	2877525	+	99.5521	4.47676	265.961	172.337	conserved Plasmodium protein, unknown function	null
309	PF14_0705	Pf3D7_14	2997535	2997879	-	6.68541	0.370275	314.204	>750	conserved Plasmodium protein, unknown function	null
310	PF14_0714	Pf3D7_14	3060799	3062569	+	7.4905	4.68876	83.3633	155.235	conserved Plasmodium membrane protein, unknown function	null
311	PF14_0726	Pf3D7_14	3120789	3121784	+	17.9655	36.7869	142.602	349.05	conserved Plasmodium protein, unknown function	null
312	PF14_0728	Pf3D7_14	3127612	3128054	-	25.0324	0	274.382	484.243	conserved Plasmodium protein, unknown function	null
