# Supplementary material for: Directional gene expression and antisense transcripts in sexual and asexual stages of Plasmodium falciparum
Source: BMC Genomics. 2011 Nov 30;12:587. doi: 10.1186/1471-2164-12-587 (PMC3266614; doi:10.1186/1471-2164-12-587)
Supplement: Additional file 3 — Functional enrichment of genes with high levels of antisense transcripts. [file 1471-2164-12-587-S3.XLS]

## Sheet: Sheet1
GO_ID	Description	P-value	Cluster frequency	Gene ID
50839	cell adhesion molecule binding	0.0012221	9/65, 13.8%	PFL0020W PF08_0103 PF11_0007 PFI1830C PF07_0049 PFA0005W PF08_0136B PF08_0107 PFC0120W
5515	protein binding	0.0055317	10/65, 15.3%	PFL1420W PFL0020W PF08_0103 PF11_0007 PFI1830C PF07_0049 PFA0005W PF08_0136B PF08_0107 PFC0120W
5215	transporter activity	0.0061053	7/65, 10.7%	PFE0805W PFE1455W PF14_0541 PFD0895C PF10_0051 PF07_0070 MAL8P1.32
8324	cation transmembrane transporter activity	0.010874	3/65, 4.6%	PFE0805W PFE1455W PF14_0541
22857	transmembrane transporter activity	0.016003	5/65, 7.6%	PFE0805W PFE1455W PF14_0541 PF10_0051 MAL8P1.32
15075	ion transmembrane transporter activity	0.02329	3/65, 4.6%	PFE0805W PFE1455W PF14_0541
22891	substrate-specific transmembrane transporter activity	0.023919	4/65, 6.1%	PFE0805W PFE1455W PF14_0541 MAL8P1.32
5102	receptor binding	0.041009	3/65, 4.6%	PFL1420W PFL0020W PF11_0007
3735	structural constituent of ribosome	0.043266	2/65, 3.0%	PFD0960C PF07_0080
234	phosphoethanolamine N-methyltransferase activity	0.04958	1/65, 1.5%	MAL13P1.214
4170	dUTP diphosphatase activity	0.04958	1/65, 1.5%	PF11_0282
4842	ubiquitin-protein ligase activity	0.04958	1/65, 1.5%	PFC0845C
5125	cytokine activity	0.04958	1/65, 1.5%	PFL1420W
5337	nucleoside transmembrane transporter activity	0.04958	1/65, 1.5%	MAL8P1.32
5351	sugar hydrogen symporter activity	0.04958	1/65, 1.5%	PFE1455W
5402	cation sugar symporter activity	0.04958	1/65, 1.5%	PFE1455W
8659	(3R)-hydroxymyristoyl-[acyl-carrier-protein] dehydratase activity	0.04958	1/65, 1.5%	PF13_0128
15293	symporter activity	0.04958	1/65, 1.5%	PFE1455W
15294	solute cation symporter activity	0.04958	1/65, 1.5%	PFE1455W
15295	solute hydrogen symporter activity	0.04958	1/65, 1.5%	PFE1455W
15932	nucleobase, nucleoside, nucleotide and nucleic acid transmembrane transporter activity	0.04958	1/65, 1.5%	MAL8P1.32
16303	1-phosphatidylinositol-3-kinase activity	0.04958	1/65, 1.5%	PFE0765W
19787	small conjugating protein ligase activity	0.04958	1/65, 1.5%	PFC0845C
35004	phosphatidylinositol 3-kinase activity	0.04958	1/65, 1.5%	PFE0765W
47429	nucleoside-triphosphate diphosphatase activity	0.04958	1/65, 1.5%	PF11_0282
