# Supplementary material for: Directional gene expression and antisense transcripts in sexual and asexual stages of Plasmodium falciparum
Source: BMC Genomics. 2011 Nov 30;12:587. doi: 10.1186/1471-2164-12-587 (PMC3266614; doi:10.1186/1471-2164-12-587)
Supplement: Additional file 4 — Splicing junctions detected using 1 or 10 bridging reads, respectively. [file 1471-2164-12-587-S4.XLS]

## Sheet: Supp_table_4.txt
Chromosome	Start	End	Direction	>= 10 reads	>= 1 read
Pf3D7_01	105007	105160	+	x	x
Pf3D7_01	111479	111572	-	x	x
Pf3D7_01	124823	124961	+	x	x
Pf3D7_01	132387	132515	-	x	x
Pf3D7_01	132589	132715	-	x	x
Pf3D7_01	132831	132927	-	x	x
Pf3D7_01	133163	133251	-	x	x
Pf3D7_01	133349	133519	-	x	x
Pf3D7_01	133590	133747	-	x	x
Pf3D7_01	141320	141574	-	x	x
Pf3D7_01	156754	156891	+	x	x
Pf3D7_01	165517	165788	+	x	x
Pf3D7_01	168161	168325	+	x	x
Pf3D7_01	168441	168540	+	x	x
Pf3D7_01	169361	169451	-	x	x
Pf3D7_01	169552	169635	-	x	x
Pf3D7_01	169690	169833	-	x	x
Pf3D7_01	169937	170056	-	x	x
Pf3D7_01	170125	170277	-	x	x
Pf3D7_01	170518	170640	-	x	x
Pf3D7_01	170841	170968	-	x	x
Pf3D7_01	171090	171191	-	x	x
Pf3D7_01	171263	171387	-	x	x
Pf3D7_01	179096	179425	+	x	x
Pf3D7_01	197554	197788	+	x	x
Pf3D7_01	200899	201129	+	x	x
Pf3D7_01	225820	226002	-	x	x
Pf3D7_01	227130	227313	-	x	x
Pf3D7_01	231621	231870	-	x	x
Pf3D7_01	234307	234499	-	x	x
Pf3D7_01	250605	250887	-	x	x
Pf3D7_01	264098	264335	-	x	x
Pf3D7_01	265776	265913	-	x	x
Pf3D7_01	266211	266355	-	x	x
Pf3D7_01	272754	272904	+	x	x
Pf3D7_01	273001	273096	+	x	x
Pf3D7_01	273181	273417	+	x	x
Pf3D7_01	287266	287485	+	x	x
Pf3D7_01	287568	287777	+	x	x
Pf3D7_01	287846	287995	+	x	x
Pf3D7_01	288033	288188	+	x	x
Pf3D7_01	288300	288430	+	x	x
Pf3D7_01	288482	288738	+	x	x
Pf3D7_01	288831	288928	+	x	x
Pf3D7_01	288980	289096	+	x	x
Pf3D7_01	293983	294178	+	x	x
Pf3D7_01	294245	294468	+	x	x
Pf3D7_01	294554	294651	+	x	x
Pf3D7_01	294731	294928	+	x	x
Pf3D7_01	294987	295100	+	x	x
Pf3D7_01	298206	298328	+	x	x
Pf3D7_01	298402	298515	+	x	x
Pf3D7_01	298694	298770	+	x	x
Pf3D7_01	298816	298908	+	x	x
Pf3D7_01	298953	299064	+	x	x
Pf3D7_01	299141	299277	+	x	x
Pf3D7_01	299395	299536	+	x	x
Pf3D7_01	300306	300414	-	x	x
Pf3D7_01	305590	305758	-	x	x
Pf3D7_01	305887	306030	-	x	x
Pf3D7_01	306102	306277	-	x	x
Pf3D7_01	329632	329762	-	x	x
Pf3D7_01	329856	329987	-	x	x
Pf3D7_01	345708	345829	-	x	x
Pf3D7_01	345883	346026	-	x	x
Pf3D7_01	346150	346295	-	x	x
Pf3D7_01	346366	346471	-	x	x
Pf3D7_01	346554	346656	-	x	x
Pf3D7_01	346723	346838	-	x	x
Pf3D7_01	347004	347168	-	x	x
Pf3D7_01	347420	347681	-	x	x
Pf3D7_01	351252	351452	-	x	x
Pf3D7_01	351526	351698	-	x	x
Pf3D7_01	351830	351942	-	x	x
Pf3D7_01	352107	352187	-	x	x
Pf3D7_01	352379	352531	-	x	x
Pf3D7_01	353509	353612	-	x	x
Pf3D7_01	353693	353836	-	x	x
Pf3D7_01	353968	354164	-	x	x
Pf3D7_01	359503	359658	+	x	x
Pf3D7_01	359728	359856	+	x	x
Pf3D7_01	359911	360048	+	x	x
Pf3D7_01	360716	360898	+	x	x
Pf3D7_01	360968	361072	+	x	x
Pf3D7_01	361125	361272	+	x	x
Pf3D7_01	361325	361418	+	x	x
Pf3D7_01	366976	367073	+	x	x
Pf3D7_01	373799	374029	-	x	x
Pf3D7_01	375963	376112	-	x	x
Pf3D7_01	377739	377983	-	x	x
Pf3D7_01	379286	379418	-	x	x
Pf3D7_01	379471	379614	-	x	x
Pf3D7_01	380706	380813	-	x	x
Pf3D7_01	385166	385316	+	x	x
Pf3D7_01	385424	385554	+	x	x
Pf3D7_01	385692	385781	+	x	x
Pf3D7_01	386253	386418	+	x	x
Pf3D7_01	386539	386615	+	x	x
Pf3D7_01	386674	386777	+	x	x
Pf3D7_01	386921	387059	+	x	x
Pf3D7_01	387125	387243	+	x	x
Pf3D7_01	387304	387485	+	x	x
Pf3D7_01	387876	388025	+	x	x
Pf3D7_01	388196	388368	+	x	x
Pf3D7_01	388453	388589	+	x	x
Pf3D7_01	388616	388750	+	x	x
Pf3D7_01	388885	389028	+	x	x
Pf3D7_01	395611	395823	-	x	x
Pf3D7_01	411287	411474	+	x	x
Pf3D7_01	411606	411707	+	x	x
Pf3D7_01	412104	412455	+	x	x
Pf3D7_01	412534	412676	+	x	x
Pf3D7_01	412714	413037	+	x	x
Pf3D7_01	419147	419534	+	x	x
Pf3D7_01	419991	420189	+	x	x
Pf3D7_01	423037	423282	-	x	x
Pf3D7_01	424066	424245	-	x	x
Pf3D7_01	431383	431673	-	x	x
Pf3D7_01	440976	441102	-	x	x
Pf3D7_01	441545	441707	-	x	x
Pf3D7_01	441796	441916	-	x	x
Pf3D7_01	442003	442250	-	x	x
Pf3D7_01	448356	448490	+	x	x
Pf3D7_01	448573	448768	+	x	x
Pf3D7_01	451249	451447	-	x	x
Pf3D7_01	451578	451740	-	x	x
Pf3D7_01	452453	452744	-	x	x
Pf3D7_01	453590	453740	-	x	x
Pf3D7_01	453840	453982	-	x	x
Pf3D7_01	490987	491202	-	x	x
Pf3D7_01	503658	503790	-	x	x
Pf3D7_01	523517	523736	+	x	x
Pf3D7_01	539493	539679	-	x	x
Pf3D7_01	99246	99453	+	x	x
Pf3D7_02	105238	105686	-	x	x
Pf3D7_02	110283	110392	-	x	x
Pf3D7_02	129521	129605	-	x	x
Pf3D7_02	137575	137684	-	x	x
Pf3D7_02	137909	138050	-	x	x
Pf3D7_02	138130	138353	-	x	x
Pf3D7_02	139582	139674	+	x	x
Pf3D7_02	139776	139993	+	x	x
Pf3D7_02	140153	140297	+	x	x
Pf3D7_02	140344	140534	+	x	x
Pf3D7_02	140595	140719	+	x	x
Pf3D7_02	162078	162207	-	x	x
Pf3D7_02	162374	162697	-	x	x
Pf3D7_02	162786	162897	-	x	x
Pf3D7_02	171721	171882	-	x	x
Pf3D7_02	171977	172168	-	x	x
Pf3D7_02	172532	172665	-	x	x
Pf3D7_02	172761	172872	-	x	x
Pf3D7_02	172910	173089	-	x	x
Pf3D7_02	173196	173359	-	x	x
Pf3D7_02	173430	173580	-	x	x
Pf3D7_02	173670	173848	-	x	x
Pf3D7_02	173959	174067	-	x	x
Pf3D7_02	174108	174232	-	x	x
Pf3D7_02	174280	174514	-	x	x
Pf3D7_02	180924	181103	+	x	x
Pf3D7_02	193200	193328	+	x	x
Pf3D7_02	193490	193649	+	x	x
Pf3D7_02	193718	193864	+	x	x
Pf3D7_02	194039	194161	+	x	x
Pf3D7_02	197841	197984	-	x	x
Pf3D7_02	211465	211681	+	x	x
Pf3D7_02	217008	217132	-	x	x
Pf3D7_02	218715	218850	-	x	x
Pf3D7_02	221355	221450	+	x	x
Pf3D7_02	221618	221760	+	x	x
Pf3D7_02	225814	225984	-	x	x
Pf3D7_02	226080	226197	-	x	x
Pf3D7_02	231234	231384	+	x	x
Pf3D7_02	231484	231618	+	x	x
Pf3D7_02	231702	232099	+	x	x
Pf3D7_02	232327	232421	+	x	x
Pf3D7_02	232781	233011	-	x	x
Pf3D7_02	233182	233339	-	x	x
Pf3D7_02	235257	235535	+	x	x
Pf3D7_02	238219	238482	+	x	x
Pf3D7_02	238596	238737	+	x	x
Pf3D7_02	245734	246057	+	x	x
Pf3D7_02	246135	246251	+	x	x
Pf3D7_02	246335	246491	+	x	x
Pf3D7_02	252507	252757	+	x	x
Pf3D7_02	253484	253989	+	x	x
Pf3D7_02	270199	270421	-	x	x
Pf3D7_02	275844	275981	-	x	x
Pf3D7_02	277828	277973	-	x	x
Pf3D7_02	287016	287127	+	x	x
Pf3D7_02	287189	287281	+	x	x
Pf3D7_02	296317	296452	-	x	x
Pf3D7_02	296586	296725	-	x	x
Pf3D7_02	297351	297583	-	x	x
Pf3D7_02	301052	301166	-	x	x
Pf3D7_02	301300	301403	-	x	x
Pf3D7_02	305580	305700	-	x	x
Pf3D7_02	305840	306016	-	x	x
Pf3D7_02	306846	306994	-	x	x
Pf3D7_02	310975	311120	-	x	x
Pf3D7_02	311254	311366	-	x	x
Pf3D7_02	311956	312122	-	x	x
Pf3D7_02	315448	315623	-	x	x
Pf3D7_02	315775	315900	-	x	x
Pf3D7_02	316505	316708	-	x	x
Pf3D7_02	320171	320241	-	x	x
Pf3D7_02	324478	324582	-	x	x
Pf3D7_02	324722	324892	-	x	x
Pf3D7_02	325560	325690	-	x	x
Pf3D7_02	328021	328121	+	x	x
Pf3D7_02	328157	328323	+	x	x
Pf3D7_02	328414	328549	+	x	x
Pf3D7_02	328672	328775	+	x	x
Pf3D7_02	328843	328965	+	x	x
Pf3D7_02	329038	329168	+	x	x
Pf3D7_02	329229	329331	+	x	x
Pf3D7_02	329403	329520	+	x	x
Pf3D7_02	329593	329748	+	x	x
Pf3D7_02	330010	330127	+	x	x
Pf3D7_02	330218	330413	+	x	x
Pf3D7_02	330455	330562	+	x	x
Pf3D7_02	330796	330935	+	x	x
Pf3D7_02	331012	331108	+	x	x
Pf3D7_02	331177	331310	+	x	x
Pf3D7_02	352881	353086	+	x	x
Pf3D7_02	353306	353482	+	x	x
Pf3D7_02	356552	356649	-	x	x
Pf3D7_02	356713	356888	-	x	x
Pf3D7_02	357000	357126	-	x	x
Pf3D7_02	357280	357357	-	x	x
Pf3D7_02	357437	357621	-	x	x
Pf3D7_02	357738	357930	-	x	x
Pf3D7_02	382168	382252	-	x	x
Pf3D7_02	382877	383071	-	x	x
Pf3D7_02	384984	385079	-	x	x
Pf3D7_02	385204	385368	-	x	x
Pf3D7_02	385427	385556	-	x	x
Pf3D7_02	385644	385752	-	x	x
Pf3D7_02	385869	386031	-	x	x
Pf3D7_02	386133	386224	-	x	x
Pf3D7_02	386302	386448	-	x	x
Pf3D7_02	387906	388063	+	x	x
Pf3D7_02	388457	388716	-	x	x
Pf3D7_02	388784	388945	-	x	x
Pf3D7_02	389162	389268	-	x	x
Pf3D7_02	389336	389427	-	x	x
Pf3D7_02	389618	389742	-	x	x
Pf3D7_02	390404	390504	-	x	x
Pf3D7_02	394404	394560	-	x	x
Pf3D7_02	395204	395450	-	x	x
Pf3D7_02	395771	395969	-	x	x
Pf3D7_02	396093	396202	-	x	x
Pf3D7_02	396284	396412	-	x	x
Pf3D7_02	396532	396669	-	x	x
Pf3D7_02	405380	406082	-	x	x
Pf3D7_02	412295	412492	+	x	x
Pf3D7_02	412537	412701	+	x	x
Pf3D7_02	412602	412701	+	x	x
Pf3D7_02	413334	413428	-	x	x
Pf3D7_02	424004	424223	-	x	x
Pf3D7_02	425855	425995	+	x	x
Pf3D7_02	426074	426209	+	x	x
Pf3D7_02	426299	426476	+	x	x
Pf3D7_02	432508	432636	-	x	x
Pf3D7_02	432823	432929	-	x	x
Pf3D7_02	433304	433426	-	x	x
Pf3D7_02	433610	433963	-	x	x
Pf3D7_02	457203	457309	-	x	x
Pf3D7_02	457379	457461	-	x	x
Pf3D7_02	457589	457687	-	x	x
Pf3D7_02	457760	457913	-	x	x
Pf3D7_02	459397	459593	-	x	x
Pf3D7_02	459927	460162	-	x	x
Pf3D7_02	460275	460395	-	x	x
Pf3D7_02	460530	460785	-	x	x
Pf3D7_02	460916	461049	-	x	x
Pf3D7_02	461140	461374	-	x	x
Pf3D7_02	478704	478927	-	x	x
Pf3D7_02	479003	479089	-	x	x
Pf3D7_02	480595	480783	+	x	x
Pf3D7_02	480983	481194	+	x	x
Pf3D7_02	489977	490125	-	x	x
Pf3D7_02	492689	492831	+	x	x
Pf3D7_02	492985	493252	+	x	x
Pf3D7_02	495681	495882	-	x	x
Pf3D7_02	501641	501855	-	x	x
Pf3D7_02	516077	516327	+	x	x
Pf3D7_02	523154	523471	+	x	x
Pf3D7_02	537797	538286	+	x	x
Pf3D7_02	538691	538849	+	x	x
Pf3D7_02	540696	540877	-	x	x
Pf3D7_02	541131	541224	-	x	x
Pf3D7_02	541310	541445	-	x	x
Pf3D7_02	542933	543101	+	x	x
Pf3D7_02	543430	543724	+	x	x
Pf3D7_02	543891	544050	-	x	x
Pf3D7_02	544386	544624	-	x	x
Pf3D7_02	545409	545563	-	x	x
Pf3D7_02	545648	545812	-	x	x
Pf3D7_02	546784	546928	-	x	x
Pf3D7_02	547043	547175	-	x	x
Pf3D7_02	547548	547638	-	x	x
Pf3D7_02	547757	547846	-	x	x
Pf3D7_02	547890	548039	-	x	x
Pf3D7_02	557338	557523	+	x	x
Pf3D7_02	566123	566269	+	x	x
Pf3D7_02	568565	568699	-	x	x
Pf3D7_02	569048	569171	-	x	x
Pf3D7_02	569259	569376	-	x	x
Pf3D7_02	575704	575966	-	x	x
Pf3D7_02	586839	587119	-	x	x
Pf3D7_02	587238	587387	-	x	x
Pf3D7_02	599882	599997	-	x	x
Pf3D7_02	600049	600187	-	x	x
Pf3D7_02	600253	600357	-	x	x
Pf3D7_02	600452	600562	-	x	x
Pf3D7_02	600675	600804	-	x	x
Pf3D7_02	600867	600961	-	x	x
Pf3D7_02	601046	601134	-	x	x
Pf3D7_02	601279	601487	-	x	x
Pf3D7_02	610685	610872	+	x	x
Pf3D7_02	612646	612764	+	x	x
Pf3D7_02	612889	613019	+	x	x
Pf3D7_02	613126	613250	+	x	x
Pf3D7_02	613319	613453	+	x	x
Pf3D7_02	613493	613649	+	x	x
Pf3D7_02	613688	613831	+	x	x
Pf3D7_02	613872	613980	+	x	x
Pf3D7_02	614032	614114	+	x	x
Pf3D7_02	614191	614326	+	x	x
Pf3D7_02	614388	614534	+	x	x
Pf3D7_02	614575	614697	+	x	x
Pf3D7_02	614755	614868	+	x	x
Pf3D7_02	614970	615181	+	x	x
Pf3D7_02	622582	622789	-	x	x
Pf3D7_02	622840	622939	-	x	x
Pf3D7_02	623014	623143	-	x	x
Pf3D7_02	623529	623715	-	x	x
Pf3D7_02	623944	624073	-	x	x
Pf3D7_02	624108	624250	-	x	x
Pf3D7_02	645980	646115	+	x	x
Pf3D7_02	654966	655082	-	x	x
Pf3D7_02	655172	655282	-	x	x
Pf3D7_02	655583	655658	-	x	x
Pf3D7_02	655921	656056	-	x	x
Pf3D7_02	656190	656377	-	x	x
Pf3D7_02	669047	669221	-	x	x
Pf3D7_02	691488	691681	+	x	x
Pf3D7_02	692400	692804	+	x	x
Pf3D7_02	703201	703290	-	x	x
Pf3D7_02	703794	704044	-	x	x
Pf3D7_02	704963	705194	-	x	x
Pf3D7_02	716032	716159	-	x	x
Pf3D7_02	716292	716493	-	x	x
Pf3D7_02	717783	717927	+	x	x
Pf3D7_02	721653	721894	+	x	x
Pf3D7_02	721993	722143	+	x	x
Pf3D7_02	722261	722394	+	x	x
Pf3D7_02	722471	722601	+	x	x
Pf3D7_02	724603	724872	-	x	x
Pf3D7_02	728448	728593	-	x	x
Pf3D7_02	729561	729743	-	x	x
Pf3D7_02	731386	731547	-	x	x
Pf3D7_02	731622	731753	-	x	x
Pf3D7_02	731971	732170	-	x	x
Pf3D7_02	741830	741953	+	x	x
Pf3D7_02	742017	742152	+	x	x
Pf3D7_02	742217	742340	+	x	x
Pf3D7_02	747815	747979	-	x	x
Pf3D7_02	748030	748305	-	x	x
Pf3D7_02	748742	749041	-	x	x
Pf3D7_02	753099	753268	+	x	x
Pf3D7_02	764921	765174	-	x	x
Pf3D7_02	772317	772516	+	x	x
Pf3D7_02	774914	775637	+	x	x
Pf3D7_02	775448	775637	+	x	x
Pf3D7_02	775793	775988	+	x	x
Pf3D7_02	777367	777589	-	x	x
Pf3D7_02	784467	784686	-	x	x
Pf3D7_02	787734	787846	-	x	x
Pf3D7_02	796947	797106	+	x	x
Pf3D7_02	809982	810228	-	x	x
Pf3D7_02	824569	824794	-	x	x
Pf3D7_02	831282	831422	+	x	x
Pf3D7_02	840491	840604	+	x	x
Pf3D7_02	840657	840755	+	x	x
Pf3D7_02	840817	840963	+	x	x
Pf3D7_02	841094	841200	+	x	x
Pf3D7_02	841385	841498	+	x	x
Pf3D7_02	841656	841744	+	x	x
Pf3D7_02	842510	842645	+	x	x
Pf3D7_03	104718	104836	-	x	x
Pf3D7_03	132952	133049	+	x	x
Pf3D7_03	143338	143449	-	x	x
Pf3D7_03	143550	143667	-	x	x
Pf3D7_03	148921	149038	-	x	x
Pf3D7_03	149130	149229	-	x	x
Pf3D7_03	169693	169807	+	x	x
Pf3D7_03	169907	170093	+	x	x
Pf3D7_03	170171	170899	+	x	x
Pf3D7_03	172158	172475	-	x	x
Pf3D7_03	176403	176495	+	x	x
Pf3D7_03	176568	176711	+	x	x
Pf3D7_03	176751	176892	+	x	x
Pf3D7_03	177007	177112	+	x	x
Pf3D7_03	177239	177374	+	x	x
Pf3D7_03	177454	177574	+	x	x
Pf3D7_03	177637	177765	+	x	x
Pf3D7_03	193391	193502	-	x	x
Pf3D7_03	193861	194027	-	x	x
Pf3D7_03	214827	215062	+	x	x
Pf3D7_03	215994	216105	-	x	x
Pf3D7_03	216203	216334	-	x	x
Pf3D7_03	230866	230971	-	x	x
Pf3D7_03	252188	252338	-	x	x
Pf3D7_03	252481	252603	-	x	x
Pf3D7_03	257393	257564	+	x	x
Pf3D7_03	275780	275963	-	x	x
Pf3D7_03	276232	276495	-	x	x
Pf3D7_03	285398	285623	-	x	x
Pf3D7_03	289655	289765	+	x	x
Pf3D7_03	289882	289997	+	x	x
Pf3D7_03	290143	290272	+	x	x
Pf3D7_03	290425	290631	+	x	x
Pf3D7_03	291844	292056	-	x	x
Pf3D7_03	292117	292240	-	x	x
Pf3D7_03	292306	292444	-	x	x
Pf3D7_03	292507	292690	-	x	x
Pf3D7_03	301069	301164	+	x	x
Pf3D7_03	301222	301342	+	x	x
Pf3D7_03	301451	301571	+	x	x
Pf3D7_03	307335	307539	+	x	x
Pf3D7_03	307717	308231	+	x	x
Pf3D7_03	309711	309936	-	x	x
Pf3D7_03	312291	312537	-	x	x
Pf3D7_03	312662	312905	-	x	x
Pf3D7_03	319686	319880	-	x	x
Pf3D7_03	319934	320081	-	x	x
Pf3D7_03	320142	320308	-	x	x
Pf3D7_03	322705	322804	+	x	x
Pf3D7_03	322847	322971	+	x	x
Pf3D7_03	325507	325667	-	x	x
Pf3D7_03	325791	325927	-	x	x
Pf3D7_03	326025	326187	-	x	x
Pf3D7_03	326239	326354	-	x	x
Pf3D7_03	331416	331634	-	x	x
Pf3D7_03	331701	331918	-	x	x
Pf3D7_03	360621	360894	-	x	x
Pf3D7_03	366710	366945	+	x	x
Pf3D7_03	367167	367376	+	x	x
Pf3D7_03	373764	373918	+	x	x
Pf3D7_03	374908	375055	+	x	x
Pf3D7_03	382360	382601	+	x	x
Pf3D7_03	382719	382839	+	x	x
Pf3D7_03	383093	383254	+	x	x
Pf3D7_03	383331	383507	+	x	x
Pf3D7_03	383958	384130	-	x	x
Pf3D7_03	384213	384409	-	x	x
Pf3D7_03	384541	384754	-	x	x
Pf3D7_03	384833	384974	-	x	x
Pf3D7_03	385889	386015	-	x	x
Pf3D7_03	386098	386489	-	x	x
Pf3D7_03	399686	400362	+	x	x
Pf3D7_03	408817	408944	+	x	x
Pf3D7_03	409071	409164	+	x	x
Pf3D7_03	409240	409389	+	x	x
Pf3D7_03	409478	409632	+	x	x
Pf3D7_03	409716	409915	+	x	x
Pf3D7_03	409991	410106	+	x	x
Pf3D7_03	415598	415867	-	x	x
Pf3D7_03	417560	417675	+	x	x
Pf3D7_03	417919	418031	+	x	x
Pf3D7_03	420030	420249	+	x	x
Pf3D7_03	420990	421110	+	x	x
Pf3D7_03	442787	443028	+	x	x
Pf3D7_03	458477	458623	-	x	x
Pf3D7_03	460052	460564	+	x	x
Pf3D7_03	469002	469165	-	x	x
Pf3D7_03	469389	469588	-	x	x
Pf3D7_03	472376	472572	+	x	x
Pf3D7_03	478255	478467	-	x	x
Pf3D7_03	478712	478835	-	x	x
Pf3D7_03	478931	479069	-	x	x
Pf3D7_03	496579	496742	+	x	x
Pf3D7_03	498408	498525	+	x	x
Pf3D7_03	498763	498963	+	x	x
Pf3D7_03	499770	499966	+	x	x
Pf3D7_03	500033	500109	+	x	x
Pf3D7_03	500285	500385	+	x	x
Pf3D7_03	500424	500598	+	x	x
Pf3D7_03	500635	500774	+	x	x
Pf3D7_03	500836	500944	+	x	x
Pf3D7_03	501002	501082	+	x	x
Pf3D7_03	501134	501304	+	x	x
Pf3D7_03	501389	501503	+	x	x
Pf3D7_03	501606	501711	+	x	x
Pf3D7_03	501884	502050	+	x	x
Pf3D7_03	502068	502170	+	x	x
Pf3D7_03	502229	502438	+	x	x
Pf3D7_03	503355	503560	+	x	x
Pf3D7_03	503778	503937	+	x	x
Pf3D7_03	508808	508938	+	x	x
Pf3D7_03	509079	509216	+	x	x
Pf3D7_03	509352	509499	+	x	x
Pf3D7_03	521066	521222	-	x	x
Pf3D7_03	521268	521392	-	x	x
Pf3D7_03	521481	521597	-	x	x
Pf3D7_03	521685	521797	-	x	x
Pf3D7_03	521886	522011	-	x	x
Pf3D7_03	522760	523096	-	x	x
Pf3D7_03	530931	531342	+	x	x
Pf3D7_03	531454	531664	+	x	x
Pf3D7_03	533641	533789	+	x	x
Pf3D7_03	534356	534500	-	x	x
Pf3D7_03	537955	538332	+	x	x
Pf3D7_03	538707	538824	+	x	x
Pf3D7_03	539160	539313	+	x	x
Pf3D7_03	540821	541019	-	x	x
Pf3D7_03	541139	541281	-	x	x
Pf3D7_03	541334	541443	-	x	x
Pf3D7_03	541513	541644	-	x	x
Pf3D7_03	549432	549538	-	x	x
Pf3D7_03	549997	550248	-	x	x
Pf3D7_03	550357	550493	-	x	x
Pf3D7_03	551755	551881	-	x	x
Pf3D7_03	551915	552120	-	x	x
Pf3D7_03	552175	552361	-	x	x
Pf3D7_03	552460	552558	-	x	x
Pf3D7_03	552717	552856	-	x	x
Pf3D7_03	552897	553061	-	x	x
Pf3D7_03	553326	553436	-	x	x
Pf3D7_03	553517	553628	-	x	x
Pf3D7_03	553865	554038	-	x	x
Pf3D7_03	554105	554203	-	x	x
Pf3D7_03	554286	554411	-	x	x
Pf3D7_03	554476	554592	-	x	x
Pf3D7_03	554895	554971	-	x	x
Pf3D7_03	555032	555178	-	x	x
Pf3D7_03	556712	556886	+	x	x
Pf3D7_03	556990	557147	+	x	x
Pf3D7_03	557222	557385	+	x	x
Pf3D7_03	558596	558723	+	x	x
Pf3D7_03	558776	558872	+	x	x
Pf3D7_03	564057	564257	+	x	x
Pf3D7_03	564330	564402	+	x	x
Pf3D7_03	564501	564613	+	x	x
Pf3D7_03	564695	564811	+	x	x
Pf3D7_03	564947	565058	+	x	x
Pf3D7_03	565194	565365	+	x	x
Pf3D7_03	566134	566302	-	x	x
Pf3D7_03	566363	566462	-	x	x
Pf3D7_03	566487	566618	-	x	x
Pf3D7_03	566688	566846	-	x	x
Pf3D7_03	566926	567142	-	x	x
Pf3D7_03	567204	567404	-	x	x
Pf3D7_03	608078	608190	+	x	x
Pf3D7_03	633223	633331	+	x	x
Pf3D7_03	649647	649775	-	x	x
Pf3D7_03	654991	655227	+	x	x
Pf3D7_03	657356	657596	+	x	x
Pf3D7_03	657658	657901	+	x	x
Pf3D7_03	666000	666159	-	x	x
Pf3D7_03	666265	666485	-	x	x
Pf3D7_03	667089	667355	-	x	x
Pf3D7_03	671434	671948	+	x	x
Pf3D7_03	674747	674988	+	x	x
Pf3D7_03	677493	677735	-	x	x
Pf3D7_03	679781	679914	-	x	x
Pf3D7_03	684106	684398	+	x	x
Pf3D7_03	709163	709437	-	x	x
Pf3D7_03	717793	718243	-	x	x
Pf3D7_03	721709	722158	+	x	x
Pf3D7_03	722528	722711	+	x	x
Pf3D7_03	732705	732890	+	x	x
Pf3D7_03	732961	733038	+	x	x
Pf3D7_03	733114	733260	+	x	x
Pf3D7_03	733326	733484	+	x	x
Pf3D7_03	733530	733714	+	x	x
Pf3D7_03	733785	733907	+	x	x
Pf3D7_03	733949	734048	+	x	x
Pf3D7_03	734121	734238	+	x	x
Pf3D7_03	736161	736398	+	x	x
Pf3D7_03	756759	756873	-	x	x
Pf3D7_03	787781	787884	+	x	x
Pf3D7_03	789670	789796	-	x	x
Pf3D7_03	789882	790077	-	x	x
Pf3D7_03	804373	804474	+	x	x
Pf3D7_03	812359	812471	+	x	x
Pf3D7_03	812569	812705	+	x	x
Pf3D7_03	812859	812971	+	x	x
Pf3D7_03	814710	814866	+	x	x
Pf3D7_03	815016	815174	+	x	x
Pf3D7_03	827198	827360	+	x	x
Pf3D7_03	834005	834194	+	x	x
Pf3D7_03	834302	834429	+	x	x
Pf3D7_03	834491	834614	+	x	x
Pf3D7_03	834750	834845	+	x	x
Pf3D7_03	837198	837385	+	x	x
Pf3D7_03	837491	837687	+	x	x
Pf3D7_03	837773	837876	+	x	x
Pf3D7_03	838022	838152	+	x	x
Pf3D7_03	838195	838315	+	x	x
Pf3D7_03	859521	859735	-	x	x
Pf3D7_03	859803	860061	-	x	x
Pf3D7_03	860094	860197	-	x	x
Pf3D7_03	860309	860431	-	x	x
Pf3D7_03	861720	861845	+	x	x
Pf3D7_03	861909	862073	+	x	x
Pf3D7_03	862154	862289	+	x	x
Pf3D7_03	862350	862442	+	x	x
Pf3D7_03	862528	862633	+	x	x
Pf3D7_03	862690	862823	+	x	x
Pf3D7_03	862889	863009	+	x	x
Pf3D7_03	867877	868102	+	x	x
Pf3D7_03	871976	872372	+	x	x
Pf3D7_03	872623	872835	+	x	x
Pf3D7_03	875670	875969	+	x	x
Pf3D7_03	884111	884262	-	x	x
Pf3D7_03	884329	884449	-	x	x
Pf3D7_03	884613	884741	-	x	x
Pf3D7_03	884801	884888	-	x	x
Pf3D7_03	885203	885409	-	x	x
Pf3D7_03	891734	891824	+	x	x
Pf3D7_03	899380	899686	+	x	x
Pf3D7_03	900627	900769	-	x	x
Pf3D7_03	900868	900949	-	x	x
Pf3D7_03	901394	901538	-	x	x
Pf3D7_03	919983	920112	+	x	x
Pf3D7_03	922970	923065	+	x	x
Pf3D7_03	923237	923344	+	x	x
Pf3D7_03	923380	923530	+	x	x
Pf3D7_03	923631	923828	+	x	x
Pf3D7_03	923943	924095	+	x	x
Pf3D7_03	924151	924308	+	x	x
Pf3D7_03	924380	924518	+	x	x
Pf3D7_03	929992	930123	-	x	x
Pf3D7_03	930180	930279	-	x	x
Pf3D7_03	930333	930437	-	x	x
Pf3D7_03	930471	930608	-	x	x
Pf3D7_03	930920	931075	-	x	x
Pf3D7_03	931137	931284	-	x	x
Pf3D7_03	931348	931446	-	x	x
Pf3D7_03	931527	931634	-	x	x
Pf3D7_03	933496	933632	-	x	x
Pf3D7_03	94018	94405	-	x	x
Pf3D7_03	949762	949876	-	x	x
Pf3D7_03	960872	961038	+	x	x
Pf3D7_03	962850	963012	-	x	x
Pf3D7_03	965395	965577	-	x	x
Pf3D7_03	965674	965857	-	x	x
Pf3D7_03	982970	983117	+	x	x
Pf3D7_03	983285	983427	+	x	x
Pf3D7_03	983736	983848	+	x	x
Pf3D7_03	986957	987070	+	x	x
Pf3D7_03	987296	987424	+	x	x
Pf3D7_04	1003188	1003402	+	x	x
Pf3D7_04	1003734	1003850	+	x	x
Pf3D7_04	1003940	1004091	+	x	x
Pf3D7_04	1004221	1004317	+	x	x
Pf3D7_04	1026988	1027197	+	x	x
Pf3D7_04	1027317	1027437	+	x	x
Pf3D7_04	1031090	1031330	+	x	x
Pf3D7_04	1047697	1047896	+	x	x
Pf3D7_04	1048303	1048412	+	x	x
Pf3D7_04	1048453	1048581	+	x	x
Pf3D7_04	1048665	1048829	+	x	x
Pf3D7_04	1048888	1049010	+	x	x
Pf3D7_04	1049059	1049263	+	x	x
Pf3D7_04	1049989	1050086	+	x	x
Pf3D7_04	1050208	1050558	+	x	x
Pf3D7_04	1050745	1050888	+	x	x
Pf3D7_04	1053968	1054153	-	x	x
Pf3D7_04	1054907	1055065	+	x	x
Pf3D7_04	1064120	1064557	+	x	x
Pf3D7_04	1081411	1081511	+	x	x
Pf3D7_04	1082598	1082739	-	x	x
Pf3D7_04	1117714	1117927	-	x	x
Pf3D7_04	122188	122360	-	x	x
Pf3D7_04	131687	131837	-	x	x
Pf3D7_04	144152	144251	+	x	x
Pf3D7_04	154606	154733	-	x	x
Pf3D7_04	186957	187150	-	x	x
Pf3D7_04	187473	187661	-	x	x
Pf3D7_04	194686	194857	+	x	x
Pf3D7_04	200469	200665	+	x	x
Pf3D7_04	213090	213222	-	x	x
Pf3D7_04	213527	213658	-	x	x
Pf3D7_04	213756	213904	-	x	x
Pf3D7_04	214011	214269	-	x	x
Pf3D7_04	215672	215832	-	x	x
Pf3D7_04	225795	225987	+	x	x
Pf3D7_04	230365	230487	-	x	x
Pf3D7_04	239139	239303	-	x	x
Pf3D7_04	240584	240708	-	x	x
Pf3D7_04	240959	241173	-	x	x
Pf3D7_04	241341	241437	-	x	x
Pf3D7_04	241503	241590	-	x	x
Pf3D7_04	242748	242865	-	x	x
Pf3D7_04	242913	243045	-	x	x
Pf3D7_04	243078	243304	-	x	x
Pf3D7_04	269422	269568	-	x	x
Pf3D7_04	275683	275859	-	x	x
Pf3D7_04	276162	276459	-	x	x
Pf3D7_04	278843	278956	-	x	x
Pf3D7_04	279037	279149	-	x	x
Pf3D7_04	279218	279372	-	x	x
Pf3D7_04	279752	279894	-	x	x
Pf3D7_04	285670	285769	+	x	x
Pf3D7_04	285909	286088	+	x	x
Pf3D7_04	286274	286376	+	x	x
Pf3D7_04	286434	286529	+	x	x
Pf3D7_04	286692	286936	+	x	x
Pf3D7_04	287059	287198	+	x	x
Pf3D7_04	287457	287681	+	x	x
Pf3D7_04	287768	287866	+	x	x
Pf3D7_04	297771	298087	+	x	x
Pf3D7_04	307918	308044	-	x	x
Pf3D7_04	308243	308453	-	x	x
Pf3D7_04	309835	309945	+	x	x
Pf3D7_04	310567	310787	+	x	x
Pf3D7_04	310928	311023	+	x	x
Pf3D7_04	311065	311189	+	x	x
Pf3D7_04	311316	311401	+	x	x
Pf3D7_04	311450	311570	+	x	x
Pf3D7_04	311634	311771	+	x	x
Pf3D7_04	324546	324682	-	x	x
Pf3D7_04	325101	325215	-	x	x
Pf3D7_04	325302	325498	-	x	x
Pf3D7_04	331114	331590	-	x	x
Pf3D7_04	338525	338805	+	x	x
Pf3D7_04	338869	339046	+	x	x
Pf3D7_04	339091	339174	+	x	x
Pf3D7_04	339249	339377	+	x	x
Pf3D7_04	339490	339654	+	x	x
Pf3D7_04	339918	340114	+	x	x
Pf3D7_04	340943	341081	-	x	x
Pf3D7_04	354965	355148	+	x	x
Pf3D7_04	355245	355374	+	x	x
Pf3D7_04	355646	355733	+	x	x
Pf3D7_04	355939	356036	+	x	x
Pf3D7_04	356122	356220	+	x	x
Pf3D7_04	357832	357922	+	x	x
Pf3D7_04	357960	358133	+	x	x
Pf3D7_04	358253	358358	+	x	x
Pf3D7_04	358554	358670	-	x	x
Pf3D7_04	358759	358949	-	x	x
Pf3D7_04	359199	359309	-	x	x
Pf3D7_04	359389	359573	-	x	x
Pf3D7_04	360603	360690	-	x	x
Pf3D7_04	360780	360894	-	x	x
Pf3D7_04	361007	361151	-	x	x
Pf3D7_04	370572	370729	-	x	x
Pf3D7_04	370780	370987	-	x	x
Pf3D7_04	371061	371321	-	x	x
Pf3D7_04	371499	371644	-	x	x
Pf3D7_04	376863	376973	+	x	x
Pf3D7_04	377176	377311	+	x	x
Pf3D7_04	384474	384572	-	x	x
Pf3D7_04	384672	384773	-	x	x
Pf3D7_04	389759	389954	-	x	x
Pf3D7_04	411530	411661	-	x	x
Pf3D7_04	411731	411894	-	x	x
Pf3D7_04	413206	413339	-	x	x
Pf3D7_04	413558	413686	-	x	x
Pf3D7_04	431647	431818	+	x	x
Pf3D7_04	433819	433956	+	x	x
Pf3D7_04	444715	444876	-	x	x
Pf3D7_04	457062	457311	-	x	x
Pf3D7_04	463908	464090	+	x	x
Pf3D7_04	464361	464522	+	x	x
Pf3D7_04	464621	464795	+	x	x
Pf3D7_04	469618	469753	-	x	x
Pf3D7_04	469924	470053	-	x	x
Pf3D7_04	470159	470251	-	x	x
Pf3D7_04	470344	470468	-	x	x
Pf3D7_04	470498	470654	-	x	x
Pf3D7_04	474038	474145	-	x	x
Pf3D7_04	477464	477813	-	x	x
Pf3D7_04	485976	486185	+	x	x
Pf3D7_04	487049	487302	+	x	x
Pf3D7_04	536514	536697	-	x	x
Pf3D7_04	540777	540887	-	x	x
Pf3D7_04	540958	541098	-	x	x
Pf3D7_04	541188	541314	-	x	x
Pf3D7_04	624985	625244	-	x	x
Pf3D7_04	630244	630393	-	x	x
Pf3D7_04	630480	630663	-	x	x
Pf3D7_04	632944	633112	-	x	x
Pf3D7_04	633900	634113	-	x	x
Pf3D7_04	634221	634326	-	x	x
Pf3D7_04	634376	634547	-	x	x
Pf3D7_04	634676	634816	-	x	x
Pf3D7_04	634902	635012	-	x	x
Pf3D7_04	635102	635207	-	x	x
Pf3D7_04	635314	635430	-	x	x
Pf3D7_04	635503	635602	-	x	x
Pf3D7_04	635662	635769	-	x	x
Pf3D7_04	635889	636051	-	x	x
Pf3D7_04	636175	636277	-	x	x
Pf3D7_04	636324	636462	-	x	x
Pf3D7_04	636554	636694	-	x	x
Pf3D7_04	637750	637856	-	x	x
Pf3D7_04	637977	638106	-	x	x
Pf3D7_04	638208	638325	-	x	x
Pf3D7_04	638447	638596	-	x	x
Pf3D7_04	638709	638858	-	x	x
Pf3D7_04	639855	640020	-	x	x
Pf3D7_04	654591	654719	-	x	x
Pf3D7_04	654889	655074	-	x	x
Pf3D7_04	655206	655342	-	x	x
Pf3D7_04	656911	657127	-	x	x
Pf3D7_04	657311	657435	-	x	x
Pf3D7_04	657477	657640	-	x	x
Pf3D7_04	662221	662342	-	x	x
Pf3D7_04	662415	662542	-	x	x
Pf3D7_04	662683	662863	-	x	x
Pf3D7_04	662990	663130	-	x	x
Pf3D7_04	663264	663434	-	x	x
Pf3D7_04	663757	664105	-	x	x
Pf3D7_04	666223	666435	-	x	x
Pf3D7_04	672985	673107	+	x	x
Pf3D7_04	673182	673321	+	x	x
Pf3D7_04	673403	673576	+	x	x
Pf3D7_04	673675	673802	+	x	x
Pf3D7_04	673875	673957	+	x	x
Pf3D7_04	674011	674112	+	x	x
Pf3D7_04	674237	674387	+	x	x
Pf3D7_04	674453	674565	+	x	x
Pf3D7_04	674640	674740	+	x	x
Pf3D7_04	674820	675071	+	x	x
Pf3D7_04	691805	691945	+	x	x
Pf3D7_04	695330	695488	+	x	x
Pf3D7_04	705426	705660	-	x	x
Pf3D7_04	708564	708670	-	x	x
Pf3D7_04	708733	708901	-	x	x
Pf3D7_04	708990	709131	-	x	x
Pf3D7_04	709234	709459	-	x	x
Pf3D7_04	709551	709679	-	x	x
Pf3D7_04	709807	709942	-	x	x
Pf3D7_04	725472	725586	+	x	x
Pf3D7_04	728987	729295	+	x	x
Pf3D7_04	729347	729601	+	x	x
Pf3D7_04	736960	737135	+	x	x
Pf3D7_04	737196	737706	+	x	x
Pf3D7_04	739484	739637	-	x	x
Pf3D7_04	749661	749777	+	x	x
Pf3D7_04	750632	750757	-	x	x
Pf3D7_04	750902	751028	-	x	x
Pf3D7_04	757900	758108	-	x	x
Pf3D7_04	758202	758319	-	x	x
Pf3D7_04	758374	758496	-	x	x
Pf3D7_04	784249	784371	-	x	x
Pf3D7_04	784424	784531	-	x	x
Pf3D7_04	784601	784757	-	x	x
Pf3D7_04	784805	784925	-	x	x
Pf3D7_04	784985	785095	-	x	x
Pf3D7_04	785173	785318	-	x	x
Pf3D7_04	785388	785508	-	x	x
Pf3D7_04	785628	785739	-	x	x
Pf3D7_04	785851	785932	-	x	x
Pf3D7_04	786000	786144	-	x	x
Pf3D7_04	786225	786354	-	x	x
Pf3D7_04	791220	791408	+	x	x
Pf3D7_04	791717	791792	+	x	x
Pf3D7_04	791897	792038	+	x	x
Pf3D7_04	792072	792236	+	x	x
Pf3D7_04	802122	802320	+	x	x
Pf3D7_04	805899	806054	+	x	x
Pf3D7_04	808267	808426	+	x	x
Pf3D7_04	810950	811150	+	x	x
Pf3D7_04	816863	816962	+	x	x
Pf3D7_04	837023	837235	+	x	x
Pf3D7_04	837364	837456	+	x	x
Pf3D7_04	838007	838203	-	x	x
Pf3D7_04	838286	838492	-	x	x
Pf3D7_04	838674	838904	-	x	x
Pf3D7_04	839003	839100	-	x	x
Pf3D7_04	839197	839349	-	x	x
Pf3D7_04	850644	850770	+	x	x
Pf3D7_04	850967	851074	+	x	x
Pf3D7_04	851137	851239	+	x	x
Pf3D7_04	851402	851479	+	x	x
Pf3D7_04	851577	851675	+	x	x
Pf3D7_04	851694	851783	+	x	x
Pf3D7_04	851826	851923	+	x	x
Pf3D7_04	851984	852118	+	x	x
Pf3D7_04	855092	855311	+	x	x
Pf3D7_04	855427	855533	+	x	x
Pf3D7_04	855619	855741	+	x	x
Pf3D7_04	855835	856030	+	x	x
Pf3D7_04	856850	856973	+	x	x
Pf3D7_04	857050	857142	+	x	x
Pf3D7_04	857883	858001	+	x	x
Pf3D7_04	858060	858214	+	x	x
Pf3D7_04	858305	858476	+	x	x
Pf3D7_04	858592	858690	+	x	x
Pf3D7_04	858795	858870	+	x	x
Pf3D7_04	858949	859081	+	x	x
Pf3D7_04	859850	860074	+	x	x
Pf3D7_04	863859	863971	-	x	x
Pf3D7_04	871208	871330	+	x	x
Pf3D7_04	871686	871885	+	x	x
Pf3D7_04	872393	872616	+	x	x
Pf3D7_04	877785	878080	+	x	x
Pf3D7_04	885039	885146	+	x	x
Pf3D7_04	885267	885469	+	x	x
Pf3D7_04	900055	900209	+	x	x
Pf3D7_04	900332	900457	+	x	x
Pf3D7_04	900561	900715	+	x	x
Pf3D7_04	937429	937545	-	x	x
Pf3D7_04	99994	100185	-	x	x
Pf3D7_05	1007857	1007998	+	x	x
Pf3D7_05	1008794	1008949	-	x	x
Pf3D7_05	1009017	1009168	-	x	x
Pf3D7_05	104334	104485	+	x	x
Pf3D7_05	1050871	1051001	+	x	x
Pf3D7_05	1051092	1051206	+	x	x
Pf3D7_05	1066615	1066747	-	x	x
Pf3D7_05	1068763	1069138	+	x	x
Pf3D7_05	1073742	1073962	+	x	x
Pf3D7_05	1074034	1074272	+	x	x
Pf3D7_05	1074368	1074509	+	x	x
Pf3D7_05	1074643	1074761	+	x	x
Pf3D7_05	1074903	1075039	+	x	x
Pf3D7_05	1075173	1075344	+	x	x
Pf3D7_05	1075463	1075584	+	x	x
Pf3D7_05	1082555	1082717	-	x	x
Pf3D7_05	1082779	1082882	-	x	x
Pf3D7_05	1082782	1082882	-	x	x
Pf3D7_05	1082915	1083052	-	x	x
Pf3D7_05	1083140	1083405	-	x	x
Pf3D7_05	1083499	1083578	-	x	x
Pf3D7_05	1123785	1123896	+	x	x
Pf3D7_05	1123973	1124079	+	x	x
Pf3D7_05	1124320	1124447	+	x	x
Pf3D7_05	1125237	1125397	-	x	x
Pf3D7_05	1130175	1130274	-	x	x
Pf3D7_05	1130368	1130483	-	x	x
Pf3D7_05	1130569	1130695	-	x	x
Pf3D7_05	1134648	1134749	-	x	x
Pf3D7_05	1136494	1136675	-	x	x
Pf3D7_05	1136986	1137718	-	x	x
Pf3D7_05	1143630	1143996	+	x	x
Pf3D7_05	1146175	1146271	-	x	x
Pf3D7_05	1146350	1146480	-	x	x
Pf3D7_05	1146518	1146710	-	x	x
Pf3D7_05	1146784	1146970	-	x	x
Pf3D7_05	1147532	1147651	-	x	x
Pf3D7_05	1147715	1147829	-	x	x
Pf3D7_05	1147920	1148039	-	x	x
Pf3D7_05	1148160	1148362	-	x	x
Pf3D7_05	1148417	1148727	-	x	x
Pf3D7_05	1157893	1158038	-	x	x
Pf3D7_05	1158154	1158272	-	x	x
Pf3D7_05	1158379	1158474	-	x	x
Pf3D7_05	1158608	1158744	-	x	x
Pf3D7_05	1158814	1159004	-	x	x
Pf3D7_05	1159065	1159195	-	x	x
Pf3D7_05	1159276	1159393	-	x	x
Pf3D7_05	1164856	1164968	-	x	x
Pf3D7_05	117091	117250	-	x	x
Pf3D7_05	1171769	1171936	+	x	x
Pf3D7_05	1172211	1172341	+	x	x
Pf3D7_05	1172405	1172572	+	x	x
Pf3D7_05	1172986	1173215	+	x	x
Pf3D7_05	1173309	1173399	+	x	x
Pf3D7_05	1173471	1173602	+	x	x
Pf3D7_05	1173680	1173784	+	x	x
Pf3D7_05	1174987	1175093	+	x	x
Pf3D7_05	1175392	1175524	+	x	x
Pf3D7_05	1175585	1175678	+	x	x
Pf3D7_05	1175890	1176043	+	x	x
Pf3D7_05	1176109	1176306	+	x	x
Pf3D7_05	1176398	1176492	+	x	x
Pf3D7_05	1176585	1176707	+	x	x
Pf3D7_05	1176803	1177051	+	x	x
Pf3D7_05	1183980	1184078	-	x	x
Pf3D7_05	1184214	1184323	-	x	x
Pf3D7_05	1184374	1184610	-	x	x
Pf3D7_05	1184742	1184909	-	x	x
Pf3D7_05	1185021	1185102	-	x	x
Pf3D7_05	1185148	1185271	-	x	x
Pf3D7_05	1185300	1185414	-	x	x
Pf3D7_05	1185471	1185588	-	x	x
Pf3D7_05	1191023	1191155	-	x	x
Pf3D7_05	1193974	1194140	+	x	x
Pf3D7_05	1195042	1195212	+	x	x
Pf3D7_05	1197054	1197290	+	x	x
Pf3D7_05	1201849	1202014	+	x	x
Pf3D7_05	1202076	1202205	+	x	x
Pf3D7_05	1202600	1202816	+	x	x
Pf3D7_05	1202868	1202989	+	x	x
Pf3D7_05	1203798	1204002	+	x	x
Pf3D7_05	1204367	1204569	+	x	x
Pf3D7_05	1204667	1204764	+	x	x
Pf3D7_05	1206543	1206693	+	x	x
Pf3D7_05	120657	120819	-	x	x
Pf3D7_05	1206772	1206940	+	x	x
Pf3D7_05	1207037	1207131	+	x	x
Pf3D7_05	1207264	1207364	+	x	x
Pf3D7_05	1207431	1207591	+	x	x
Pf3D7_05	1214876	1215000	+	x	x
Pf3D7_05	1221235	1221391	-	x	x
Pf3D7_05	1221716	1221923	-	x	x
Pf3D7_05	1227178	1227376	+	x	x
Pf3D7_05	123407	123590	-	x	x
Pf3D7_05	123690	123833	-	x	x
Pf3D7_05	1237455	1237581	+	x	x
Pf3D7_05	1237652	1237771	+	x	x
Pf3D7_05	1237861	1237964	+	x	x
Pf3D7_05	1248135	1248273	+	x	x
Pf3D7_05	125217	125417	+	x	x
Pf3D7_05	125468	125625	+	x	x
Pf3D7_05	1255291	1255593	+	x	x
Pf3D7_05	1255644	1255859	+	x	x
Pf3D7_05	1255941	1256071	+	x	x
Pf3D7_05	1256113	1256187	+	x	x
Pf3D7_05	1256254	1256328	+	x	x
Pf3D7_05	1256397	1256508	+	x	x
Pf3D7_05	1256636	1256778	+	x	x
Pf3D7_05	1256919	1257047	+	x	x
Pf3D7_05	1257118	1257220	+	x	x
Pf3D7_05	125734	125830	+	x	x
Pf3D7_05	125951	126112	+	x	x
Pf3D7_05	1281343	1281422	+	x	x
Pf3D7_05	1304277	1304462	-	x	x
Pf3D7_05	1308473	1308607	+	x	x
Pf3D7_05	1312663	1312761	+	x	x
Pf3D7_05	140917	141311	+	x	x
Pf3D7_05	146854	147092	-	x	x
Pf3D7_05	147490	147674	-	x	x
Pf3D7_05	147853	148065	-	x	x
Pf3D7_05	148651	148775	-	x	x
Pf3D7_05	149106	149217	-	x	x
Pf3D7_05	149360	149481	-	x	x
Pf3D7_05	151619	151823	-	x	x
Pf3D7_05	151977	152375	-	x	x
Pf3D7_05	164472	164635	+	x	x
Pf3D7_05	165922	166043	-	x	x
Pf3D7_05	166138	166352	-	x	x
Pf3D7_05	166459	166547	-	x	x
Pf3D7_05	168244	168444	+	x	x
Pf3D7_05	169169	169316	+	x	x
Pf3D7_05	175113	175257	+	x	x
Pf3D7_05	175313	175413	+	x	x
Pf3D7_05	175499	175575	+	x	x
Pf3D7_05	175710	175859	+	x	x
Pf3D7_05	176177	176330	+	x	x
Pf3D7_05	206500	206683	+	x	x
Pf3D7_05	206752	206897	+	x	x
Pf3D7_05	206956	207096	+	x	x
Pf3D7_05	207172	207376	+	x	x
Pf3D7_05	207426	207594	+	x	x
Pf3D7_05	207849	208107	+	x	x
Pf3D7_05	208157	208297	+	x	x
Pf3D7_05	209148	209349	-	x	x
Pf3D7_05	225912	226063	+	x	x
Pf3D7_05	240271	240644	-	x	x
Pf3D7_05	252162	252420	-	x	x
Pf3D7_05	254502	254634	-	x	x
Pf3D7_05	254702	254801	-	x	x
Pf3D7_05	254885	255010	-	x	x
Pf3D7_05	255059	255271	-	x	x
Pf3D7_05	255384	255485	-	x	x
Pf3D7_05	256979	257245	+	x	x
Pf3D7_05	257792	258083	-	x	x
Pf3D7_05	258606	258786	-	x	x
Pf3D7_05	262740	262890	-	x	x
Pf3D7_05	262922	263120	-	x	x
Pf3D7_05	263139	263499	-	x	x
Pf3D7_05	263583	263782	-	x	x
Pf3D7_05	268442	269251	+	x	x
Pf3D7_05	287139	287382	+	x	x
Pf3D7_05	287639	287941	+	x	x
Pf3D7_05	292799	293111	-	x	x
Pf3D7_05	293220	293371	-	x	x
Pf3D7_05	327708	327864	+	x	x
Pf3D7_05	328022	328175	+	x	x
Pf3D7_05	337759	337923	-	x	x
Pf3D7_05	338160	338338	-	x	x
Pf3D7_05	338507	338700	-	x	x
Pf3D7_05	377223	377372	-	x	x
Pf3D7_05	377450	377563	-	x	x
Pf3D7_05	377740	377844	-	x	x
Pf3D7_05	377966	378305	-	x	x
Pf3D7_05	388219	388315	+	x	x
Pf3D7_05	388947	389096	-	x	x
Pf3D7_05	390017	390193	-	x	x
Pf3D7_05	390309	390474	-	x	x
Pf3D7_05	403642	403775	+	x	x
Pf3D7_05	406098	406200	-	x	x
Pf3D7_05	406474	406621	-	x	x
Pf3D7_05	406697	406814	-	x	x
Pf3D7_05	407161	407253	-	x	x
Pf3D7_05	407321	407449	-	x	x
Pf3D7_05	407640	407809	-	x	x
Pf3D7_05	414443	414540	+	x	x
Pf3D7_05	414855	415006	+	x	x
Pf3D7_05	415094	415210	+	x	x
Pf3D7_05	420310	420395	+	x	x
Pf3D7_05	441231	441378	-	x	x
Pf3D7_05	441483	441698	-	x	x
Pf3D7_05	463175	463325	+	x	x
Pf3D7_05	463485	463582	+	x	x
Pf3D7_05	463671	463779	+	x	x
Pf3D7_05	469355	469563	+	x	x
Pf3D7_05	472144	472299	+	x	x
Pf3D7_05	47481	47612	-	x	x
Pf3D7_05	50514	50695	-	x	x
Pf3D7_05	519598	519716	+	x	x
Pf3D7_05	519799	519909	+	x	x
Pf3D7_05	521493	521653	-	x	x
Pf3D7_05	52218	52325	-	x	x
Pf3D7_05	527691	527891	+	x	x
Pf3D7_05	527961	528159	+	x	x
Pf3D7_05	528283	528391	+	x	x
Pf3D7_05	528451	528617	+	x	x
Pf3D7_05	528919	529097	-	x	x
Pf3D7_05	539809	539903	-	x	x
Pf3D7_05	540079	540286	-	x	x
Pf3D7_05	540420	540531	-	x	x
Pf3D7_05	544551	544789	+	x	x
Pf3D7_05	544861	545124	+	x	x
Pf3D7_05	545219	545310	+	x	x
Pf3D7_05	545373	545505	+	x	x
Pf3D7_05	545580	545712	+	x	x
Pf3D7_05	557101	557178	-	x	x
Pf3D7_05	557744	557887	-	x	x
Pf3D7_05	56038	56288	+	x	x
Pf3D7_05	560683	560972	+	x	x
Pf3D7_05	567969	568173	+	x	x
Pf3D7_05	568251	568341	+	x	x
Pf3D7_05	571313	571545	-	x	x
Pf3D7_05	571820	571944	-	x	x
Pf3D7_05	572036	572185	-	x	x
Pf3D7_05	572283	572419	-	x	x
Pf3D7_05	572501	572608	-	x	x
Pf3D7_05	573669	573956	+	x	x
Pf3D7_05	575644	575868	-	x	x
Pf3D7_05	581832	582523	+	x	x
Pf3D7_05	58608	58750	-	x	x
Pf3D7_05	588989	589185	-	x	x
Pf3D7_05	590148	590294	-	x	x
Pf3D7_05	590405	590506	-	x	x
Pf3D7_05	590583	590730	-	x	x
Pf3D7_05	59149	59367	-	x	x
Pf3D7_05	59495	59619	-	x	x
Pf3D7_05	605316	605482	-	x	x
Pf3D7_05	605550	605679	-	x	x
Pf3D7_05	605721	605829	-	x	x
Pf3D7_05	606013	606145	-	x	x
Pf3D7_05	607207	607394	-	x	x
Pf3D7_05	607645	607756	-	x	x
Pf3D7_05	607923	608026	-	x	x
Pf3D7_05	608187	608426	-	x	x
Pf3D7_05	624799	624925	-	x	x
Pf3D7_05	624994	625166	-	x	x
Pf3D7_05	627597	627833	+	x	x
Pf3D7_05	637365	637472	+	x	x
Pf3D7_05	637514	637630	+	x	x
Pf3D7_05	637694	637819	+	x	x
Pf3D7_05	637949	638162	+	x	x
Pf3D7_05	638223	638409	+	x	x
Pf3D7_05	64133	64332	+	x	x
Pf3D7_05	641554	641775	-	x	x
Pf3D7_05	643154	643316	-	x	x
Pf3D7_05	646934	647063	+	x	x
Pf3D7_05	647114	647234	+	x	x
Pf3D7_05	647327	647534	+	x	x
Pf3D7_05	647624	647775	+	x	x
Pf3D7_05	647846	648066	+	x	x
Pf3D7_05	649582	649878	+	x	x
Pf3D7_05	650503	650891	+	x	x
Pf3D7_05	651598	651683	+	x	x
Pf3D7_05	666704	666817	+	x	x
Pf3D7_05	674348	674522	+	x	x
Pf3D7_05	675912	676021	-	x	x
Pf3D7_05	676198	676441	-	x	x
Pf3D7_05	683805	684012	+	x	x
Pf3D7_05	684082	684252	+	x	x
Pf3D7_05	684355	684456	+	x	x
Pf3D7_05	684516	684667	+	x	x
Pf3D7_05	685526	685725	+	x	x
Pf3D7_05	695176	695309	+	x	x
Pf3D7_05	69652	69823	+	x	x
Pf3D7_05	713523	713752	-	x	x
Pf3D7_05	716223	716637	-	x	x
Pf3D7_05	725052	725227	-	x	x
Pf3D7_05	734611	734830	+	x	x
Pf3D7_05	734968	735081	+	x	x
Pf3D7_05	746443	746564	-	x	x
Pf3D7_05	749155	749356	-	x	x
Pf3D7_05	750728	751061	+	x	x
Pf3D7_05	751362	751508	+	x	x
Pf3D7_05	751716	751879	+	x	x
Pf3D7_05	751960	752069	+	x	x
Pf3D7_05	752162	752378	+	x	x
Pf3D7_05	757216	757324	+	x	x
Pf3D7_05	760260	760394	-	x	x
Pf3D7_05	760463	760577	-	x	x
Pf3D7_05	760684	760884	-	x	x
Pf3D7_05	776763	776971	-	x	x
Pf3D7_05	777207	777404	-	x	x
Pf3D7_05	777661	777809	-	x	x
Pf3D7_05	777978	778108	-	x	x
Pf3D7_05	783652	783760	-	x	x
Pf3D7_05	783892	783972	-	x	x
Pf3D7_05	784037	784191	-	x	x
Pf3D7_05	784409	784538	-	x	x
Pf3D7_05	784553	784717	-	x	x
Pf3D7_05	791784	791914	-	x	x
Pf3D7_05	792034	792209	-	x	x
Pf3D7_05	792288	792418	-	x	x
Pf3D7_05	792576	792865	-	x	x
Pf3D7_05	798081	798420	-	x	x
Pf3D7_05	802409	802621	-	x	x
Pf3D7_05	818876	819002	+	x	x
Pf3D7_05	821338	821522	-	x	x
Pf3D7_05	829012	829229	+	x	x
Pf3D7_05	829296	829442	+	x	x
Pf3D7_05	833149	833318	+	x	x
Pf3D7_05	833443	833539	+	x	x
Pf3D7_05	833602	833705	+	x	x
Pf3D7_05	833973	834086	+	x	x
Pf3D7_05	834175	834305	+	x	x
Pf3D7_05	838427	838549	+	x	x
Pf3D7_05	838713	838937	+	x	x
Pf3D7_05	843682	843867	-	x	x
Pf3D7_05	843976	844105	-	x	x
Pf3D7_05	844208	844364	-	x	x
Pf3D7_05	844503	844810	-	x	x
Pf3D7_05	860753	860888	-	x	x
Pf3D7_05	870237	870359	-	x	x
Pf3D7_05	870421	870650	-	x	x
Pf3D7_05	878393	878625	+	x	x
Pf3D7_05	887420	887507	+	x	x
Pf3D7_05	887578	887686	+	x	x
Pf3D7_05	887796	887917	+	x	x
Pf3D7_05	887976	888163	+	x	x
Pf3D7_05	896093	896278	+	x	x
Pf3D7_05	896340	896536	+	x	x
Pf3D7_05	896649	896870	+	x	x
Pf3D7_05	901477	901628	+	x	x
Pf3D7_05	901735	901875	+	x	x
Pf3D7_05	901946	902067	+	x	x
Pf3D7_05	902667	902800	-	x	x
Pf3D7_05	903191	903309	-	x	x
Pf3D7_05	903427	903640	-	x	x
Pf3D7_05	903754	903860	-	x	x
Pf3D7_05	903899	904072	-	x	x
Pf3D7_05	904134	904315	-	x	x
Pf3D7_05	904423	904538	-	x	x
Pf3D7_05	904642	904804	-	x	x
Pf3D7_05	907939	908158	+	x	x
Pf3D7_05	908827	908995	+	x	x
Pf3D7_05	928253	928424	+	x	x
Pf3D7_05	937444	937575	+	x	x
Pf3D7_05	937748	937925	+	x	x
Pf3D7_05	942948	943069	+	x	x
Pf3D7_05	943118	943214	+	x	x
Pf3D7_05	943315	943440	+	x	x
Pf3D7_05	943576	943811	+	x	x
Pf3D7_05	944232	944398	-	x	x
Pf3D7_05	944570	944710	-	x	x
Pf3D7_05	95914	96242	-	x	x
Pf3D7_05	964453	964667	-	x	x
Pf3D7_05	969289	969599	+	x	x
Pf3D7_05	970491	970619	-	x	x
Pf3D7_05	970658	970836	-	x	x
Pf3D7_05	973521	973940	+	x	x
Pf3D7_05	973988	974119	+	x	x
Pf3D7_05	976767	976921	-	x	x
Pf3D7_05	976995	977226	-	x	x
Pf3D7_05	977304	977461	-	x	x
Pf3D7_05	977666	977793	-	x	x
Pf3D7_05	978811	979021	+	x	x
Pf3D7_05	979149	979316	+	x	x
Pf3D7_05	979442	979555	+	x	x
Pf3D7_05	979593	979689	+	x	x
Pf3D7_05	984931	985126	-	x	x
Pf3D7_05	993262	993443	-	x	x
Pf3D7_05	993880	994069	-	x	x
Pf3D7_05	994210	994586	-	x	x
Pf3D7_06	1009726	1009815	-	x	x
Pf3D7_06	1009853	1009927	-	x	x
Pf3D7_06	1010031	1010113	-	x	x
Pf3D7_06	1010180	1010297	-	x	x
Pf3D7_06	1014138	1014236	-	x	x
Pf3D7_06	101461	101599	-	x	x
Pf3D7_06	1015934	1016070	+	x	x
Pf3D7_06	1016834	1016954	+	x	x
Pf3D7_06	101691	101817	-	x	x
Pf3D7_06	1017223	1017324	+	x	x
Pf3D7_06	1017408	1017514	+	x	x
Pf3D7_06	1017939	1018068	+	x	x
Pf3D7_06	101904	102006	-	x	x
Pf3D7_06	1021204	1021444	+	x	x
Pf3D7_06	1021569	1021679	+	x	x
Pf3D7_06	1056532	1056690	+	x	x
Pf3D7_06	1056819	1056949	+	x	x
Pf3D7_06	1057061	1057192	+	x	x
Pf3D7_06	1057358	1057458	+	x	x
Pf3D7_06	1057585	1057706	+	x	x
Pf3D7_06	1057858	1058020	+	x	x
Pf3D7_06	1058125	1058489	+	x	x
Pf3D7_06	1079179	1079471	+	x	x
Pf3D7_06	1080188	1080688	+	x	x
Pf3D7_06	108057	108160	-	x	x
Pf3D7_06	108915	109054	-	x	x
Pf3D7_06	1095078	1095157	-	x	x
Pf3D7_06	1095207	1095297	-	x	x
Pf3D7_06	1095388	1095528	-	x	x
Pf3D7_06	1095631	1095739	-	x	x
Pf3D7_06	1095790	1095911	-	x	x
Pf3D7_06	1095964	1096176	-	x	x
Pf3D7_06	1096223	1096369	-	x	x
Pf3D7_06	1102213	1102581	-	x	x
Pf3D7_06	1102638	1102821	-	x	x
Pf3D7_06	1119923	1120196	+	x	x
Pf3D7_06	1120561	1120686	+	x	x
Pf3D7_06	1171059	1171203	-	x	x
Pf3D7_06	1171297	1171406	-	x	x
Pf3D7_06	1171462	1171616	-	x	x
Pf3D7_06	1171689	1171906	-	x	x
Pf3D7_06	1171974	1172137	-	x	x
Pf3D7_06	1172225	1172353	-	x	x
Pf3D7_06	1172424	1172576	-	x	x
Pf3D7_06	1172614	1172748	-	x	x
Pf3D7_06	1172810	1172943	-	x	x
Pf3D7_06	1173038	1173216	-	x	x
Pf3D7_06	1173356	1173563	-	x	x
Pf3D7_06	1176805	1176969	+	x	x
Pf3D7_06	1180645	1180788	-	x	x
Pf3D7_06	1180851	1181000	-	x	x
Pf3D7_06	1181172	1181345	-	x	x
Pf3D7_06	1182043	1182205	-	x	x
Pf3D7_06	119067	119221	-	x	x
Pf3D7_06	1193531	1193616	+	x	x
Pf3D7_06	1193666	1193761	+	x	x
Pf3D7_06	1214094	1214332	-	x	x
Pf3D7_06	1218383	1218549	+	x	x
Pf3D7_06	1241573	1241750	+	x	x
Pf3D7_06	1241864	1241985	+	x	x
Pf3D7_06	1242146	1242302	+	x	x
Pf3D7_06	1242472	1242616	+	x	x
Pf3D7_06	1242723	1242851	+	x	x
Pf3D7_06	1251059	1251201	+	x	x
Pf3D7_06	1251359	1251472	+	x	x
Pf3D7_06	1252185	1252273	-	x	x
Pf3D7_06	1252351	1252545	-	x	x
Pf3D7_06	1252621	1252766	-	x	x
Pf3D7_06	1252854	1252978	-	x	x
Pf3D7_06	1253038	1253163	-	x	x
Pf3D7_06	1253209	1253337	-	x	x
Pf3D7_06	1253376	1253462	-	x	x
Pf3D7_06	1253522	1253604	-	x	x
Pf3D7_06	1253739	1253867	-	x	x
Pf3D7_06	1258975	1259122	+	x	x
Pf3D7_06	1259184	1259286	+	x	x
Pf3D7_06	1259425	1259560	+	x	x
Pf3D7_06	1259633	1259905	+	x	x
Pf3D7_06	1260604	1260777	-	x	x
Pf3D7_06	1266855	1267054	-	x	x
Pf3D7_06	1269286	1269392	-	x	x
Pf3D7_06	1279930	1280394	+	x	x
Pf3D7_06	1288335	1288447	+	x	x
Pf3D7_06	1288512	1288712	+	x	x
Pf3D7_06	1288783	1288881	+	x	x
Pf3D7_06	1290053	1290159	+	x	x
Pf3D7_06	1290264	1290436	+	x	x
Pf3D7_06	1291181	1291314	-	x	x
Pf3D7_06	141567	141829	-	x	x
Pf3D7_06	146685	146844	-	x	x
Pf3D7_06	152600	152718	-	x	x
Pf3D7_06	152881	153003	-	x	x
Pf3D7_06	153093	153192	-	x	x
Pf3D7_06	153440	153647	-	x	x
Pf3D7_06	155390	155599	-	x	x
Pf3D7_06	156328	156423	-	x	x
Pf3D7_06	156596	156696	-	x	x
Pf3D7_06	156793	156874	-	x	x
Pf3D7_06	156945	157112	-	x	x
Pf3D7_06	157289	157391	-	x	x
Pf3D7_06	157532	157662	-	x	x
Pf3D7_06	158013	158161	-	x	x
Pf3D7_06	158352	158460	-	x	x
Pf3D7_06	158557	158687	-	x	x
Pf3D7_06	158938	159042	-	x	x
Pf3D7_06	159265	159373	-	x	x
Pf3D7_06	159705	159864	-	x	x
Pf3D7_06	159998	160162	-	x	x
Pf3D7_06	181068	181191	+	x	x
Pf3D7_06	181255	181398	+	x	x
Pf3D7_06	185675	185800	+	x	x
Pf3D7_06	197382	197544	+	x	x
Pf3D7_06	197588	197742	+	x	x
Pf3D7_06	197815	197944	+	x	x
Pf3D7_06	204801	204973	-	x	x
Pf3D7_06	205104	205225	-	x	x
Pf3D7_06	205290	205401	-	x	x
Pf3D7_06	205499	205601	-	x	x
Pf3D7_06	205729	205872	-	x	x
Pf3D7_06	212469	212615	-	x	x
Pf3D7_06	212796	212982	-	x	x
Pf3D7_06	220442	220575	-	x	x
Pf3D7_06	220635	220739	-	x	x
Pf3D7_06	220866	221007	-	x	x
Pf3D7_06	221104	221222	-	x	x
Pf3D7_06	221348	221634	-	x	x
Pf3D7_06	222849	223047	+	x	x
Pf3D7_06	223141	223305	+	x	x
Pf3D7_06	223376	223504	+	x	x
Pf3D7_06	225408	225686	-	x	x
Pf3D7_06	247951	248074	+	x	x
Pf3D7_06	248201	248333	+	x	x
Pf3D7_06	248497	248728	+	x	x
Pf3D7_06	248833	248996	+	x	x
Pf3D7_06	258315	258392	+	x	x
Pf3D7_06	258535	258714	+	x	x
Pf3D7_06	261247	261384	-	x	x
Pf3D7_06	261492	261610	-	x	x
Pf3D7_06	261670	261865	-	x	x
Pf3D7_06	264183	264300	-	x	x
Pf3D7_06	264438	264580	-	x	x
Pf3D7_06	264628	264771	-	x	x
Pf3D7_06	265921	266041	-	x	x
Pf3D7_06	266244	266394	-	x	x
Pf3D7_06	266651	266803	-	x	x
Pf3D7_06	266939	267090	-	x	x
Pf3D7_06	286259	286431	+	x	x
Pf3D7_06	286572	286734	+	x	x
Pf3D7_06	286879	286978	+	x	x
Pf3D7_06	298776	298877	+	x	x
Pf3D7_06	298928	299025	+	x	x
Pf3D7_06	299358	299443	+	x	x
Pf3D7_06	299488	299638	+	x	x
Pf3D7_06	299687	299799	+	x	x
Pf3D7_06	300334	300458	+	x	x
Pf3D7_06	300611	300729	+	x	x
Pf3D7_06	300859	300932	+	x	x
Pf3D7_06	300988	301146	+	x	x
Pf3D7_06	303125	303253	-	x	x
Pf3D7_06	304802	304966	+	x	x
Pf3D7_06	306412	306516	-	x	x
Pf3D7_06	306581	306726	-	x	x
Pf3D7_06	306788	306875	-	x	x
Pf3D7_06	306931	307046	-	x	x
Pf3D7_06	307106	307229	-	x	x
Pf3D7_06	307363	307520	-	x	x
Pf3D7_06	307609	307718	-	x	x
Pf3D7_06	307790	308037	-	x	x
Pf3D7_06	308074	308171	-	x	x
Pf3D7_06	308278	308421	-	x	x
Pf3D7_06	308687	308829	-	x	x
Pf3D7_06	309154	309373	-	x	x
Pf3D7_06	313904	314028	-	x	x
Pf3D7_06	314074	314166	-	x	x
Pf3D7_06	314280	314405	-	x	x
Pf3D7_06	314500	314604	-	x	x
Pf3D7_06	329785	329950	-	x	x
Pf3D7_06	335248	335328	-	x	x
Pf3D7_06	335401	335542	-	x	x
Pf3D7_06	335643	335738	-	x	x
Pf3D7_06	335803	335904	-	x	x
Pf3D7_06	335970	336089	-	x	x
Pf3D7_06	336153	336248	-	x	x
Pf3D7_06	336316	336415	-	x	x
Pf3D7_06	336448	336527	-	x	x
Pf3D7_06	336632	336785	-	x	x
Pf3D7_06	341928	342091	-	x	x
Pf3D7_06	342183	342330	-	x	x
Pf3D7_06	342556	342726	-	x	x
Pf3D7_06	349974	350224	-	x	x
Pf3D7_06	352374	352663	-	x	x
Pf3D7_06	355255	355452	+	x	x
Pf3D7_06	359896	360078	+	x	x
Pf3D7_06	368225	368411	+	x	x
Pf3D7_06	389111	389279	-	x	x
Pf3D7_06	389343	389444	-	x	x
Pf3D7_06	389531	389695	-	x	x
Pf3D7_06	389813	389902	-	x	x
Pf3D7_06	390234	390335	-	x	x
Pf3D7_06	399065	399150	+	x	x
Pf3D7_06	413945	414120	+	x	x
Pf3D7_06	419461	419711	+	x	x
Pf3D7_06	421265	421417	-	x	x
Pf3D7_06	421938	422193	-	x	x
Pf3D7_06	422320	422527	-	x	x
Pf3D7_06	433005	433115	+	x	x
Pf3D7_06	433463	433584	+	x	x
Pf3D7_06	435964	436113	-	x	x
Pf3D7_06	436214	436391	-	x	x
Pf3D7_06	446026	446258	-	x	x
Pf3D7_06	450573	450952	+	x	x
Pf3D7_06	452993	453342	+	x	x
Pf3D7_06	463695	463818	-	x	x
Pf3D7_06	467674	467856	+	x	x
Pf3D7_06	468375	468520	+	x	x
Pf3D7_06	470046	470219	+	x	x
Pf3D7_06	470727	470889	+	x	x
Pf3D7_06	488622	488876	-	x	x
Pf3D7_06	488979	489280	-	x	x
Pf3D7_06	490954	491066	-	x	x
Pf3D7_06	491159	491278	-	x	x
Pf3D7_06	491424	491573	-	x	x
Pf3D7_06	491645	491805	-	x	x
Pf3D7_06	506736	506838	+	x	x
Pf3D7_06	506967	507155	+	x	x
Pf3D7_06	507779	508017	-	x	x
Pf3D7_06	508074	508192	-	x	x
Pf3D7_06	513068	513283	-	x	x
Pf3D7_06	513593	513715	-	x	x
Pf3D7_06	513778	513877	-	x	x
Pf3D7_06	514027	514146	-	x	x
Pf3D7_06	514237	514392	-	x	x
Pf3D7_06	514464	514594	-	x	x
Pf3D7_06	514640	514789	-	x	x
Pf3D7_06	533969	534216	-	x	x
Pf3D7_06	533969	534599	-	x	x
Pf3D7_06	533969	534618	-	x	x
Pf3D7_06	534249	534618	-	x	x
Pf3D7_06	534668	534924	-	x	x
Pf3D7_06	535033	535146	-	x	x
Pf3D7_06	535241	535328	-	x	x
Pf3D7_06	537835	538006	+	x	x
Pf3D7_06	538061	538361	+	x	x
Pf3D7_06	538424	538527	+	x	x
Pf3D7_06	539338	539527	+	x	x
Pf3D7_06	543916	544092	-	x	x
Pf3D7_06	544479	544599	-	x	x
Pf3D7_06	547162	547299	+	x	x
Pf3D7_06	554641	555309	+	x	x
Pf3D7_06	574990	575311	+	x	x
Pf3D7_06	577827	578033	+	x	x
Pf3D7_06	597643	597800	-	x	x
Pf3D7_06	597872	598023	-	x	x
Pf3D7_06	598114	598281	-	x	x
Pf3D7_06	606576	606863	-	x	x
Pf3D7_06	606968	607252	-	x	x
Pf3D7_06	614222	614336	+	x	x
Pf3D7_06	617829	618070	+	x	x
Pf3D7_06	619085	619330	+	x	x
Pf3D7_06	625512	625637	+	x	x
Pf3D7_06	625827	626000	+	x	x
Pf3D7_06	626018	626102	+	x	x
Pf3D7_06	626547	626678	+	x	x
Pf3D7_06	626760	627006	+	x	x
Pf3D7_06	627455	627554	+	x	x
Pf3D7_06	631249	631361	-	x	x
Pf3D7_06	631408	631532	-	x	x
Pf3D7_06	631588	631695	-	x	x
Pf3D7_06	631759	631894	-	x	x
Pf3D7_06	631945	632046	-	x	x
Pf3D7_06	632123	632220	-	x	x
Pf3D7_06	636338	636540	-	x	x
Pf3D7_06	646690	646847	-	x	x
Pf3D7_06	647066	647187	-	x	x
Pf3D7_06	651837	652063	-	x	x
Pf3D7_06	654285	654434	-	x	x
Pf3D7_06	655253	655535	-	x	x
Pf3D7_06	656396	656489	+	x	x
Pf3D7_06	656553	656706	+	x	x
Pf3D7_06	656780	656902	+	x	x
Pf3D7_06	656979	657074	+	x	x
Pf3D7_06	657142	657284	+	x	x
Pf3D7_06	657347	657538	+	x	x
Pf3D7_06	658252	658379	-	x	x
Pf3D7_06	660908	661076	-	x	x
Pf3D7_06	671229	671371	+	x	x
Pf3D7_06	672312	672505	+	x	x
Pf3D7_06	675616	675719	+	x	x
Pf3D7_06	675748	675864	+	x	x
Pf3D7_06	675986	676121	+	x	x
Pf3D7_06	676173	676306	+	x	x
Pf3D7_06	712664	712877	+	x	x
Pf3D7_06	713419	713556	+	x	x
Pf3D7_06	713724	713845	+	x	x
Pf3D7_06	714045	714150	+	x	x
Pf3D7_06	714191	714303	+	x	x
Pf3D7_06	714361	714486	+	x	x
Pf3D7_06	717151	717317	+	x	x
Pf3D7_06	717719	717943	+	x	x
Pf3D7_06	718695	718835	+	x	x
Pf3D7_06	720642	720799	+	x	x
Pf3D7_06	720978	721181	+	x	x
Pf3D7_06	765259	765486	-	x	x
Pf3D7_06	768953	769172	+	x	x
Pf3D7_06	776067	776208	-	x	x
Pf3D7_06	776286	776434	-	x	x
Pf3D7_06	776483	776583	-	x	x
Pf3D7_06	776695	776815	-	x	x
Pf3D7_06	776902	777086	-	x	x
Pf3D7_06	777132	777234	-	x	x
Pf3D7_06	777342	777585	-	x	x
Pf3D7_06	779511	779602	+	x	x
Pf3D7_06	78375	78584	+	x	x
Pf3D7_06	786229	786366	+	x	x
Pf3D7_06	786467	786589	+	x	x
Pf3D7_06	786718	786920	+	x	x
Pf3D7_06	786999	787080	+	x	x
Pf3D7_06	787150	787245	+	x	x
Pf3D7_06	787334	787451	+	x	x
Pf3D7_06	788784	788928	-	x	x
Pf3D7_06	789030	789179	-	x	x
Pf3D7_06	789799	789939	-	x	x
Pf3D7_06	790000	790106	-	x	x
Pf3D7_06	790173	790289	-	x	x
Pf3D7_06	790379	790479	-	x	x
Pf3D7_06	790553	790723	-	x	x
Pf3D7_06	795393	795550	-	x	x
Pf3D7_06	795675	795934	-	x	x
Pf3D7_06	796766	796932	+	x	x
Pf3D7_06	797905	798059	+	x	x
Pf3D7_06	799823	800028	+	x	x
Pf3D7_06	803637	803804	-	x	x
Pf3D7_06	803890	804047	-	x	x
Pf3D7_06	817804	817944	-	x	x
Pf3D7_06	828380	828502	-	x	x
Pf3D7_06	828991	829160	-	x	x
Pf3D7_06	845735	845841	+	x	x
Pf3D7_06	889135	889233	+	x	x
Pf3D7_06	889302	889431	+	x	x
Pf3D7_06	892304	892431	+	x	x
Pf3D7_06	892538	892639	+	x	x
Pf3D7_06	897215	897327	+	x	x
Pf3D7_06	908110	908277	+	x	x
Pf3D7_06	908325	908481	+	x	x
Pf3D7_06	910716	910971	+	x	x
Pf3D7_06	915006	915167	+	x	x
Pf3D7_06	915290	915380	+	x	x
Pf3D7_06	940182	940355	-	x	x
Pf3D7_06	940410	940512	-	x	x
Pf3D7_06	940584	940710	-	x	x
Pf3D7_06	940784	940893	-	x	x
Pf3D7_06	940954	941156	-	x	x
Pf3D7_06	941836	941951	-	x	x
Pf3D7_06	942006	942217	-	x	x
Pf3D7_06	942292	942480	-	x	x
Pf3D7_06	942855	943068	-	x	x
Pf3D7_06	943111	943232	-	x	x
Pf3D7_06	943385	943538	-	x	x
Pf3D7_06	947633	947797	-	x	x
Pf3D7_06	947844	947982	-	x	x
Pf3D7_06	948242	948384	-	x	x
Pf3D7_06	952965	953107	-	x	x
Pf3D7_06	953166	953272	-	x	x
Pf3D7_06	953391	953481	-	x	x
Pf3D7_06	953624	953919	-	x	x
Pf3D7_06	953960	954060	-	x	x
Pf3D7_06	954104	954244	-	x	x
Pf3D7_06	954334	954491	-	x	x
Pf3D7_06	954663	954783	-	x	x
Pf3D7_06	958482	958627	+	x	x
Pf3D7_06	96419	96530	+	x	x
Pf3D7_06	98425	98621	+	x	x
Pf3D7_06	984710	984936	+	x	x
Pf3D7_06	985547	985709	-	x	x
Pf3D7_06	985842	985911	-	x	x
Pf3D7_06	986345	986528	-	x	x
Pf3D7_06	986680	986815	-	x	x
Pf3D7_06	98738	98847	+	x	x
Pf3D7_06	987905	988085	+	x	x
Pf3D7_06	988108	988224	+	x	x
Pf3D7_06	988437	988677	+	x	x
Pf3D7_06	988804	988960	+	x	x
Pf3D7_06	988990	989073	+	x	x
Pf3D7_06	989148	989370	+	x	x
Pf3D7_06	989453	989593	+	x	x
Pf3D7_07	1010209	1010408	+	x	x
Pf3D7_07	1010454	1010635	+	x	x
Pf3D7_07	1013116	1013339	-	x	x
Pf3D7_07	1017489	1017667	+	x	x
Pf3D7_07	1021125	1021240	-	x	x
Pf3D7_07	1021330	1021452	-	x	x
Pf3D7_07	1021526	1021602	-	x	x
Pf3D7_07	1021682	1021797	-	x	x
Pf3D7_07	1021874	1022046	-	x	x
Pf3D7_07	1022163	1022266	-	x	x
Pf3D7_07	1022289	1022446	-	x	x
Pf3D7_07	1022620	1022727	-	x	x
Pf3D7_07	1022832	1022931	-	x	x
Pf3D7_07	1022979	1023103	-	x	x
Pf3D7_07	1028373	1028497	+	x	x
Pf3D7_07	1042207	1042394	+	x	x
Pf3D7_07	1042466	1042599	+	x	x
Pf3D7_07	1054796	1055001	+	x	x
Pf3D7_07	1055164	1055293	+	x	x
Pf3D7_07	1055363	1055461	+	x	x
Pf3D7_07	1056130	1056245	-	x	x
Pf3D7_07	1056378	1056489	-	x	x
Pf3D7_07	1056586	1056740	-	x	x
Pf3D7_07	1070436	1070580	-	x	x
Pf3D7_07	1077702	1077821	+	x	x
Pf3D7_07	1079318	1079442	+	x	x
Pf3D7_07	1081894	1081990	-	x	x
Pf3D7_07	1082073	1082251	-	x	x
Pf3D7_07	1082342	1082440	-	x	x
Pf3D7_07	1082595	1082735	-	x	x
Pf3D7_07	1090576	1090726	-	x	x
Pf3D7_07	1090836	1090944	-	x	x
Pf3D7_07	1091018	1091189	-	x	x
Pf3D7_07	1098273	1098519	-	x	x
Pf3D7_07	1103159	1103361	-	x	x
Pf3D7_07	1103524	1103703	-	x	x
Pf3D7_07	111813	111995	-	x	x
Pf3D7_07	1125136	1125395	+	x	x
Pf3D7_07	1126390	1126505	+	x	x
Pf3D7_07	1126623	1126735	+	x	x
Pf3D7_07	1127012	1127099	+	x	x
Pf3D7_07	112761	112910	-	x	x
Pf3D7_07	113068	113197	-	x	x
Pf3D7_07	113382	113517	-	x	x
Pf3D7_07	1134441	1134776	+	x	x
Pf3D7_07	1134819	1135047	+	x	x
Pf3D7_07	1135082	1135233	+	x	x
Pf3D7_07	113648	113797	-	x	x
Pf3D7_07	113859	113955	-	x	x
Pf3D7_07	114008	114151	-	x	x
Pf3D7_07	114723	114868	-	x	x
Pf3D7_07	1158149	1158263	+	x	x
Pf3D7_07	1163214	1163431	+	x	x
Pf3D7_07	1164240	1164526	-	x	x
Pf3D7_07	1177193	1177389	-	x	x
Pf3D7_07	1179056	1179243	-	x	x
Pf3D7_07	1179463	1179625	-	x	x
Pf3D7_07	1181987	1182150	-	x	x
Pf3D7_07	1182318	1182497	-	x	x
Pf3D7_07	1182565	1182696	-	x	x
Pf3D7_07	1197508	1197718	+	x	x
Pf3D7_07	1199450	1199640	-	x	x
Pf3D7_07	1199721	1199894	-	x	x
Pf3D7_07	1218099	1218342	+	x	x
Pf3D7_07	1218423	1218533	+	x	x
Pf3D7_07	1247393	1247515	-	x	x
Pf3D7_07	1270654	1270864	+	x	x
Pf3D7_07	1271511	1271709	-	x	x
Pf3D7_07	1271806	1271924	-	x	x
Pf3D7_07	1272066	1272227	-	x	x
Pf3D7_07	1279607	1279781	+	x	x
Pf3D7_07	1280033	1280158	+	x	x
Pf3D7_07	1280481	1280624	+	x	x
Pf3D7_07	1280705	1280826	+	x	x
Pf3D7_07	1282653	1282743	-	x	x
Pf3D7_07	1282843	1282988	-	x	x
Pf3D7_07	1283749	1284040	-	x	x
Pf3D7_07	1287332	1287524	+	x	x
Pf3D7_07	1287701	1287984	-	x	x
Pf3D7_07	1288033	1288167	-	x	x
Pf3D7_07	1288230	1288330	-	x	x
Pf3D7_07	1288422	1288516	-	x	x
Pf3D7_07	1288581	1288676	-	x	x
Pf3D7_07	1288720	1288824	-	x	x
Pf3D7_07	1288877	1288996	-	x	x
Pf3D7_07	1291075	1291440	+	x	x
Pf3D7_07	1291510	1291634	+	x	x
Pf3D7_07	1291702	1291794	+	x	x
Pf3D7_07	1291914	1292034	+	x	x
Pf3D7_07	1302986	1303131	+	x	x
Pf3D7_07	1314328	1314516	+	x	x
Pf3D7_07	1314582	1314678	+	x	x
Pf3D7_07	1314792	1314869	+	x	x
Pf3D7_07	1314972	1315067	+	x	x
Pf3D7_07	1336234	1336475	+	x	x
Pf3D7_07	1337381	1337569	-	x	x
Pf3D7_07	1342977	1343368	-	x	x
Pf3D7_07	1344176	1344347	-	x	x
Pf3D7_07	1359902	1360048	+	x	x
Pf3D7_07	1360188	1360317	+	x	x
Pf3D7_07	1394538	1394698	+	x	x
Pf3D7_07	1405506	1405671	+	x	x
Pf3D7_07	1417694	1417820	+	x	x
Pf3D7_07	1417898	1418000	+	x	x
Pf3D7_07	1418082	1418223	+	x	x
Pf3D7_07	1434050	1434175	+	x	x
Pf3D7_07	157347	157568	+	x	x
Pf3D7_07	160907	161179	-	x	x
Pf3D7_07	168551	168700	-	x	x
Pf3D7_07	168801	169031	-	x	x
Pf3D7_07	169139	169244	-	x	x
Pf3D7_07	199398	199483	+	x	x
Pf3D7_07	199547	199755	+	x	x
Pf3D7_07	199832	199959	+	x	x
Pf3D7_07	200048	200237	+	x	x
Pf3D7_07	200331	200422	+	x	x
Pf3D7_07	200514	200629	+	x	x
Pf3D7_07	200695	200846	+	x	x
Pf3D7_07	200982	201099	+	x	x
Pf3D7_07	201171	201243	+	x	x
Pf3D7_07	271429	271744	-	x	x
Pf3D7_07	271880	272051	-	x	x
Pf3D7_07	272185	272284	-	x	x
Pf3D7_07	272444	272622	-	x	x
Pf3D7_07	272743	272857	-	x	x
Pf3D7_07	272953	273265	-	x	x
Pf3D7_07	284187	284372	-	x	x
Pf3D7_07	302189	302442	-	x	x
Pf3D7_07	326015	326256	-	x	x
Pf3D7_07	340861	341011	-	x	x
Pf3D7_07	341110	341492	-	x	x
Pf3D7_07	343184	343294	-	x	x
Pf3D7_07	343372	343465	-	x	x
Pf3D7_07	343857	344052	-	x	x
Pf3D7_07	344094	344212	-	x	x
Pf3D7_07	344276	344386	-	x	x
Pf3D7_07	345524	345615	-	x	x
Pf3D7_07	345735	345898	-	x	x
Pf3D7_07	345996	346365	-	x	x
Pf3D7_07	353301	353397	-	x	x
Pf3D7_07	353451	353562	-	x	x
Pf3D7_07	353661	353774	-	x	x
Pf3D7_07	354104	354225	-	x	x
Pf3D7_07	357516	357714	-	x	x
Pf3D7_07	359957	360049	+	x	x
Pf3D7_07	394357	394469	+	x	x
Pf3D7_07	396772	396951	+	x	x
Pf3D7_07	397004	397114	+	x	x
Pf3D7_07	397158	397374	+	x	x
Pf3D7_07	420801	420923	+	x	x
Pf3D7_07	420982	421085	+	x	x
Pf3D7_07	426389	426583	+	x	x
Pf3D7_07	426785	426952	+	x	x
Pf3D7_07	433429	433604	+	x	x
Pf3D7_07	434092	434200	+	x	x
Pf3D7_07	434268	434465	+	x	x
Pf3D7_07	434537	434646	+	x	x
Pf3D7_07	438400	439186	+	x	x
Pf3D7_07	445579	445714	-	x	x
Pf3D7_07	458690	458868	+	x	x
Pf3D7_07	459136	459316	+	x	x
Pf3D7_07	459488	459661	+	x	x
Pf3D7_07	459793	459947	+	x	x
Pf3D7_07	460018	460142	+	x	x
Pf3D7_07	460217	460314	+	x	x
Pf3D7_07	460396	460524	+	x	x
Pf3D7_07	460574	460712	+	x	x
Pf3D7_07	460768	460917	+	x	x
Pf3D7_07	461009	461203	+	x	x
Pf3D7_07	461247	461395	+	x	x
Pf3D7_07	461449	461619	+	x	x
Pf3D7_07	480476	480630	-	x	x
Pf3D7_07	484299	484516	+	x	x
Pf3D7_07	485278	485396	-	x	x
Pf3D7_07	495007	495244	-	x	x
Pf3D7_07	497892	498049	-	x	x
Pf3D7_07	508187	508381	-	x	x
Pf3D7_07	511105	511328	-	x	x
Pf3D7_07	528058	528146	-	x	x
Pf3D7_07	528314	528450	-	x	x
Pf3D7_07	528626	528834	-	x	x
Pf3D7_07	531570	531718	-	x	x
Pf3D7_07	531804	531955	-	x	x
Pf3D7_07	532083	532255	-	x	x
Pf3D7_07	532483	532685	-	x	x
Pf3D7_07	534139	534358	-	x	x
Pf3D7_07	667938	668148	+	x	x
Pf3D7_07	676972	677087	-	x	x
Pf3D7_07	677214	677329	-	x	x
Pf3D7_07	677374	677689	-	x	x
Pf3D7_07	677726	677864	-	x	x
Pf3D7_07	677939	678037	-	x	x
Pf3D7_07	678081	678169	-	x	x
Pf3D7_07	678198	678345	-	x	x
Pf3D7_07	678399	678820	-	x	x
Pf3D7_07	679792	679992	-	x	x
Pf3D7_07	712362	712504	+	x	x
Pf3D7_07	712582	712772	+	x	x
Pf3D7_07	712888	713028	+	x	x
Pf3D7_07	713227	713592	+	x	x
Pf3D7_07	717740	717920	-	x	x
Pf3D7_07	730143	730338	-	x	x
Pf3D7_07	740247	740405	-	x	x
Pf3D7_07	740506	740772	-	x	x
Pf3D7_07	743335	743516	-	x	x
Pf3D7_07	743550	743669	-	x	x
Pf3D7_07	744974	745120	-	x	x
Pf3D7_07	745214	745369	-	x	x
Pf3D7_07	774089	774209	+	x	x
Pf3D7_07	775440	775567	+	x	x
Pf3D7_07	775625	775741	+	x	x
Pf3D7_07	775779	775884	+	x	x
Pf3D7_07	775900	776006	+	x	x
Pf3D7_07	776046	776123	+	x	x
Pf3D7_07	776182	776278	+	x	x
Pf3D7_07	776313	776412	+	x	x
Pf3D7_07	776699	776790	+	x	x
Pf3D7_07	777568	778072	+	x	x
Pf3D7_07	778214	778338	+	x	x
Pf3D7_07	778453	778580	+	x	x
Pf3D7_07	778723	778880	+	x	x
Pf3D7_07	778973	779098	+	x	x
Pf3D7_07	779304	779409	+	x	x
Pf3D7_07	779533	779693	+	x	x
Pf3D7_07	779792	779924	+	x	x
Pf3D7_07	780962	781246	+	x	x
Pf3D7_07	788293	788519	-	x	x
Pf3D7_07	788564	788783	-	x	x
Pf3D7_07	794801	794887	+	x	x
Pf3D7_07	794932	795042	+	x	x
Pf3D7_07	795078	795169	+	x	x
Pf3D7_07	795225	795441	+	x	x
Pf3D7_07	795527	795632	+	x	x
Pf3D7_07	795688	795819	+	x	x
Pf3D7_07	795851	795982	+	x	x
Pf3D7_07	796113	796236	+	x	x
Pf3D7_07	796289	796363	+	x	x
Pf3D7_07	796419	796514	+	x	x
Pf3D7_07	800076	800230	+	x	x
Pf3D7_07	800739	800917	-	x	x
Pf3D7_07	804851	805020	+	x	x
Pf3D7_07	805254	805517	+	x	x
Pf3D7_07	805888	805990	+	x	x
Pf3D7_07	811934	812282	+	x	x
Pf3D7_07	814207	814392	-	x	x
Pf3D7_07	814449	814551	-	x	x
Pf3D7_07	814719	814917	-	x	x
Pf3D7_07	815244	815352	-	x	x
Pf3D7_07	815414	815506	-	x	x
Pf3D7_07	815624	815802	-	x	x
Pf3D7_07	828383	828623	-	x	x
Pf3D7_07	828769	828932	-	x	x
Pf3D7_07	828998	829113	-	x	x
Pf3D7_07	829207	829312	-	x	x
Pf3D7_07	829372	829486	-	x	x
Pf3D7_07	829830	829936	-	x	x
Pf3D7_07	877996	878185	+	x	x
Pf3D7_07	879886	880057	+	x	x
Pf3D7_07	880127	880503	+	x	x
Pf3D7_07	880614	880707	+	x	x
Pf3D7_07	880811	880892	+	x	x
Pf3D7_07	880981	881126	+	x	x
Pf3D7_07	889174	889327	-	x	x
Pf3D7_07	889550	889685	-	x	x
Pf3D7_07	894551	894701	-	x	x
Pf3D7_07	894955	895087	-	x	x
Pf3D7_07	895150	895366	-	x	x
Pf3D7_07	896566	896708	+	x	x
Pf3D7_07	896780	896885	+	x	x
Pf3D7_07	896978	897137	+	x	x
Pf3D7_07	897271	897384	+	x	x
Pf3D7_07	897661	897772	+	x	x
Pf3D7_07	897891	898057	+	x	x
Pf3D7_07	911013	911266	-	x	x
Pf3D7_07	914564	914794	-	x	x
Pf3D7_07	917043	917390	+	x	x
Pf3D7_07	917551	917697	+	x	x
Pf3D7_07	932657	932776	+	x	x
Pf3D7_07	935060	935188	+	x	x
Pf3D7_07	939866	939991	+	x	x
Pf3D7_07	941779	941893	+	x	x
Pf3D7_07	941964	942123	+	x	x
Pf3D7_07	942196	942375	+	x	x
Pf3D7_07	942475	942607	+	x	x
Pf3D7_07	942663	942821	+	x	x
Pf3D7_07	943299	943404	-	x	x
Pf3D7_07	943564	943756	-	x	x
Pf3D7_07	943805	943904	-	x	x
Pf3D7_07	944020	944125	-	x	x
Pf3D7_07	944245	944357	-	x	x
Pf3D7_07	944447	944692	-	x	x
Pf3D7_07	947154	947361	+	x	x
Pf3D7_07	947548	947870	+	x	x
Pf3D7_07	953674	954016	+	x	x
Pf3D7_07	955223	955412	+	x	x
Pf3D7_07	955580	955698	+	x	x
Pf3D7_07	955758	955836	+	x	x
Pf3D7_07	955913	956021	+	x	x
Pf3D7_07	956061	956269	+	x	x
Pf3D7_07	956374	956469	+	x	x
Pf3D7_07	957002	957160	+	x	x
Pf3D7_07	957229	957360	+	x	x
Pf3D7_07	957865	958008	+	x	x
Pf3D7_07	982137	982351	+	x	x
Pf3D7_07	982440	982535	+	x	x
Pf3D7_07	982657	982763	+	x	x
Pf3D7_07	982892	983006	+	x	x
Pf3D7_07	983087	983255	+	x	x
Pf3D7_07	987344	987463	-	x	x
Pf3D7_07	993805	993941	+	x	x
Pf3D7_07	994003	994165	+	x	x
Pf3D7_07	995160	995292	-	x	x
Pf3D7_07	995339	995508	-	x	x
Pf3D7_08	1017422	1017564	-	x	x
Pf3D7_08	1019216	1019337	-	x	x
Pf3D7_08	1019493	1019628	-	x	x
Pf3D7_08	1019795	1019895	-	x	x
Pf3D7_08	1020004	1020142	-	x	x
Pf3D7_08	1024057	1024168	-	x	x
Pf3D7_08	1024611	1024859	-	x	x
Pf3D7_08	1033135	1033292	+	x	x
Pf3D7_08	1033706	1033812	+	x	x
Pf3D7_08	1034320	1034425	+	x	x
Pf3D7_08	1036830	1036948	+	x	x
Pf3D7_08	1043056	1043352	-	x	x
Pf3D7_08	1056233	1056509	+	x	x
Pf3D7_08	105744	105872	-	x	x
Pf3D7_08	1059625	1059845	+	x	x
Pf3D7_08	1067576	1067774	+	x	x
Pf3D7_08	1070099	1070255	+	x	x
Pf3D7_08	1070482	1070644	+	x	x
[truncated: 5,153 more rows]
