# Supplementary material for: Directional gene expression and antisense transcripts in sexual and asexual stages of Plasmodium falciparum
Source: BMC Genomics. 2011 Nov 30;12:587. doi: 10.1186/1471-2164-12-587 (PMC3266614; doi:10.1186/1471-2164-12-587)
Supplement: Additional file 5 — New intro-exon junctions detected using reads from the strand-specific libraries and two previous studies. [file 1471-2164-12-587-S5.XLS]

## Sheet: High_confidence_junctions_assem
Chromosome	5' position	3' position	Strand	Direction	Gene ID	This_study	Otto_et_al	Bartfai_et_al	Sum
Pf3D7_01	102227	102378	-	antisense	PFA0110w	0	0	1	1
Pf3D7_01	102236	102342	-	antisense	PFA0110w	0	0	1	1
Pf3D7_01	111475	111568	+	antisense	PFA0125c	0	0	1	1
Pf3D7_01	132589	132706	-	sense	PFA0150c	1	0	0	1
Pf3D7_01	166037	166210	-	antisense	PFA0180w	1	0	0	1
Pf3D7_01	166037	166242	-	antisense	PFA0180w	1	0	0	1
Pf3D7_01	168597	168724	+	sense	PFA0185w	1	1	1	3
Pf3D7_01	168780	168861	+	unknown	none	1	0	0	1
Pf3D7_01	171258	171387	-	sense	PFA0190c	1	0	0	1
Pf3D7_01	227109	227313	-	sense	PFA0265c	1	1	0	2
Pf3D7_01	265768	265944	+	antisense	PFA0310c	1	0	0	1
Pf3D7_01	293686	293851	+	unknown	none	1	0	0	1
Pf3D7_01	297982	298113	+	sense	PFA0355w	1	0	0	1
Pf3D7_01	330496	330709	-	unknown	none	1	1	1	3
Pf3D7_01	345735	345848	+	antisense	PFA0415c	1	0	0	1
Pf3D7_01	350187	350311	+	unknown	none	0	1	0	1
Pf3D7_01	350599	350690	+	sense	PFA0420w	0	1	0	1
Pf3D7_01	360966	361278	-	antisense	PFA0435w	1	0	0	1
Pf3D7_01	363057	363202	-	unknown	none	0	1	1	2
Pf3D7_01	363359	363473	-	antisense	PF01TR005	0	1	1	2
Pf3D7_01	364699	364829	+	sense	PFA0440w	1	1	0	2
Pf3D7_01	365094	365353	+	sense	PFA0440w	1	0	0	1
Pf3D7_01	387089	387282	-	antisense	PFA0485w-b	1	0	0	1
Pf3D7_01	387540	387756	-	antisense	PFA0485w-b	1	0	0	1
Pf3D7_01	387866	388129	-	antisense	PFA0485w-b	1	0	0	1
Pf3D7_01	423437	423528	-	sense	PFA0535c	1	0	1	2
Pf3D7_01	448171	448273	+	sense	PFA0570w	1	1	1	3
Pf3D7_01	449054	449178	+	sense	PFA0570w	1	1	1	3
Pf3D7_01	452023	452388	-	unknown	none	1	1	1	3
Pf3D7_01	522637	522866	+	sense	PFA0660w	0	0	1	1
Pf3D7_02	103904	104217	-	sense	PFB0100c	0	1	0	1
Pf3D7_02	103924	104836	+	antisense	PFB0100c	0	1	0	1
Pf3D7_02	104029	104150	-	sense	PFB0100c	0	1	0	1
Pf3D7_02	104977	105062	-	sense	PFB0100c	0	1	0	1
Pf3D7_02	104977	105110	-	sense	PFB0100c	0	1	0	1
Pf3D7_02	104977	105122	-	sense	PFB0100c	0	1	0	1
Pf3D7_02	104985	105121	+	antisense	PFB0100c	0	1	0	1
Pf3D7_02	104991	105121	+	antisense	PFB0100c	0	1	0	1
Pf3D7_02	105004	105062	+	antisense	PFB0100c	0	1	0	1
Pf3D7_02	105027	105094	-	sense	PFB0100c	0	1	0	1
Pf3D7_02	105027	105097	-	sense	PFB0100c	0	1	0	1
Pf3D7_02	105027	105100	-	sense	PFB0100c	0	1	0	1
Pf3D7_02	105027	105139	-	sense	PFB0100c	0	1	0	1
Pf3D7_02	105027	105160	-	sense	PFB0100c	0	1	0	1
Pf3D7_02	105051	105121	+	antisense	PFB0100c	0	1	0	1
Pf3D7_02	105051	105151	-	sense	PFB0100c	0	1	0	1
Pf3D7_02	121585	121807	+	sense	PFB0115w	0	0	1	1
Pf3D7_02	121742	122040	+	sense	PFB0115w	0	0	1	1
Pf3D7_02	129687	129804	-	sense	PFB0125c	0	0	1	1
Pf3D7_02	138986	139121	+	unknown	none	0	1	0	1
Pf3D7_02	140911	141119	+	sense	PFB0140w	1	1	1	3
Pf3D7_02	168719	168855	-	sense	PFB0175c	1	0	1	2
Pf3D7_02	172532	172663	-	sense	PFB0177c	1	0	0	1
Pf3D7_02	172532	172672	-	sense	PFB0177c	1	0	0	1
Pf3D7_02	178521	178849	+	unknown	none	0	0	1	1
Pf3D7_02	223222	223454	+	unknown	none	0	1	1	2
Pf3D7_02	231020	231127	+	unknown	none	0	1	1	2
Pf3D7_02	252507	252854	+	sense	PFB0279w	0	0	1	1
Pf3D7_02	272978	273766	-	antisense	PFB0295w	1	0	0	1
Pf3D7_02	278478	278600	-	unknown	none	0	1	1	2
Pf3D7_02	278478	278853	-	unknown	none	1	1	1	3
Pf3D7_02	383508	383567	+	unknown	none	0	1	0	1
Pf3D7_02	409523	409681	+	unknown	none	1	1	1	3
Pf3D7_02	496002	496136	+	antisense	PFB0555c	1	0	0	1
Pf3D7_02	549288	549453	+	antisense	PFB0615c	1	0	0	1
Pf3D7_02	565844	566020	+	unknown	none	0	0	1	1
Pf3D7_02	620713	620866	-	unknown	none	0	1	0	1
Pf3D7_02	691470	691681	+	sense	PFB0765w	0	0	1	1
Pf3D7_02	703810	704057	+	antisense	PFB0790c	1	0	0	1
Pf3D7_02	716558	716883	-	unknown	none	1	1	1	3
Pf3D7_02	733892	734267	+	unknown	none	1	1	1	3
Pf3D7_02	738492	738859	+	unknown	none	0	1	1	2
Pf3D7_02	740631	740812	+	unknown	none	0	0	1	1
Pf3D7_02	747457	747775	+	unknown	none	1	0	0	1
Pf3D7_02	747839	748332	+	antisense	PFB0855c	1	0	1	2
Pf3D7_02	748525	748677	+	antisense	PFB0855c	0	1	0	1
Pf3D7_02	748792	749077	+	antisense	PFB0855c	0	1	0	1
Pf3D7_02	752785	752933	+	unknown	none	0	1	1	2
Pf3D7_02	767411	768176	-	sense	PFB0877c	1	1	1	3
Pf3D7_02	871314	871417	-	unknown	none	0	0	1	1
Pf3D7_02	88854	89095	-	unknown	none	0	1	1	2
Pf3D7_03	166248	166465	+	sense	PFC0150w	1	1	1	3
Pf3D7_03	177230	177376	-	antisense	PFC0160w	1	0	0	1
Pf3D7_03	189255	189464	-	sense	PFC0170c	0	1	1	2
Pf3D7_03	207965	208115	-	sense	PFC0191c	1	0	0	1
Pf3D7_03	216637	216708	-	unknown	none	1	1	0	2
Pf3D7_03	252483	252605	-	sense	PFC0240c	0	1	0	1
Pf3D7_03	304380	304656	-	unknown	none	0	1	1	2
Pf3D7_03	333295	333381	-	unknown	none	0	0	1	1
Pf3D7_03	358850	359000	-	unknown	none	1	0	1	2
Pf3D7_03	400247	400362	+	sense	PFC0395w	0	1	1	2
Pf3D7_03	404068	404414	+	unknown	none	1	0	0	1
Pf3D7_03	404068	404638	+	unknown	none	1	1	1	3
Pf3D7_03	404455	404638	+	unknown	none	1	1	1	3
Pf3D7_03	425163	425245	-	antisense	PFC0425w	0	0	1	1
Pf3D7_03	431490	431554	-	antisense	PFC0425w	0	0	1	1
Pf3D7_03	460052	460533	+	sense	PFC0445w	1	1	1	3
Pf3D7_03	460768	461326	+	sense	PFC0445w	0	1	0	1
Pf3D7_03	470840	471078	+	unknown	none	0	1	0	1
Pf3D7_03	498132	498303	-	antisense	PFC0490w	1	0	0	1
Pf3D7_03	498372	498494	-	antisense	PFC0490w	1	0	0	1
Pf3D7_03	498598	498716	-	antisense	PFC0490w	1	0	0	1
Pf3D7_03	499763	499966	+	sense	PFC0495w	1	0	0	1
Pf3D7_03	500428	500598	+	sense	PFC0495w	1	0	0	1
Pf3D7_03	500836	500954	+	sense	PFC0495w	1	0	0	1
Pf3D7_03	500840	500944	+	sense	PFC0495w	1	0	0	1
Pf3D7_03	501601	501711	+	sense	PFC0495w	1	0	0	1
Pf3D7_03	501884	502170	+	sense	PFC0495w	1	0	0	1
Pf3D7_03	509070	509213	-	antisense	PFC0506w	1	0	0	1
Pf3D7_03	532941	533034	+	sense	PFC0540w	1	0	0	1
Pf3D7_03	567204	567378	-	sense	PFC0582c-b	0	1	1	2
Pf3D7_03	602355	602570	+	sense	PFC0615w	1	0	0	1
Pf3D7_03	656479	656664	+	sense	PFC0710w-b	0	0	1	1
Pf3D7_03	656496	656664	+	sense	PFC0710w-b	0	1	0	1
Pf3D7_03	667516	668056	-	sense	PFC0725c	0	0	1	1
Pf3D7_03	674192	674515	+	unknown	none	1	1	1	3
Pf3D7_03	721515	721641	+	unknown	none	1	1	1	3
Pf3D7_03	733991	734265	-	antisense	PFC0780w	0	1	1	2
Pf3D7_03	835056	835193	+	unknown	none	1	1	0	2
Pf3D7_03	858773	859499	-	unknown	none	0	1	0	1
Pf3D7_03	861720	861825	+	sense	PFC0912w	1	0	0	1
Pf3D7_03	862919	863023	-	antisense	PFC0912w	1	0	0	1
Pf3D7_03	866195	866725	+	unknown	none	0	1	1	2
Pf3D7_03	872135	872365	-	antisense	PFC0920w	1	0	0	1
Pf3D7_03	892362	892458	+	sense	PFC0945w	1	1	1	3
Pf3D7_03	892506	892715	+	unknown	none	1	1	1	3
Pf3D7_03	941739	941893	+	sense	PFC1000w	1	1	0	2
Pf3D7_03	965260	965351	-	unknown	none	1	1	1	3
Pf3D7_03	965393	965577	-	sense	PFC1025w	1	1	0	2
Pf3D7_03	998219	998427	+	sense	PFC1065w	1	0	1	2
Pf3D7_04	1026625	1026847	+	unknown	none	1	1	1	3
Pf3D7_04	1026985	1027210	-	antisense	PFD1050w	1	0	0	1
Pf3D7_04	1027306	1027398	-	antisense	PFD1050w	1	0	1	2
Pf3D7_04	1027306	1027404	-	antisense	PFD1050w	1	0	1	2
Pf3D7_04	1027306	1027428	-	antisense	PFD1050w	1	0	0	1
Pf3D7_04	1044348	1044523	+	unknown	none	0	1	1	2
Pf3D7_04	107202	107298	+	sense	PFD0075w	0	0	1	1
Pf3D7_04	1076294	1076911	+	unknown	none	1	0	0	1
Pf3D7_04	1085481	1085666	+	sense	PFD1140w	1	0	1	2
Pf3D7_04	1085481	1085669	+	sense	PFD1140w	0	0	1	1
Pf3D7_04	1102298	1102443	+	unknown	none	0	1	0	1
Pf3D7_04	111239	111348	-	sense	PFD0080c	1	0	0	1
Pf3D7_04	1118133	1118636	-	unknown	none	0	1	1	2
Pf3D7_04	1118136	1118636	-	unknown	none	0	1	1	2
Pf3D7_04	121270	121325	-	sense	PFD0090c	0	0	1	1
Pf3D7_04	138461	138556	-	sense	PFD0100c	0	1	1	2
Pf3D7_04	217780	217914	-	unknown	none	1	1	1	3
Pf3D7_04	217984	218120	-	unknown	none	1	1	1	3
Pf3D7_04	218301	218387	-	sense	PFD0185c	1	1	1	3
Pf3D7_04	244644	244764	+	unknown	none	0	0	1	1
Pf3D7_04	269422	269566	-	sense	PFD0230c	1	1	1	3
Pf3D7_04	284986	285175	+	unknown	none	0	0	1	1
Pf3D7_04	289171	289352	+	antisense	PFD0260c	1	0	0	1
Pf3D7_04	321776	322030	+	unknown	none	0	0	1	1
Pf3D7_04	327311	327489	+	unknown	none	0	0	1	1
Pf3D7_04	331106	331590	-	sense	PFD0305c	0	1	0	1
Pf3D7_04	335417	335715	-	unknown	none	0	1	0	1
Pf3D7_04	335692	335818	+	unknown	none	1	0	0	1
Pf3D7_04	335755	335827	-	antisense	PFD0310w	1	0	0	1
Pf3D7_04	335816	335925	-	antisense	PFD0310w	1	0	0	1
Pf3D7_04	335924	336675	-	antisense	PFD0310w	1	0	0	1
Pf3D7_04	336367	336498	-	unknown	none	1	1	0	2
Pf3D7_04	336375	336445	-	unknown	none	1	0	0	1
Pf3D7_04	336379	336445	-	unknown	none	1	0	0	1
Pf3D7_04	336389	336445	-	unknown	none	1	0	0	1
Pf3D7_04	336389	336548	-	unknown	none	1	0	0	1
Pf3D7_04	336389	336622	-	unknown	none	1	0	0	1
Pf3D7_04	336389	336634	-	unknown	none	1	0	0	1
Pf3D7_04	336395	336522	-	unknown	none	1	0	0	1
Pf3D7_04	336399	336471	-	unknown	none	1	0	0	1
Pf3D7_04	336399	336479	-	unknown	none	1	0	0	1
Pf3D7_04	336436	336514	-	unknown	none	1	0	0	1
Pf3D7_04	336444	336522	-	unknown	none	1	0	0	1
Pf3D7_04	336444	336570	-	unknown	none	1	0	0	1
Pf3D7_04	336444	336606	-	unknown	none	1	0	0	1
Pf3D7_04	336501	336610	-	unknown	none	1	0	0	1
Pf3D7_04	336509	336606	-	unknown	none	1	0	0	1
Pf3D7_04	336513	336610	-	unknown	none	1	0	0	1
Pf3D7_04	336513	336622	-	unknown	none	1	0	0	1
Pf3D7_04	336521	336606	-	unknown	none	1	0	0	1
Pf3D7_04	336525	336610	-	unknown	none	1	0	0	1
Pf3D7_04	336525	336622	-	unknown	none	1	0	0	1
Pf3D7_04	336525	336634	-	unknown	none	1	0	0	1
Pf3D7_04	336537	336610	-	unknown	none	1	0	0	1
Pf3D7_04	336703	336800	-	unknown	none	1	1	0	2
Pf3D7_04	339095	339178	-	antisense	PFD0311w	0	0	1	1
Pf3D7_04	340955	341093	+	antisense	PFD0320c	1	0	0	1
Pf3D7_04	357203	357322	+	sense	PFD0330w	0	1	1	2
Pf3D7_04	358235	358448	-	antisense	PFD0330w	1	1	0	2
Pf3D7_04	358535	358678	+	antisense	PFD0335c	1	1	1	3
Pf3D7_04	358749	358981	+	antisense	PFD0335c	1	0	0	1
Pf3D7_04	370569	370920	+	antisense	PFD0355c	0	1	0	1
Pf3D7_04	433500	433726	+	sense	PFD0440w	1	0	1	2
Pf3D7_04	463484	463731	+	unknown	none	1	1	1	3
Pf3D7_04	534435	534668	-	unknown	none	1	0	0	1
Pf3D7_04	663531	663650	-	sense	PFD0700c	1	0	0	1
Pf3D7_04	708986	709477	+	antisense	PFD0775c	1	0	0	1
Pf3D7_04	786430	786639	-	unknown	none	1	1	1	3
Pf3D7_04	796344	796571	-	unknown	none	0	0	1	1
Pf3D7_04	805156	805289	+	sense	PFD0872w	1	0	0	1
Pf3D7_04	855617	855757	-	antisense	PFD0915w	1	0	0	1
Pf3D7_04	858592	858694	+	sense	PFD0920w	1	0	0	1
Pf3D7_04	881594	881795	+	unknown	none	0	1	0	1
Pf3D7_04	898891	898997	+	sense	PFD0965w	0	0	1	1
Pf3D7_04	931693	931862	+	sense	PFD0985w	1	0	1	2
Pf3D7_05	1020976	1021407	+	unknown	none	0	0	1	1
Pf3D7_05	1028711	1028823	+	sense	PFE1240w	1	1	1	3
Pf3D7_05	1074016	1074272	+	sense	PFE1290w	1	0	0	1
Pf3D7_05	1075173	1075348	+	sense	PFE1290w	1	0	0	1
Pf3D7_05	1083812	1083930	-	unknown	none	1	0	0	1
Pf3D7_05	1083812	1084133	-	unknown	none	0	0	1	1
Pf3D7_05	1083976	1084133	-	unknown	none	1	1	1	3
Pf3D7_05	1121821	1121992	-	unknown	none	0	0	1	1
Pf3D7_05	1121821	1122101	-	unknown	none	1	1	1	3
Pf3D7_05	1122715	1122983	+	unknown	none	0	0	1	1
Pf3D7_05	1123973	1124084	+	sense	PFE1340w	0	1	0	1
Pf3D7_05	1130752	1131044	-	unknown	none	1	1	1	3
Pf3D7_05	1145875	1146003	-	unknown	none	0	0	1	1
Pf3D7_05	1146350	1146710	-	sense	PFE1375c	1	0	0	1
Pf3D7_05	1147080	1147189	-	sense	PFE1375c	1	1	1	3
Pf3D7_05	1176398	1176707	+	sense	PFE1420w	1	1	1	3
Pf3D7_05	1176803	1177057	+	sense	PFE1420w	1	0	0	1
Pf3D7_05	1177117	1177248	+	antisense	PFE1425c	1	0	0	1
Pf3D7_05	1177122	1177248	+	antisense	PFE1425c	1	0	0	1
Pf3D7_05	1182031	1182173	-	unknown	none	0	1	0	1
Pf3D7_05	1185142	1185271	-	sense	PFE1440c	1	0	0	1
Pf3D7_05	1185169	1185271	-	sense	PFE1440c	1	0	0	1
Pf3D7_05	1185300	1185431	-	sense	PFE1440c	1	0	0	1
Pf3D7_05	1203462	1203610	+	sense	PFE1465w-b	1	1	1	3
Pf3D7_05	1222086	1222383	-	sense	PFE1490c	0	1	1	2
Pf3D7_05	1248492	1248784	+	antisense	PFE1530c	1	0	0	1
Pf3D7_05	1254328	1254452	-	unknown	none	1	1	1	3
Pf3D7_05	1254559	1254679	-	unknown	none	1	0	0	1
Pf3D7_05	1254559	1254716	-	unknown	none	1	0	0	1
Pf3D7_05	1255967	1256071	+	sense	PFE1540w	1	0	0	1
Pf3D7_05	1256254	1256350	+	sense	PFE1540w	1	0	0	1
Pf3D7_05	1256406	1256508	+	sense	PFE1540w	1	0	0	1
Pf3D7_05	1256442	1256508	+	sense	PFE1540w	1	0	0	1
Pf3D7_05	1329618	1329844	+	unknown	none	0	1	0	1
Pf3D7_05	140086	140437	+	unknown	none	0	1	1	2
Pf3D7_05	141471	141836	+	unknown	none	1	0	0	1
Pf3D7_05	165672	165802	-	sense	PFE0200c	0	1	0	1
Pf3D7_05	175615	175859	+	sense	PFE0220w	1	0	0	1
Pf3D7_05	175695	175859	+	sense	PFE0220w	1	0	0	1
Pf3D7_05	206748	206897	+	sense	PFE0240w	1	0	0	1
Pf3D7_05	254274	254465	-	unknown	none	1	0	0	1
Pf3D7_05	254344	254465	-	unknown	none	1	0	0	1
Pf3D7_05	254361	254465	-	unknown	none	1	1	0	2
Pf3D7_05	256937	257270	-	antisense	PFE0295w	1	0	0	1
Pf3D7_05	263622	263740	+	antisense	PFE0315c	1	0	0	1
Pf3D7_05	263622	263799	+	antisense	PFE0315c	1	0	0	1
Pf3D7_05	295999	296409	-	unknown	none	0	1	1	2
Pf3D7_05	306423	306583	-	unknown	none	1	0	0	1
Pf3D7_05	306650	306842	-	unknown	none	1	0	0	1
Pf3D7_05	327957	328175	+	sense	PFE0390w	0	1	0	1
Pf3D7_05	328919	329064	+	antisense	PFE0395c	0	1	0	1
Pf3D7_05	338160	338342	-	sense	PFE0405c	1	0	0	1
Pf3D7_05	406094	406200	-	sense	PFE0480c	1	0	0	1
Pf3D7_05	406984	407105	-	sense	PFE0480c	1	0	0	1
Pf3D7_05	44307	44524	+	antisense	PFE0040c	0	0	1	1
Pf3D7_05	44490	44647	-	sense	PFE0040c	0	0	1	1
Pf3D7_05	44603	45022	-	sense	PFE0040c	0	0	1	1
Pf3D7_05	44606	45022	-	sense	PFE0040c	0	0	1	1
Pf3D7_05	45010	45925	-	sense	PFE0040c	0	0	1	1
Pf3D7_05	46095	46156	+	antisense	PFE0040c	0	0	1	1
Pf3D7_05	478688	478831	-	sense	PFE0560c	0	1	1	2
Pf3D7_05	50504	50721	+	antisense	PFE0045c	1	0	1	2
Pf3D7_05	517977	518086	-	unknown	none	0	0	1	1
Pf3D7_05	528451	528621	+	sense	PFE0595w	1	0	0	1
Pf3D7_05	557095	557178	-	sense	PFE0650c	1	0	0	1
Pf3D7_05	577429	577502	+	antisense	PFE0675c	0	0	1	1
Pf3D7_05	58608	58786	-	sense	PFE0055c	0	1	1	2
Pf3D7_05	605702	605829	-	sense	RNAzID:3390	1	0	0	1
Pf3D7_05	644717	644885	-	unknown	none	1	0	0	1
Pf3D7_05	658700	658814	-	unknown	none	1	0	0	1
Pf3D7_05	67570	67913	+	unknown	none	0	0	1	1
Pf3D7_05	68190	68281	+	unknown	none	0	0	1	1
Pf3D7_05	68280	68425	+	unknown	none	0	0	1	1
Pf3D7_05	68510	68845	+	unknown	none	0	1	1	2
Pf3D7_05	69149	69282	+	sense	PFE0065w	0	1	0	1
Pf3D7_05	758897	759056	-	unknown	none	1	0	1	2
Pf3D7_05	784594	784717	-	sense	PFE0940c	1	0	0	1
Pf3D7_05	791534	791721	-	unknown	none	1	0	0	1
Pf3D7_05	856764	856921	+	unknown	none	0	1	0	1
Pf3D7_05	903184	903322	+	antisense	PFE1115c	1	0	0	1
Pf3D7_05	939240	939514	+	unknown	none	0	1	0	1
Pf3D7_05	973238	973484	+	unknown	none	1	0	1	2
Pf3D7_05	973291	973484	+	unknown	none	0	0	1	1
Pf3D7_05	975628	975838	+	sense	PFE1170w	1	0	1	2
Pf3D7_05	992986	993165	-	unknown	none	0	1	0	1
Pf3D7_05	993235	993414	+	antisense	PFE1190c	0	1	0	1
Pf3D7_05	993243	993443	-	sense	PFE1190c	0	1	0	1
Pf3D7_06	1014262	1014367	-	sense	PFF1195c	1	0	0	1
Pf3D7_06	1020316	1020435	+	sense	PFF1210w	1	0	1	2
Pf3D7_06	1056153	1056372	+	sense	PFF1265w	0	1	0	1
Pf3D7_06	1173722	1174129	-	unknown	none	0	1	1	2
Pf3D7_06	1177716	1177889	+	sense	PFF1377w	1	0	0	1
Pf3D7_06	1177963	1178042	+	sense	PFF1377w	1	1	0	2
Pf3D7_06	1178130	1178389	+	sense	PFF1377w	1	0	0	1
Pf3D7_06	1180641	1180784	-	sense	PFF1385c	0	0	1	1
Pf3D7_06	1216026	1216271	-	unknown	none	1	1	1	3
Pf3D7_06	1218072	1218237	+	unknown	none	0	1	0	1
Pf3D7_06	1251344	1251483	-	antisense	PFF1450w	1	0	0	1
Pf3D7_06	1253038	1253140	-	sense	PFF1455c	1	0	0	1
Pf3D7_06	1258970	1259122	+	sense	PFF1465w	1	0	0	1
Pf3D7_06	1283089	1283246	+	sense	PFF1485w	0	0	1	1
Pf3D7_06	1289608	1289721	+	sense	PFF1495w	1	0	0	1
Pf3D7_06	1289763	1289892	+	sense	PFF1495w	1	0	0	1
Pf3D7_06	179166	179278	+	unknown	none	1	0	0	1
Pf3D7_06	247942	248069	-	antisense	PFF0290w	1	0	0	1
Pf3D7_06	248235	248331	-	antisense	PFF0290w	0	1	0	1
Pf3D7_06	248479	248765	-	antisense	PFF0290w	1	0	1	2
Pf3D7_06	248881	249056	-	antisense	PFF0290w	1	0	0	1
Pf3D7_06	257399	257560	+	unknown	none	0	0	1	1
Pf3D7_06	257708	258093	+	sense	PFF0300w	0	0	1	1
Pf3D7_06	257724	257856	+	sense	PFF0300w	0	0	1	1
Pf3D7_06	257893	258093	+	sense	PFF0300w	0	0	1	1
Pf3D7_06	258869	258956	+	sense	PFF0300w	1	1	1	3
Pf3D7_06	288161	288377	-	unknown	none	1	0	0	1
Pf3D7_06	288169	288383	+	unknown	none	1	0	0	1
Pf3D7_06	306408	306512	-	sense	PFF0365c	1	0	0	1
Pf3D7_06	313049	313236	-	antisense	PFF0370w	0	0	1	1
Pf3D7_06	342610	342733	+	antisense	PFF0405c	1	0	0	1
Pf3D7_06	355261	355452	+	sense	PFF0425w	1	0	0	1
Pf3D7_06	355282	355452	+	sense	PFF0425w	1	0	1	2
Pf3D7_06	355652	355794	+	sense	PFF0425w	1	1	1	3
Pf3D7_06	358217	358387	+	unknown	none	1	1	1	3
Pf3D7_06	361746	361987	+	unknown	none	0	1	1	2
Pf3D7_06	362073	362612	+	unknown	none	1	1	1	3
Pf3D7_06	390043	390183	-	sense	PFF0450c	1	1	1	3
Pf3D7_06	393220	393430	+	sense	PFF0455w	0	1	1	2
Pf3D7_06	421938	422258	-	sense	PFF0485c	1	0	0	1
Pf3D7_06	451160	451412	+	sense	PFF0520w	1	1	1	3
Pf3D7_06	522660	522841	-	unknown	none	1	0	0	1
Pf3D7_06	525765	526113	-	unknown	none	1	1	1	3
Pf3D7_06	533966	534216	-	sense	PFF0630c-c	1	1	0	2
Pf3D7_06	533966	534599	-	sense	PFF0630c-c	0	1	0	1
Pf3D7_06	533966	534618	-	sense	PFF0630c-c	1	1	1	3
Pf3D7_06	533969	534079	-	sense	PFF0630c-c	1	0	0	1
Pf3D7_06	533969	534401	-	sense	PFF0630c-c	0	0	1	1
Pf3D7_06	534249	534401	-	sense	PFF0630c-c	1	0	0	1
Pf3D7_06	534249	534599	-	sense	PFF0630c-c	1	0	0	1
Pf3D7_06	534448	534618	-	sense	PFF0630c-c	1	1	0	2
Pf3D7_06	534668	534854	-	sense	PFF0630c-c	1	1	0	2
Pf3D7_06	538566	538661	+	sense	PFF0635w	0	1	0	1
Pf3D7_06	547427	547534	+	sense	PFF0650w	1	0	0	1
Pf3D7_06	581751	581914	+	antisense	PFF0675c	0	0	1	1
Pf3D7_06	588630	588710	-	unknown	none	1	1	1	3
Pf3D7_06	631034	631193	-	sense	PFF0745c	1	1	1	3
Pf3D7_06	668187	668614	-	unknown	none	0	1	0	1
Pf3D7_06	671976	672109	+	unknown	none	0	0	1	1
Pf3D7_06	716438	716762	+	unknown	none	1	1	1	3
Pf3D7_06	716438	716908	+	unknown	none	0	0	1	1
Pf3D7_06	736454	736560	-	antisense	PF06TR005	0	1	0	1
Pf3D7_06	748506	748660	+	antisense	PFF0860c	1	0	0	1
Pf3D7_06	754881	755261	+	unknown	none	0	1	1	2
Pf3D7_06	768565	768775	+	unknown	none	1	1	1	3
Pf3D7_06	77871	78099	+	unknown	none	0	1	1	2
Pf3D7_06	796991	797132	+	sense	PFF0925w	1	1	1	3
Pf3D7_06	804318	804508	+	antisense	PFF0935c	0	1	0	1
Pf3D7_06	876796	876869	+	unknown	none	1	0	0	1
Pf3D7_06	914741	914889	+	sense	PFF1085a	1	0	1	2
Pf3D7_06	931153	931245	-	unknown	none	0	1	1	2
Pf3D7_06	984771	984910	-	antisense	PFF1160w	1	0	0	1
Pf3D7_06	985090	985243	-	unknown	none	1	1	0	2
Pf3D7_06	985391	985493	-	sense	PFF1165c	1	1	1	3
Pf3D7_06	986276	986528	+	antisense	PFF1165c	1	0	0	1
Pf3D7_06	988815	988960	+	sense	PFF1170w	1	0	0	1
Pf3D7_07	1001522	1001767	+	unknown	none	1	0	1	2
Pf3D7_07	1021125	1021273	-	sense	MAL7P1.123	1	0	0	1
Pf3D7_07	1022286	1022446	-	sense	MAL7P1.123	1	0	0	1
Pf3D7_07	1042729	1042872	+	sense	PF07_0099	1	0	0	1
Pf3D7_07	1053249	1053541	+	sense	PF07_0101	1	0	1	2
Pf3D7_07	105344	105758	+	unknown	none	0	1	1	2
Pf3D7_07	105956	106353	+	unknown	none	0	0	1	1
Pf3D7_07	1082342	1082437	-	sense	MAL7P1.132	1	0	0	1
Pf3D7_07	1102814	1103094	-	unknown	none	1	1	1	3
Pf3D7_07	1131927	1132045	+	unknown	none	1	0	0	1
Pf3D7_07	1134447	1134776	+	sense	MAL7P1.141	0	1	0	1
Pf3D7_07	1226003	1226160	+	sense	MAL7P1.152	1	0	1	2
Pf3D7_07	1271327	1271468	-	unknown	none	1	0	0	1
Pf3D7_07	1287316	1287522	-	antisense	MAL7P1.157	1	0	0	1
Pf3D7_07	1287549	1287657	-	antisense	MAL7P1.157	1	0	0	1
Pf3D7_07	1358620	1358772	+	unknown	none	1	1	1	3
Pf3D7_07	1358798	1359730	+	unknown	none	1	0	0	1
Pf3D7_07	1358798	1359733	+	unknown	none	1	0	1	2
Pf3D7_07	1389273	1389461	-	antisense	PF07TR004	0	1	1	2
Pf3D7_07	1394030	1394184	+	unknown	none	0	1	0	1
Pf3D7_07	156791	157009	+	unknown	none	0	1	1	2
Pf3D7_07	157352	157573	+	sense	PF07_0007	0	1	1	2
Pf3D7_07	252475	253011	+	unknown	none	0	1	1	2
Pf3D7_07	343058	343153	-	unknown	none	1	0	1	2
Pf3D7_07	343526	343722	-	sense	MAL7P1.339	1	1	1	3
Pf3D7_07	345993	346365	-	sense	MAL7P1.340	1	1	1	3
Pf3D7_07	352899	352981	-	unknown	none	0	0	1	1
Pf3D7_07	358522	358793	-	unknown	none	1	1	1	3
Pf3D7_07	359768	359885	+	unknown	none	1	1	1	3
Pf3D7_07	397170	397374	+	sense	RNAzID:3931	1	0	1	2
Pf3D7_07	437699	437757	+	sense	PF07_0029	0	0	1	1
Pf3D7_07	437699	437854	+	sense	PF07_0029	0	0	1	1
Pf3D7_07	440237	440313	+	unknown	none	0	0	1	1
Pf3D7_07	450540	450858	+	unknown	none	0	1	1	2
Pf3D7_07	492889	493210	+	unknown	none	0	0	1	1
Pf3D7_07	533937	534403	-	sense	PF07_0043	0	0	1	1
Pf3D7_07	542384	542639	-	unknown	none	0	0	1	1
Pf3D7_07	675378	675560	+	sense	MAL7P1.66	1	0	1	2
Pf3D7_07	699124	699233	+	unknown	none	0	0	1	1
Pf3D7_07	739942	740120	-	unknown	none	1	0	1	2
Pf3D7_07	749706	749835	+	unknown	none	1	0	0	1
Pf3D7_07	754073	754371	+	unknown	none	1	1	1	3
Pf3D7_07	775085	775267	+	unknown	none	0	0	1	1
Pf3D7_07	775779	776006	+	sense	MAL7P1.78	1	0	0	1
Pf3D7_07	776503	776628	+	sense	MAL7P1.78	1	1	1	3
Pf3D7_07	794396	794567	+	sense	MAL7P1.82	1	1	1	3
Pf3D7_07	794616	794752	+	sense	MAL7P1.82	1	1	1	3
Pf3D7_07	815045	815185	-	sense	MAL7P1.87	1	1	1	3
Pf3D7_07	815419	815511	-	sense	MAL7P1.87	1	0	0	1
Pf3D7_07	894959	895087	-	sense	MAL7P1.99	1	0	0	1
Pf3D7_07	895150	895362	-	sense	MAL7P1.99	1	0	0	1
Pf3D7_07	911013	911216	-	sense	PF07_0078	1	0	0	1
Pf3D7_07	956990	957160	+	sense	MAL7P1.111	1	1	1	3
Pf3D7_07	962770	962920	+	sense	PF07_0086	1	0	1	2
Pf3D7_07	971353	971740	+	unknown	none	1	1	1	3
Pf3D7_07	973147	973323	+	unknown	none	0	1	0	1
Pf3D7_07	981725	982005	+	unknown	none	0	1	1	2
Pf3D7_07	982082	982351	+	sense	MAL7P1.114	0	1	0	1
Pf3D7_07	98410	98658	+	unknown	none	0	1	1	2
Pf3D7_07	987556	987963	-	unknown	none	0	0	1	1
Pf3D7_07	99002	99057	-	antisense	MAL7P1.231	0	1	1	2
Pf3D7_07	99002	99138	-	antisense	MAL7P1.231	0	1	0	1
Pf3D7_07	99002	99336	-	antisense	MAL7P1.231	0	1	0	1
Pf3D7_07	99340	99449	-	antisense	MAL7P1.231	0	1	0	1
Pf3D7_07	993442	993653	+	unknown	none	0	0	1	1
Pf3D7_07	99420	99634	+	sense	MAL7P1.231	0	1	0	1
Pf3D7_07	995628	995843	-	unknown	none	1	1	1	3
Pf3D7_08	1022587	1023754	-	unknown	none	0	1	0	1
Pf3D7_08	1022927	1023754	-	unknown	none	1	1	1	3
Pf3D7_08	1074185	1074332	+	sense	MAL8P1.30	1	1	1	3
Pf3D7_08	1093142	1093219	+	sense	MAL8P1.28	1	0	0	1
Pf3D7_08	1103877	1104007	-	unknown	none	1	0	0	1
Pf3D7_08	1162780	1163084	-	unknown	none	0	1	1	2
Pf3D7_08	1189624	1189873	-	sense	MAL8P1.18	1	0	1	2
Pf3D7_08	1214767	1214960	-	sense	MAL8P1.15	1	1	0	2
Pf3D7_08	123191	123568	-	unknown	none	0	0	1	1
Pf3D7_08	1248453	1248598	+	sense	MAL8P1.11	1	1	1	3
Pf3D7_08	1254458	1254632	-	antisense	MAL8P1.10	1	0	0	1
Pf3D7_08	1258087	1258207	+	sense	MAL8P1.9	1	1	1	3
Pf3D7_08	1297475	1297620	-	sense	PF08_0003	0	0	1	1
Pf3D7_08	1340589	1340717	+	unknown	none	0	1	0	1
Pf3D7_08	166100	166545	-	unknown	none	1	0	0	1
Pf3D7_08	167357	167436	+	unknown	none	0	0	1	1
Pf3D7_08	188470	188598	-	antisense	MAL8P1.150	1	0	0	1
Pf3D7_08	197578	197689	+	unknown	none	0	0	1	1
Pf3D7_08	217061	217376	+	sense	PF08_0126	1	0	0	1
Pf3D7_08	217561	217675	+	unknown	none	1	0	0	1
Pf3D7_08	217857	217989	+	unknown	none	1	0	0	1
Pf3D7_08	235295	235462	-	sense	MAL8P1.142	1	0	0	1
Pf3D7_08	235587	235785	-	unknown	none	1	1	1	3
Pf3D7_08	250161	250803	+	unknown	none	0	1	0	1
Pf3D7_08	292317	292482	+	unknown	none	0	1	0	1
Pf3D7_08	316626	316927	-	sense	MAL8P1.203	0	1	0	1
Pf3D7_08	371905	372032	+	unknown	none	1	1	1	3
Pf3D7_08	383410	383611	-	antisense	PF08_0110	1	0	0	1
Pf3D7_08	398687	398975	-	sense	MAL8P1.126	0	1	1	2
Pf3D7_08	425654	425826	-	antisense	MAL8P1.121	1	0	1	2
Pf3D7_08	426059	426165	-	unknown	none	1	1	1	3
Pf3D7_08	500772	500967	+	antisense	PF08_0100	1	0	0	1
Pf3D7_08	501059	501144	+	antisense	PF08_0100	1	0	0	1
Pf3D7_08	501227	501361	+	antisense	PF08_0100	1	0	0	1
Pf3D7_08	501398	501700	+	antisense	PF08_0100	1	0	0	1
Pf3D7_08	501409	501682	+	antisense	PF08_0100	1	0	0	1
Pf3D7_08	501409	501700	+	antisense	PF08_0100	1	0	0	1
Pf3D7_08	501770	501950	+	antisense	PF08_0100	1	0	0	1
Pf3D7_08	501770	502549	+	antisense	PF08_0100	1	0	0	1
Pf3D7_08	502007	502549	+	antisense	PF08_0100	1	0	0	1
Pf3D7_08	502693	502892	+	unknown	none	1	0	0	1
Pf3D7_08	518826	519281	-	unknown	none	1	1	1	3
Pf3D7_08	528078	529771	-	sense	MAL8P1.109	0	1	0	1
Pf3D7_08	535922	536042	+	antisense	MAL8P1.108	1	0	0	1
Pf3D7_08	567366	567734	+	unknown	none	0	0	1	1
Pf3D7_08	567376	567744	-	unknown	none	0	0	1	1
Pf3D7_08	567979	568323	+	unknown	none	0	1	1	2
Pf3D7_08	588103	589480	-	unknown	none	0	1	0	1
Pf3D7_08	589527	590281	-	unknown	none	1	1	1	3
Pf3D7_08	590324	590428	-	unknown	none	0	1	0	1
Pf3D7_08	615646	615841	-	sense	MAL8P1.99	0	1	1	2
Pf3D7_08	616050	616363	-	sense	MAL8P1.99	1	1	1	3
Pf3D7_08	654068	654276	-	unknown	none	0	1	1	2
Pf3D7_08	660248	660724	-	sense	PF08_0081	0	1	0	1
Pf3D7_08	679851	680198	-	unknown	none	1	1	1	3
Pf3D7_08	681597	682047	+	unknown	none	0	1	1	2
Pf3D7_08	683443	683768	-	unknown	none	0	1	0	1
Pf3D7_08	686891	686947	+	unknown	none	0	0	1	1
Pf3D7_08	686891	686956	+	unknown	none	0	0	1	1
Pf3D7_08	687009	687873	+	unknown	none	0	0	1	1
Pf3D7_08	687034	687873	+	unknown	none	1	1	1	3
Pf3D7_08	687956	688121	+	unknown	none	1	1	1	3
Pf3D7_08	688884	689116	+	sense	PF08_0074	0	0	1	1
Pf3D7_08	688929	689116	+	sense	PF08_0074	0	1	0	1
Pf3D7_08	689001	689083	+	sense	PF08_0074	0	0	1	1
Pf3D7_08	689001	689107	+	sense	PF08_0074	0	0	1	1
Pf3D7_08	689001	689188	+	sense	PF08_0074	0	0	1	1
Pf3D7_08	689010	689116	+	sense	PF08_0074	0	0	1	1
Pf3D7_08	689010	689146	+	sense	PF08_0074	0	0	1	1
Pf3D7_08	689010	689197	+	sense	PF08_0074	0	0	1	1
Pf3D7_08	689040	689116	+	sense	PF08_0074	0	0	1	1
Pf3D7_08	689040	689197	+	sense	PF08_0074	0	0	1	1
Pf3D7_08	689082	689176	+	sense	PF08_0074	0	0	1	1
Pf3D7_08	689106	689167	+	sense	PF08_0074	1	0	0	1
Pf3D7_08	689106	689188	+	sense	PF08_0074	0	0	1	1
Pf3D7_08	731544	731710	-	sense	MAL8P1.83	0	0	1	1
Pf3D7_08	732576	732752	-	sense	MAL8P1.83	1	1	1	3
Pf3D7_08	769078	769274	-	sense	MAL8P1.76	1	0	0	1
Pf3D7_08	770103	770224	-	sense	MAL8P1.76	1	0	0	1
Pf3D7_08	770113	770224	-	sense	MAL8P1.76	1	0	0	1
Pf3D7_08	818242	818994	-	unknown	none	1	1	1	3
Pf3D7_08	832588	832708	+	unknown	none	1	0	0	1
Pf3D7_08	84320	84461	+	sense	MAL8P1.160	0	1	1	2
Pf3D7_08	849400	849738	-	unknown	none	1	1	1	3
Pf3D7_08	857839	857986	-	unknown	none	0	0	1	1
Pf3D7_08	861894	862073	+	sense	PF08_0054	0	1	0	1
Pf3D7_08	862318	862853	+	sense	PF08_0054	0	0	1	1
Pf3D7_08	863389	863444	+	sense	PF08_0054	1	0	0	1
Pf3D7_08	871517	871643	+	sense	PF08_0053	1	1	1	3
Pf3D7_08	897353	897470	+	antisense	MAL8P1.60	1	0	0	1
Pf3D7_08	949563	949708	+	sense	RNAzID:4389	0	1	0	1
Pf3D7_08	953868	954511	+	unknown	none	0	1	1	2
Pf3D7_08	966943	967050	-	antisense	MAL8P1.52	1	0	0	1
Pf3D7_08	967205	967418	-	antisense	MAL8P1.52	1	1	0	2
Pf3D7_08	98756	98874	-	unknown	none	1	0	0	1
Pf3D7_08	993260	993381	+	sense	MAL8P1.47	0	1	0	1
Pf3D7_09	1010599	1010733	+	sense	PFI1220w	1	0	0	1
Pf3D7_09	1010599	1010914	+	sense	PFI1220w	1	0	0	1
Pf3D7_09	1010952	1011087	+	sense	PFI1220w	1	0	0	1
Pf3D7_09	1011156	1011252	+	sense	PFI1220w	1	0	0	1
Pf3D7_09	1013420	1013603	+	sense	PFI1225w	1	0	1	2
Pf3D7_09	1075728	1075905	-	unknown	none	1	0	1	2
Pf3D7_09	1132140	1133072	-	unknown	none	1	1	1	3
Pf3D7_09	1135182	1135403	+	unknown	none	0	0	1	1
Pf3D7_09	1146381	1146521	-	sense	PFI1400c	1	0	1	2
Pf3D7_09	1148217	1148409	+	antisense	PFI1405c	1	0	0	1
Pf3D7_09	1175024	1175185	+	unknown	none	1	0	0	1
Pf3D7_09	1198487	1198708	-	unknown	none	0	1	0	1
Pf3D7_09	1239291	1239476	+	sense	PFI1500w	0	0	1	1
Pf3D7_09	1254629	1254769	+	unknown	none	0	0	1	1
Pf3D7_09	1262974	1263231	+	unknown	none	0	0	1	1
Pf3D7_09	1278046	1278253	+	sense	PFI1555w	1	0	0	1
Pf3D7_09	1293857	1293996	-	unknown	none	1	1	1	3
Pf3D7_09	1294045	1294173	-	unknown	none	1	1	1	3
Pf3D7_09	1294766	1294980	-	sense	PFI1580c	1	0	0	1
Pf3D7_09	1317825	1318018	-	unknown	none	1	0	1	2
Pf3D7_09	133832	133931	-	sense	PFI0155c	0	1	1	2
Pf3D7_09	135654	135777	-	unknown	none	1	1	1	3
Pf3D7_09	1357538	1357607	+	sense	PFI1680w	1	0	1	2
Pf3D7_09	1361504	1361930	+	unknown	none	0	1	1	2
Pf3D7_09	1361504	1361948	+	unknown	none	0	1	0	1
Pf3D7_09	1364780	1364905	-	sense	PFI1690c	1	0	0	1
Pf3D7_09	1377368	1377652	-	unknown	none	1	0	0	1
Pf3D7_09	1379692	1380539	-	antisense	PFI1710w	1	1	1	3
Pf3D7_09	1380788	1381281	-	unknown	none	1	1	0	2
Pf3D7_09	1399617	1399729	-	unknown	none	0	0	1	1
Pf3D7_09	1430330	1430591	+	unknown	none	0	1	1	2
Pf3D7_09	1431162	1431348	-	unknown	none	1	1	1	3
Pf3D7_09	1446238	1446916	+	unknown	none	1	1	1	3
Pf3D7_09	1459891	1460024	-	unknown	none	0	1	0	1
Pf3D7_09	224891	225021	-	unknown	none	1	0	1	2
Pf3D7_09	274806	274925	-	unknown	none	1	1	1	3
Pf3D7_09	306282	306437	+	sense	PFI0300w	0	1	0	1
Pf3D7_09	326995	327074	+	sense	PF09TR001	0	1	0	1
Pf3D7_09	334614	334855	-	unknown	none	0	0	1	1
Pf3D7_09	356573	356697	-	unknown	none	1	0	0	1
Pf3D7_09	357688	357758	-	unknown	none	1	0	0	1
Pf3D7_09	357688	357787	-	unknown	none	1	0	0	1
Pf3D7_09	357813	357916	-	unknown	none	1	0	0	1
Pf3D7_09	357841	357933	+	unknown	none	0	1	0	1
Pf3D7_09	366770	366874	+	unknown	none	1	0	1	2
Pf3D7_09	382408	382526	+	sense	PFI0395w	1	0	1	2
Pf3D7_09	395942	396046	-	sense	PFI0410c	0	1	0	1
Pf3D7_09	405899	406216	-	antisense	PFI0425w	1	0	1	2
Pf3D7_09	406262	406378	-	antisense	PFI0425w	1	0	0	1
Pf3D7_09	420855	421475	-	sense	PFI0450c	0	0	1	1
Pf3D7_09	489750	489889	+	sense	PFI0515w	1	0	0	1
Pf3D7_09	508110	508947	+	sense	PFI0540w	0	1	0	1
Pf3D7_09	557644	557743	+	sense	PFI0610w	1	1	1	3
Pf3D7_09	592371	592954	+	unknown	none	1	0	0	1
Pf3D7_09	592371	593096	+	unknown	none	0	1	1	2
Pf3D7_09	592373	593096	+	unknown	none	0	0	1	1
Pf3D7_09	593014	593096	+	unknown	none	1	1	1	3
Pf3D7_09	608641	608871	-	sense	PFI0695c	0	1	0	1
Pf3D7_09	618885	619339	+	sense	PFI0705w	1	0	0	1
Pf3D7_09	619497	619607	+	sense	PFI0705w	1	0	0	1
Pf3D7_09	634411	634552	-	unknown	none	0	1	1	2
Pf3D7_09	654853	654976	-	unknown	none	0	1	1	2
Pf3D7_09	672000	672203	-	unknown	none	0	1	0	1
Pf3D7_09	674191	674338	+	sense	PFI0790w	1	1	1	3
Pf3D7_09	681543	681688	+	antisense	PFI0800c	1	0	0	1
Pf3D7_09	681774	681888	+	antisense	PFI0800c	1	0	0	1
Pf3D7_09	681781	681877	-	sense	PFI0800c	1	0	0	1
Pf3D7_09	747034	747345	+	unknown	none	0	1	1	2
Pf3D7_09	747605	747780	+	sense	PFI0885w	1	1	0	2
Pf3D7_09	748503	748595	+	unknown	none	1	1	0	2
Pf3D7_09	759921	760060	-	antisense	PFI0900w	0	1	0	1
Pf3D7_09	760252	760606	-	antisense	PFI0900w	0	0	1	1
Pf3D7_09	763433	763697	+	unknown	none	0	1	1	2
Pf3D7_09	763433	763714	+	unknown	none	0	1	1	2
Pf3D7_09	841709	841832	-	antisense	PFI1005w	1	0	0	1
Pf3D7_09	862564	862738	+	unknown	none	1	0	1	2
Pf3D7_09	86420	86802	-	unknown	none	0	1	1	2
Pf3D7_09	886844	887235	-	sense	PFI1070c	1	0	0	1
Pf3D7_09	913045	913210	+	unknown	none	1	1	1	3
Pf3D7_09	967115	967246	+	antisense	PFI1175c	0	0	1	1
Pf3D7_10	1008243	1009308	-	unknown	none	0	1	0	1
Pf3D7_10	1063709	1063813	-	sense	PF10_0248	0	1	0	1
Pf3D7_10	108432	108621	-	sense	PF10_0025	0	1	0	1
Pf3D7_10	1090017	1090229	-	sense	PF10_0253b	1	0	0	1
Pf3D7_10	1092699	1092816	-	sense	PF10_0254	1	0	1	2
Pf3D7_10	1092995	1093120	-	sense	PF10_0254	1	1	1	3
Pf3D7_10	1105813	1106052	+	unknown	none	0	0	1	1
Pf3D7_10	1112637	1112756	-	unknown	none	1	0	0	1
Pf3D7_10	1112637	1113157	-	unknown	none	0	0	1	1
Pf3D7_10	1116261	1116442	+	antisense	PF10_0262	0	0	1	1
Pf3D7_10	1118594	1118730	-	unknown	none	0	0	1	1
Pf3D7_10	1118900	1119084	-	unknown	none	0	0	1	1
Pf3D7_10	1118900	1119124	-	unknown	none	0	0	1	1
Pf3D7_10	1140732	1140916	-	sense	PF10_0268	0	0	1	1
Pf3D7_10	1151457	1151665	-	sense	PF10_0271	1	0	1	2
Pf3D7_10	1156699	1156802	+	sense	PF10_0273	1	0	0	1
Pf3D7_10	1156846	1156958	+	sense	PF10_0273	1	0	0	1
Pf3D7_10	1158964	1159181	+	sense	PF10_0273	1	0	0	1
Pf3D7_10	1177169	1177681	-	sense	PF10_0280	1	0	0	1
Pf3D7_10	1183569	1183751	+	antisense	PF10_0282	1	0	0	1
Pf3D7_10	1212970	1213131	-	unknown	none	1	0	0	1
Pf3D7_10	122994	123271	+	sense	PF10_0028-b	1	1	1	3
Pf3D7_10	123991	124081	+	antisense	PF10_0029	0	1	1	2
Pf3D7_10	1264362	1264790	+	unknown	none	0	1	0	1
Pf3D7_10	1264362	1264830	+	unknown	none	0	1	0	1
Pf3D7_10	1264657	1264790	+	unknown	none	1	1	0	2
Pf3D7_10	1264876	1265063	+	unknown	none	1	1	1	3
Pf3D7_10	1265160	1265298	+	sense	PF10_0308	1	0	0	1
Pf3D7_10	1298617	1298724	-	sense	PF10_0314a	1	0	0	1
Pf3D7_10	1314398	1314614	-	sense	PF10_0320a	1	0	0	1
Pf3D7_10	1324146	1324541	-	sense	PF10_0322	0	0	1	1
Pf3D7_10	1329534	1330144	-	unknown	none	0	0	1	1
Pf3D7_10	1351699	1351987	+	sense	PF10_0329	1	0	0	1
Pf3D7_10	1355811	1356103	-	unknown	none	1	0	0	1
Pf3D7_10	1356266	1356560	-	unknown	none	1	0	0	1
Pf3D7_10	1362691	1362874	-	sense	PF10_0331a	1	0	0	1
Pf3D7_10	1380077	1380217	+	unknown	none	1	1	0	2
Pf3D7_10	1401163	1401254	+	sense	PF10_0344	1	0	0	1
Pf3D7_10	1446641	1446723	-	sense	PF10_0359	1	1	1	3
Pf3D7_10	1446983	1447164	-	sense	PF10_0359	1	0	0	1
Pf3D7_10	1462730	1462863	+	sense	PF10_0362	0	1	1	2
Pf3D7_10	1462908	1463115	+	sense	PF10_0362	1	1	1	3
Pf3D7_10	147402	147590	+	unknown	none	0	1	0	1
Pf3D7_10	215806	216133	+	sense	PF10_0049	0	1	0	1
Pf3D7_10	232182	232330	-	antisense	PF10_0054	1	0	0	1
Pf3D7_10	260020	260208	-	sense	PF10_0062	1	0	1	2
Pf3D7_10	262604	262964	+	antisense	PF10_0063	1	0	0	1
Pf3D7_10	262643	262964	+	antisense	PF10_0063	1	0	0	1
Pf3D7_10	273014	273180	-	unknown	none	0	1	0	1
Pf3D7_10	283100	283223	+	sense	PF10_0069	1	0	0	1
Pf3D7_10	288603	288736	-	sense	PF10_0071	1	0	0	1
Pf3D7_10	290310	290475	-	sense	PF10_0071	1	0	0	1
Pf3D7_10	391138	391441	-	sense	PF10_0094	0	1	1	2
Pf3D7_10	414278	414658	+	sense	PF10TR005	1	1	1	3
Pf3D7_10	415507	415768	-	sense	PF10_0101	0	1	0	1
Pf3D7_10	454345	454510	+	unknown	none	0	0	1	1
Pf3D7_10	464972	465325	+	sense	PF10_0117	1	0	1	2
Pf3D7_10	475899	476259	+	antisense	PF10_0121	1	0	0	1
Pf3D7_10	475910	476546	-	sense	PF10_0121	1	1	1	3
Pf3D7_10	476565	476792	-	unknown	none	1	0	0	1
Pf3D7_10	542443	542855	+	sense	PF10_0135	0	0	1	1
Pf3D7_10	616830	617522	-	sense	PF10_0149	0	1	1	2
Pf3D7_10	629044	629874	-	unknown	none	0	1	1	2
Pf3D7_10	632737	632833	+	unknown	none	0	0	1	1
Pf3D7_10	632900	633486	+	unknown	none	0	1	1	2
Pf3D7_10	633518	633643	+	unknown	none	0	1	0	1
Pf3D7_10	633530	633641	+	unknown	none	0	0	1	1
Pf3D7_10	633532	633643	+	unknown	none	1	1	1	3
Pf3D7_10	68515	68659	-	sense	PF10_0015	0	1	1	2
Pf3D7_10	69002	69214	-	unknown	none	0	1	1	2
Pf3D7_10	691633	691773	-	unknown	none	0	0	1	1
Pf3D7_10	701513	701679	+	unknown	none	0	1	0	1
Pf3D7_10	701513	701738	+	unknown	none	1	1	1	3
Pf3D7_10	70854	70972	-	unknown	none	1	0	0	1
Pf3D7_10	780502	780718	-	unknown	none	1	1	1	3
Pf3D7_10	789261	789329	-	sense	PF10_0188	1	1	0	2
Pf3D7_10	842225	842330	-	antisense	PF10_0407	1	0	0	1
Pf3D7_10	842425	842525	-	antisense	PF10_0407	1	0	0	1
Pf3D7_10	842576	842749	-	antisense	PF10_0407	1	0	0	1
Pf3D7_10	845157	845296	+	antisense	PF10_0203	1	0	0	1
Pf3D7_10	846200	846553	-	unknown	none	1	1	1	3
Pf3D7_10	862455	862622	-	unknown	none	0	1	1	2
Pf3D7_10	862455	862629	-	unknown	none	0	1	1	2
Pf3D7_10	866169	866293	+	sense	PF10_0208	1	1	1	3
Pf3D7_10	896899	897150	-	unknown	none	1	0	1	2
Pf3D7_11	1003105	1003192	-	unknown	none	0	1	0	1
Pf3D7_11	1026236	1026470	+	unknown	none	0	0	1	1
Pf3D7_11	1028815	1028977	+	sense	PF11_0273-b	1	1	0	2
Pf3D7_11	1046097	1046251	-	unknown	none	1	1	1	3
Pf3D7_11	1065909	1066100	-	antisense	PF11_0285	1	0	0	1
Pf3D7_11	1071009	1071739	+	unknown	none	0	1	0	1
Pf3D7_11	1073432	1073583	+	sense	PF11_0287	1	1	0	2
Pf3D7_11	1092049	1092247	+	sense	PF11_0291	0	1	0	1
Pf3D7_11	1104668	1104799	+	antisense	PF11_0295	1	0	0	1
Pf3D7_11	1104878	1105197	+	antisense	PF11_0295	1	0	0	1
Pf3D7_11	1105219	1105403	+	antisense	PF11_0295	1	0	0	1
Pf3D7_11	1105474	1105633	+	antisense	PF11_0295	1	0	0	1
Pf3D7_11	1105690	1105763	+	antisense	PF11_0295	1	0	1	2
Pf3D7_11	1119971	1120223	+	sense	PF11_0300	1	1	1	3
Pf3D7_11	1119971	1120241	+	sense	PF11_0300	1	0	0	1
Pf3D7_11	1143028	1143213	+	sense	PF11_0306	1	1	1	3
Pf3D7_11	1164605	1164984	+	unknown	none	1	1	1	3
Pf3D7_11	1166468	1167088	+	unknown	none	1	1	1	3
Pf3D7_11	1166664	1166890	-	unknown	none	0	0	1	1
Pf3D7_11	1179741	1180157	+	unknown	none	0	1	0	1
Pf3D7_11	1211498	1211643	-	unknown	none	1	0	0	1
Pf3D7_11	121670	122298	-	unknown	none	0	1	1	2
Pf3D7_11	1226315	1226423	-	sense	PF11_0326a	1	0	0	1
Pf3D7_11	128523	128780	+	unknown	none	1	1	1	3
Pf3D7_11	1319628	1320092	+	unknown	none	0	1	1	2
Pf3D7_11	1387161	1387420	-	unknown	none	1	0	1	2
Pf3D7_11	1418560	1418698	+	antisense	PF11_0373	1	0	0	1
Pf3D7_11	1430653	1430962	-	unknown	none	0	0	1	1
Pf3D7_11	1431101	1431199	-	unknown	none	0	1	1	2
Pf3D7_11	1435188	1436785	-	sense	PF11_0377-c	0	1	0	1
Pf3D7_11	1436901	1437119	-	sense	PF11_0377-c	0	1	0	1
Pf3D7_11	1499575	1499755	-	sense	PF11_0530	1	1	0	2
Pf3D7_11	1517846	1518461	+	unknown	none	1	1	1	3
Pf3D7_11	1517857	1518461	+	unknown	none	1	0	1	2
Pf3D7_11	1593457	1593569	+	unknown	none	0	1	1	2
Pf3D7_11	1608641	1608881	+	sense	PF11_0415	0	1	0	1
Pf3D7_11	1657678	1657815	-	sense	PF11_0423	1	0	0	1
Pf3D7_11	1663774	1664096	+	sense	PF11_0425	1	0	0	1
Pf3D7_11	1668191	1668312	+	unknown	none	1	0	0	1
Pf3D7_11	1690198	1690301	-	unknown	none	0	1	0	1
Pf3D7_11	1706083	1706223	-	sense	PF11_0437	1	0	0	1
Pf3D7_11	1708779	1709003	-	unknown	none	0	1	1	2
Pf3D7_11	1724862	1725038	-	unknown	none	0	0	1	1
Pf3D7_11	1736071	1736246	-	antisense	PF11_0447	1	0	0	1
Pf3D7_11	1755059	1755423	+	unknown	none	1	1	1	3
Pf3D7_11	1756676	1756809	-	sense	PF11_0560	1	0	1	2
Pf3D7_11	1789184	1789316	-	unknown	none	1	0	1	2
Pf3D7_11	1799387	1799622	+	antisense	PF11_0464a	0	1	0	1
Pf3D7_11	1810314	1810474	-	unknown	none	1	1	0	2
Pf3D7_11	1813303	1813377	+	unknown	none	0	1	0	1
Pf3D7_11	1819033	1819126	+	sense	PF11_0470	1	0	0	1
Pf3D7_11	1820247	1820386	+	sense	PF11_0470	1	0	0	1
Pf3D7_11	1824790	1824880	-	sense	PF11_0472	1	0	0	1
Pf3D7_11	1825065	1825258	-	sense	PF11_0472	1	0	0	1
Pf3D7_11	1825133	1825251	-	sense	PF11_0472	1	0	0	1
Pf3D7_11	1826170	1826403	+	unknown	none	1	0	0	1
Pf3D7_11	1828261	1828342	-	unknown	none	1	0	0	1
Pf3D7_11	1934487	1934578	+	antisense	PF11_0503	0	0	1	1
Pf3D7_11	1934487	1934608	+	antisense	PF11_0503	0	1	0	1
Pf3D7_11	194128	194269	-	sense	PF11_0054	0	0	1	1
Pf3D7_11	1945404	1945649	+	unknown	none	0	1	1	2
Pf3D7_11	1972588	1972714	+	sense	PF11_0508	0	1	1	2
Pf3D7_11	206889	207145	+	unknown	none	0	1	1	2
Pf3D7_11	226521	226576	-	unknown	none	0	1	0	1
Pf3D7_11	247340	247419	+	unknown	none	0	0	1	1
Pf3D7_11	247340	247446	+	unknown	none	0	0	1	1
Pf3D7_11	250635	250836	+	unknown	none	1	1	1	3
Pf3D7_11	263634	263778	-	unknown	none	1	1	1	3
Pf3D7_11	268069	268158	+	unknown	none	1	1	0	2
Pf3D7_11	287896	287983	-	antisense	PF11_0079	1	0	0	1
Pf3D7_11	296017	296150	+	sense	PF11_0083	0	1	0	1
Pf3D7_11	296531	296707	+	sense	PF11_0083	1	0	0	1
Pf3D7_11	313811	314673	-	unknown	none	0	1	1	2
Pf3D7_11	330063	330157	-	sense	PF11_0091	1	1	1	3
Pf3D7_11	362537	362678	+	sense	PF11_0095a	1	1	1	3
Pf3D7_11	390122	390606	-	unknown	none	1	0	1	2
Pf3D7_11	391099	391302	-	sense	PF11_0105	1	0	0	1
Pf3D7_11	426873	427076	-	unknown	none	1	0	1	2
Pf3D7_11	427157	427269	-	unknown	none	1	0	0	1
Pf3D7_11	429756	430044	-	antisense	PF11_0114	1	0	0	1
Pf3D7_11	429839	430027	+	sense	PF11_0114	1	1	0	2
Pf3D7_11	445267	445494	-	sense	PF11_0120	0	0	1	1
Pf3D7_11	451510	451681	+	sense	PF11_0122	1	0	0	1
Pf3D7_11	522299	522445	-	sense	PF11_0142	1	1	1	3
Pf3D7_11	540339	540628	+	sense	PF11_0149-b	1	0	1	2
Pf3D7_11	540917	541010	-	antisense	PF11_0149-b	1	0	0	1
Pf3D7_11	541056	541220	-	antisense	PF11_0149-b	1	0	0	1
Pf3D7_11	554294	554487	+	unknown	none	0	1	0	1
Pf3D7_11	554642	554836	+	unknown	none	0	1	1	2
Pf3D7_11	554927	555299	+	unknown	none	0	0	1	1
Pf3D7_11	555371	555523	+	sense	RNAzID:717	0	1	1	2
Pf3D7_11	555672	555755	+	sense	PF11_0156	0	1	0	1
Pf3D7_11	572511	572673	-	sense	PF11_0535	1	0	0	1
Pf3D7_11	578963	579101	-	antisense	PF11_0160	1	0	0	1
Pf3D7_11	579141	579376	-	antisense	PF11_0160	1	1	0	2
Pf3D7_11	579436	579609	-	antisense	PF11_0160	1	1	0	2
Pf3D7_11	616055	616433	-	sense	PF11_0169	0	1	0	1
Pf3D7_11	644398	644507	-	sense	PF11_0175a	1	0	0	1
Pf3D7_11	669130	669410	+	sense	PF11_0182	0	0	1	1
Pf3D7_11	671063	671162	+	antisense	PF11_0183	1	0	0	1
Pf3D7_11	671232	671424	+	antisense	PF11_0183	1	0	0	1
Pf3D7_11	671528	672067	-	unknown	none	1	1	1	3
Pf3D7_11	714937	715070	-	sense	PF11_0195	1	0	0	1
Pf3D7_11	717412	717491	+	sense	PF11_0196	1	0	0	1
Pf3D7_11	722768	722889	-	sense	PF11_0199	1	1	1	3
Pf3D7_11	747456	747773	-	unknown	none	0	0	1	1
Pf3D7_11	815883	816201	-	sense	PF11_0224	1	1	1	3
Pf3D7_11	816355	816595	-	unknown	none	1	1	1	3
Pf3D7_11	816383	816595	-	unknown	none	0	0	1	1
Pf3D7_11	925590	925727	+	unknown	none	1	1	1	3
Pf3D7_11	925634	925727	+	unknown	none	0	1	1	2
Pf3D7_11	945743	945967	-	antisense	PF11_0250	0	1	0	1
Pf3D7_11	958841	959000	-	unknown	none	1	0	1	2
Pf3D7_11	959037	959156	-	unknown	none	1	0	0	1
Pf3D7_11	959042	959156	-	unknown	none	1	0	0	1
Pf3D7_11	961883	961998	+	unknown	none	0	0	1	1
Pf3D7_11	989901	990036	-	sense	PF11_0263	1	1	0	2
Pf3D7_11	990107	990240	-	sense	PF11_0263	1	1	0	2
Pf3D7_12	1141426	1141591	+	unknown	none	1	1	0	2
Pf3D7_12	114849	115176	+	sense	PFL0105w	1	0	1	2
Pf3D7_12	1183920	1184092	-	sense	PFL1400c	0	0	1	1
Pf3D7_12	1209080	1209240	-	antisense	PFL1420w	1	0	0	1
Pf3D7_12	1211630	1211778	+	unknown	none	1	1	1	3
Pf3D7_12	1219212	1219353	-	unknown	none	1	0	1	2
Pf3D7_12	1219422	1219624	-	unknown	none	1	0	1	2
Pf3D7_12	1229392	1229489	-	sense	PFL1440c	1	0	0	1
Pf3D7_12	1230989	1231259	-	sense	PFL1440c	0	0	1	1
Pf3D7_12	1232095	1232447	-	sense	PFL1440c	0	0	1	1
Pf3D7_12	1263462	1263606	+	unknown	none	0	1	1	2
Pf3D7_12	1272055	1272166	+	sense	PFL1495w	1	0	1	2
Pf3D7_12	1327364	1327507	-	unknown	none	1	0	0	1
Pf3D7_12	1332996	1333103	+	unknown	none	1	1	1	3
Pf3D7_12	1347436	1347585	+	unknown	none	1	0	0	1
Pf3D7_12	1350510	1350798	+	unknown	none	1	0	1	2
Pf3D7_12	1350673	1350787	-	unknown	none	1	0	1	2
Pf3D7_12	1351518	1351814	-	unknown	none	0	1	1	2
Pf3D7_12	1358527	1358661	+	unknown	none	0	1	1	2
Pf3D7_12	1363565	1363877	-	sense	PFL1600c	0	0	1	1
Pf3D7_12	1380909	1381098	-	sense	PFL1610c	1	1	1	3
Pf3D7_12	1406023	1406205	-	unknown	none	1	1	1	3
Pf3D7_12	1433595	1433816	+	unknown	none	0	0	1	1
Pf3D7_12	1462299	1462499	-	sense	PFL1695c	1	0	0	1
Pf3D7_12	1470460	1470611	+	unknown	none	0	1	0	1
Pf3D7_12	1483964	1484242	+	unknown	none	0	1	1	2
Pf3D7_12	149368	149777	-	sense	PFL0130c	1	0	1	2
Pf3D7_12	1529173	1529317	+	unknown	none	1	1	1	3
Pf3D7_12	1533479	1533764	-	antisense	PFL1780w	1	1	1	3
Pf3D7_12	1533590	1533764	-	antisense	PFL1780w	1	1	0	2
Pf3D7_12	1533811	1534047	-	antisense	PFL1780w	1	0	0	1
Pf3D7_12	1533918	1534047	-	antisense	PFL1780w	1	1	0	2
Pf3D7_12	1582713	1582970	+	sense	PFL1840w	1	0	0	1
Pf3D7_12	1592441	1592557	-	unknown	none	1	0	0	1
Pf3D7_12	1605435	1605839	+	sense	PFL1875w	0	1	1	2
Pf3D7_12	1783753	1784429	+	unknown	none	0	0	1	1
Pf3D7_12	1803905	1804061	+	sense	PFL2055w	0	0	1	1
Pf3D7_12	1831710	1831855	+	antisense	PFL2105c	1	1	1	3
Pf3D7_12	183667	183786	-	sense	PFL0175c	0	0	1	1
Pf3D7_12	1928332	1928431	-	antisense	PFL2220w	0	0	1	1
Pf3D7_12	1928640	1928758	+	sense	PFL2220w	0	1	0	1
Pf3D7_12	1932549	1932852	-	antisense	PFL2225w	1	0	0	1
Pf3D7_12	1947559	1947672	+	sense	PFL2255w	1	1	0	2
Pf3D7_12	1948474	1948654	+	sense	PFL2255w	1	1	0	2
Pf3D7_12	1966431	1966688	-	unknown	none	1	1	1	3
Pf3D7_12	1968230	1968364	+	sense	PFL2290w	1	0	0	1
Pf3D7_12	1984554	1984754	-	unknown	none	0	1	1	2
Pf3D7_12	1984554	1984777	-	unknown	none	0	1	1	2
Pf3D7_12	2010872	2011004	+	sense	PFL2360w	1	0	0	1
Pf3D7_12	2019016	2019321	-	unknown	none	1	0	0	1
Pf3D7_12	2021539	2021707	-	sense	PFL2380c	0	1	0	1
Pf3D7_12	2042810	2042883	-	sense	PFL2395c	0	1	1	2
Pf3D7_12	205228	205449	+	unknown	none	0	0	1	1
Pf3D7_12	2062847	2062944	-	antisense	PFL2410w	1	0	0	1
Pf3D7_12	2070537	2070669	+	sense	PFL2425w	1	1	1	3
Pf3D7_12	2075909	2076107	+	sense	PFL2435w	1	0	0	1
Pf3D7_12	2086746	2086877	-	unknown	none	1	0	0	1
Pf3D7_12	2096517	2096704	-	unknown	none	0	0	1	1
Pf3D7_12	2106228	2106390	-	unknown	none	0	1	1	2
Pf3D7_12	2127830	2128122	-	unknown	none	1	1	1	3
Pf3D7_12	2146243	2146410	-	sense	PFL2525c	0	0	1	1
Pf3D7_12	2167694	2168398	+	unknown	none	0	1	1	2
Pf3D7_12	216878	217159	+	unknown	none	0	0	1	1
Pf3D7_12	262057	262188	+	sense	PFL0290w	1	0	1	2
Pf3D7_12	262395	262507	+	sense	PFL0290w	1	0	1	2
Pf3D7_12	304440	304746	-	unknown	none	0	1	1	2
Pf3D7_12	311486	311644	+	sense	PFL0345w	1	0	0	1
Pf3D7_12	352252	352340	-	sense	PFL0385c	1	0	0	1
Pf3D7_12	359055	359290	-	sense	PFL0395c	0	1	1	2
Pf3D7_12	38569	38741	-	antisense	PFL0020w	1	0	0	1
Pf3D7_12	411202	411363	+	unknown	none	1	0	0	1
Pf3D7_12	411443	411673	+	unknown	none	1	0	0	1
Pf3D7_12	430321	430502	+	antisense	PFL0465c	1	0	0	1
Pf3D7_12	435927	436085	+	unknown	none	1	1	1	3
Pf3D7_12	446672	447044	+	sense	PFL0485w	1	0	0	1
Pf3D7_12	446681	446779	+	sense	PFL0485w	1	0	0	1
Pf3D7_12	471964	472252	-	unknown	none	0	0	1	1
Pf3D7_12	479400	479492	+	unknown	none	1	0	0	1
Pf3D7_12	526740	527653	-	antisense	PFL0585w	0	0	1	1
Pf3D7_12	558686	558789	-	sense	PFL0625c	0	0	1	1
Pf3D7_12	606085	606311	-	antisense	PFL0685w	0	1	0	1
Pf3D7_12	606733	606864	-	antisense	PFL0685w	1	1	0	2
Pf3D7_12	607027	607384	-	unknown	none	0	1	1	2
Pf3D7_12	612891	613091	+	sense	PFL0700w	1	1	0	2
Pf3D7_12	634427	635024	+	antisense	PFL0746c	0	1	1	2
Pf3D7_12	634729	635024	+	unknown	none	1	0	0	1
Pf3D7_12	64378	64649	+	unknown	none	0	1	0	1
Pf3D7_12	64380	64649	+	unknown	none	0	1	0	1
Pf3D7_12	649542	649685	-	antisense	PFL0780w	1	0	0	1
Pf3D7_12	649744	649954	-	antisense	PFL0780w	1	0	0	1
Pf3D7_12	717223	717522	+	sense	PF12TR007	0	1	1	2
Pf3D7_12	717594	717884	+	sense	PF12TR007	0	1	0	1
Pf3D7_12	738639	738879	-	sense	PFL0915c	1	0	0	1
Pf3D7_12	738940	739041	-	sense	PFL0915c	1	0	0	1
Pf3D7_12	745754	745994	+	unknown	none	0	0	1	1
Pf3D7_12	818465	818765	+	unknown	none	0	1	0	1
Pf3D7_12	89563	89898	+	unknown	none	0	1	1	2
Pf3D7_12	900098	900319	+	antisense	PFL1080c	1	0	0	1
Pf3D7_12	919333	920019	+	unknown	none	1	0	0	1
Pf3D7_12	919368	919484	-	unknown	none	0	1	0	1
Pf3D7_12	919368	919486	-	unknown	none	0	1	0	1
Pf3D7_12	919368	919488	-	unknown	none	0	1	0	1
Pf3D7_12	919368	920019	+	unknown	none	0	0	1	1
Pf3D7_12	922392	922585	-	sense	PFL1095c	0	0	1	1
Pf3D7_12	977524	977759	-	sense	PFL1160c	1	0	1	2
Pf3D7_12	977894	978465	-	unknown	none	0	1	1	2
Pf3D7_12	993967	994244	+	unknown	none	0	0	1	1
Pf3D7_12	998600	998702	+	sense	PFL1180w	0	0	1	1
Pf3D7_13	1021988	1022135	+	sense	PF13_0138	0	1	0	1
Pf3D7_13	1066634	1067286	+	unknown	none	0	0	1	1
Pf3D7_13	1076400	1076557	-	unknown	none	1	0	1	2
Pf3D7_13	1086640	1087000	-	sense	MAL13P1.141	1	0	1	2
Pf3D7_13	1089308	1089532	+	unknown	none	1	0	0	1
Pf3D7_13	1092327	1092497	-	unknown	none	0	1	1	2
Pf3D7_13	1097833	1098013	+	antisense	MAL13P1.144	1	0	0	1
Pf3D7_13	112628	112863	-	unknown	none	0	1	0	1
Pf3D7_13	1246341	1246479	+	sense	MAL13P1.146	1	1	1	3
Pf3D7_13	1260084	1260241	-	unknown	none	0	0	1	1
Pf3D7_13	1276546	1276938	-	unknown	none	0	1	1	2
Pf3D7_13	1276546	1276969	-	unknown	none	0	1	1	2
Pf3D7_13	1294882	1295451	+	sense	PF13_0165	0	0	1	1
Pf3D7_13	1295127	1295444	+	sense	PF13_0165	0	0	1	1
Pf3D7_13	1317178	1317422	+	antisense	MAL13P1.168	1	0	1	2
Pf3D7_13	1322062	1322249	-	unknown	none	0	1	0	1
Pf3D7_13	1356547	1356674	+	sense	PF13_0180	1	0	0	1
Pf3D7_13	1368923	1369190	-	unknown	none	0	1	1	2
Pf3D7_13	1369950	1370223	+	unknown	none	1	1	0	2
Pf3D7_13	1423389	1423540	-	unknown	none	0	0	1	1
Pf3D7_13	1425939	1426073	-	unknown	none	0	0	1	1
Pf3D7_13	151871	152186	-	unknown	none	0	0	1	1
Pf3D7_13	151874	152186	-	unknown	none	1	0	1	2
Pf3D7_13	151916	152186	-	unknown	none	1	1	1	3
Pf3D7_13	1551679	1551841	-	sense	MAL13P1.191	1	0	0	1
Pf3D7_13	1551920	1552038	-	sense	MAL13P1.191	1	0	0	1
Pf3D7_13	1566859	1566960	-	sense	MAL13P1.195	1	0	0	1
Pf3D7_13	1567360	1567440	-	sense	MAL13P1.195	1	0	0	1
Pf3D7_13	1572757	1572850	-	unknown	none	1	0	0	1
Pf3D7_13	1586848	1587175	-	unknown	none	0	1	0	1
Pf3D7_13	1622355	1622548	-	sense	MAL13P1.205	1	0	0	1
Pf3D7_13	1626005	1626128	+	unknown	none	0	0	1	1
Pf3D7_13	1626180	1627250	+	unknown	none	0	1	0	1
Pf3D7_13	1626180	1627285	+	unknown	none	0	1	0	1
Pf3D7_13	1626936	1627285	+	unknown	none	0	1	0	1
Pf3D7_13	1629316	1629442	-	antisense	MAL13P1.206	1	0	0	1
Pf3D7_13	1634601	1634801	-	unknown	none	1	1	1	3
Pf3D7_13	1637377	1637615	-	antisense	MAL13P1.209	0	1	0	1
Pf3D7_13	1654168	1654517	-	unknown	none	0	1	1	2
Pf3D7_13	1654254	1654517	-	unknown	none	0	0	1	1
Pf3D7_13	1668226	1668828	-	unknown	none	0	0	1	1
Pf3D7_13	1716025	1716141	+	sense	MAL13P1.216	0	0	1	1
Pf3D7_13	1778796	1779071	-	sense	MAL13P1.405	1	1	1	3
Pf3D7_13	1806271	1806502	-	sense	MAL13P1.225	0	1	0	1
Pf3D7_13	1839458	1839615	+	unknown	none	0	1	0	1
Pf3D7_13	1846595	1846746	+	sense	MAL13P1.233	0	0	1	1
Pf3D7_13	1887252	1887371	+	antisense	PF13_0252	1	0	0	1
Pf3D7_13	1890012	1890138	-	unknown	none	1	1	1	3
Pf3D7_13	1895693	1895875	-	unknown	none	0	1	1	2
Pf3D7_13	1901050	1901311	+	sense	MAL13P1.237a	1	0	0	1
Pf3D7_13	1901372	1901494	+	sense	MAL13P1.237a	1	0	0	1
Pf3D7_13	1901375	1901501	+	sense	MAL13P1.237a	1	0	0	1
Pf3D7_13	1963655	1963861	+	antisense	MAL13P1.247	1	0	0	1
Pf3D7_13	2001128	2001300	-	sense	MAL13P1.252	1	0	0	1
Pf3D7_13	2013562	2013692	-	sense	PF13_0265	0	1	1	2
Pf3D7_13	2037064	2037213	-	sense	MAL13P1.257	0	1	0	1
Pf3D7_13	2061779	2062109	+	unknown	none	0	1	1	2
Pf3D7_13	2061779	2062124	+	unknown	none	1	1	1	3
Pf3D7_13	2094405	2094642	-	sense	MAL13P1.267	1	0	0	1
Pf3D7_13	2094689	2094839	-	sense	MAL13P1.267	1	0	0	1
Pf3D7_13	2112140	2112296	-	sense	MAL13P1.268	0	1	1	2
Pf3D7_13	2127115	2127243	-	antisense	PF13_0276	1	0	0	1
Pf3D7_13	2140332	2140422	+	unknown	none	0	1	0	1
Pf3D7_13	2150078	2150406	+	unknown	none	1	1	1	3
Pf3D7_13	2150226	2150406	+	unknown	none	0	0	1	1
Pf3D7_13	2228571	2228728	-	antisense	PF13_0301	1	0	0	1
Pf3D7_13	224559	225295	-	sense	MAL13P1.22	1	0	1	2
Pf3D7_13	2313110	2313335	+	unknown	none	0	0	1	1
Pf3D7_13	2323346	2323943	-	unknown	none	0	1	1	2
Pf3D7_13	2327031	2327381	+	unknown	none	1	1	1	3
Pf3D7_13	2328923	2329059	-	sense	MAL13P1.294	0	0	1	1
Pf3D7_13	2402285	2402487	+	antisense	PF13_0318	1	0	0	1
Pf3D7_13	2403855	2403975	+	antisense	MAL13P1.299	1	1	1	3
Pf3D7_13	2405488	2405644	-	unknown	none	0	1	0	1
Pf3D7_13	2424216	2425449	-	unknown	none	0	1	0	1
Pf3D7_13	2427566	2427665	-	unknown	none	0	1	0	1
Pf3D7_13	243156	243351	+	sense	PF13_0022	1	0	0	1
Pf3D7_13	2437037	2437249	-	sense	MAL13P1.303-b	1	1	1	3
Pf3D7_13	2437037	2437282	-	sense	MAL13P1.303-b	1	0	0	1
Pf3D7_13	2439039	2439182	-	sense	MAL13P1.303-b	0	0	1	1
Pf3D7_13	2458495	2458670	+	sense	MAL13P1.305	1	0	0	1
Pf3D7_13	2459020	2459092	+	sense	MAL13P1.305	1	0	0	1
Pf3D7_13	2461203	2461656	-	unknown	none	0	1	1	2
Pf3D7_13	2464413	2464532	-	unknown	none	0	1	0	1
Pf3D7_13	2469878	2470158	+	unknown	none	1	1	1	3
Pf3D7_13	2579089	2579511	-	unknown	none	0	0	1	1
Pf3D7_13	2603779	2604005	-	sense	MAL13P1.326	0	0	1	1
Pf3D7_13	2606957	2607236	-	unknown	none	0	0	1	1
Pf3D7_13	2607602	2607793	+	unknown	none	0	1	0	1
Pf3D7_13	2633174	2633297	-	antisense	MAL13P1.331	1	0	1	2
Pf3D7_13	2645700	2645827	-	sense	MAL13P1.333	1	1	1	3
Pf3D7_13	2645894	2646938	-	unknown	none	0	1	0	1
Pf3D7_13	2688173	2688409	+	unknown	none	1	1	1	3
Pf3D7_13	2715703	2715823	-	antisense	MAL13P1.345	1	0	0	1
Pf3D7_13	2752420	2752597	-	antisense	MAL13P1.349	1	0	0	1
Pf3D7_13	2752429	2752597	-	antisense	MAL13P1.349	1	0	0	1
Pf3D7_13	2754368	2754505	-	unknown	none	1	0	0	1
Pf3D7_13	2818710	2819018	-	unknown	none	0	1	1	2
Pf3D7_13	298566	299095	-	unknown	none	1	1	1	3
Pf3D7_13	338916	339036	-	unknown	none	1	1	1	3
Pf3D7_13	339111	339257	-	unknown	none	0	0	1	1
Pf3D7_13	418543	418791	+	unknown	none	0	0	1	1
Pf3D7_13	418543	418982	+	unknown	none	0	1	1	2
Pf3D7_13	418543	419006	+	unknown	none	0	1	1	2
Pf3D7_13	445481	445738	-	antisense	PF13_0053	0	0	1	1
Pf3D7_13	463354	463655	+	unknown	none	0	1	0	1
Pf3D7_13	466870	466969	-	unknown	none	0	1	1	2
Pf3D7_13	468890	469179	-	unknown	none	0	0	1	1
Pf3D7_13	468897	469061	-	unknown	none	0	1	1	2
Pf3D7_13	468897	469179	-	unknown	none	0	0	1	1
Pf3D7_13	498229	498339	-	unknown	none	1	1	1	3
Pf3D7_13	527268	527387	-	unknown	none	1	1	1	3
Pf3D7_13	527452	527761	-	unknown	none	0	1	1	2
Pf3D7_13	569110	569234	+	sense	MAL13P1.68	0	1	0	1
Pf3D7_13	624785	625004	+	unknown	none	0	0	1	1
Pf3D7_13	650144	650242	-	sense	MAL13P1.79	1	0	0	1
Pf3D7_13	650722	650962	-	unknown	none	1	1	1	3
Pf3D7_13	669033	669131	-	sense	MAL13P1.84	1	0	0	1
Pf3D7_13	670135	670218	-	sense	MAL13P1.84	1	0	0	1
Pf3D7_13	670259	670473	-	sense	MAL13P1.84	1	0	0	1
Pf3D7_13	670954	671076	-	unknown	none	1	0	0	1
Pf3D7_13	680118	680225	+	unknown	none	0	1	1	2
Pf3D7_13	680118	680229	+	unknown	none	0	0	1	1
Pf3D7_13	681607	681705	-	sense	PF13_0090a	1	0	0	1
Pf3D7_13	721107	721375	+	unknown	none	1	0	0	1
Pf3D7_13	733122	733323	+	unknown	none	0	0	1	1
Pf3D7_13	739166	739297	-	unknown	none	0	0	1	1
Pf3D7_13	742616	743243	-	sense	MAL13P1.93	0	1	0	1
Pf3D7_13	745892	746226	+	unknown	none	0	0	1	1
Pf3D7_13	746729	747562	-	unknown	none	1	1	0	2
Pf3D7_13	79431	79544	-	sense	MAL13P1.58	0	0	1	1
Pf3D7_13	835107	835248	-	sense	MAL13P1.111	1	0	0	1
Pf3D7_13	886981	887310	+	unknown	none	0	1	1	2
Pf3D7_13	892554	892815	-	sense	MAL13P1.118	0	0	1	1
Pf3D7_13	909255	909365	-	antisense	PF13_0124	1	0	0	1
Pf3D7_13	912706	913599	-	sense	PF13_0125	0	1	1	2
Pf3D7_13	912909	913599	-	unknown	none	0	0	1	1
Pf3D7_13	943739	944010	+	sense	MAL13P1.124	1	0	1	2
Pf3D7_13	943763	944010	+	sense	MAL13P1.124	0	0	1	1
Pf3D7_13	951199	951369	+	unknown	none	0	0	1	1
Pf3D7_13	954255	954405	+	sense	MAL13P1.126	1	0	0	1
Pf3D7_13	959403	959495	-	unknown	none	1	0	0	1
Pf3D7_13	961707	961874	+	sense	MAL13P1.129	1	0	0	1
Pf3D7_13	962687	962778	+	sense	MAL13P1.129	1	0	0	1
Pf3D7_13	963991	964093	+	antisense	PF13_0128	1	0	0	1
Pf3D7_13	997669	997910	+	unknown	none	0	0	1	1
Pf3D7_14	1125760	1125928	-	antisense	PF14_0264	1	0	0	1
Pf3D7_14	112641	112746	+	sense	PF14_0030	1	0	0	1
Pf3D7_14	1127976	1128082	+	sense	PF14_0265	1	0	0	1
Pf3D7_14	1134042	1134148	+	sense	PF14_0267	1	1	1	3
Pf3D7_14	1134512	1134804	-	unknown	none	1	0	0	1
Pf3D7_14	1151477	1151856	+	antisense	PF14_0272	1	0	0	1
Pf3D7_14	1151657	1151747	-	sense	PF14_0272	1	0	0	1
Pf3D7_14	1152565	1152696	-	sense	PF14_0272	1	0	0	1
Pf3D7_14	1189097	1189284	+	sense	PF14_0281	1	0	0	1
Pf3D7_14	1218407	1218524	+	antisense	PF14_0289	1	0	0	1
Pf3D7_14	1218634	1218743	+	antisense	PF14_0289	1	0	0	1
Pf3D7_14	1233451	1233549	-	antisense	PF14_0292	0	0	1	1
Pf3D7_14	127019	127122	+	sense	PF14_0032	1	0	0	1
Pf3D7_14	1332354	1332486	+	antisense	PF14_0316	1	0	0	1
Pf3D7_14	1348947	1349056	-	unknown	none	0	1	1	2
Pf3D7_14	1419404	1419556	-	antisense	PF14_0333	1	0	0	1
Pf3D7_14	1446627	1447000	-	sense	PF14_0338-b	1	0	1	2
Pf3D7_14	1448388	1448546	-	sense	PF14_0338-b	0	0	1	1
Pf3D7_14	1461174	1461316	+	unknown	none	0	1	1	2
Pf3D7_14	147839	147951	+	unknown	none	1	1	0	2
Pf3D7_14	155307	155408	-	sense	PF14_0788-c	1	0	0	1
Pf3D7_14	1571252	1571346	-	antisense	PF14_0367	1	0	0	1
Pf3D7_14	1571252	1571673	-	antisense	PF14_0367	1	0	0	1
Pf3D7_14	1572937	1573097	+	sense	PF14_0367	1	1	0	2
Pf3D7_14	1613006	1613205	-	unknown	none	0	0	1	1
Pf3D7_14	1613117	1613205	-	unknown	none	0	1	1	2
Pf3D7_14	1615301	1615425	-	sense	PF14_0376	1	0	0	1
Pf3D7_14	1659458	1659649	+	sense	PF14_0385	1	0	0	1
Pf3D7_14	1693396	1693673	-	sense	PF14_0394	0	0	1	1
Pf3D7_14	169712	169931	+	unknown	none	0	0	1	1
Pf3D7_14	1698114	1698400	-	unknown	none	0	1	0	1
Pf3D7_14	181645	181965	+	sense	PF14_0049	0	0	1	1
Pf3D7_14	1832982	1833743	+	unknown	none	0	1	0	1
Pf3D7_14	1844647	1844745	-	sense	PF14_0425	0	1	0	1
Pf3D7_14	1876836	1877030	-	unknown	none	0	1	1	2
Pf3D7_14	1876836	1877035	-	unknown	none	0	0	1	1
Pf3D7_14	1876836	1877087	-	unknown	none	1	1	1	3
Pf3D7_14	1887419	1887706	+	sense	PF14_0437	1	0	1	2
Pf3D7_14	1892865	1893149	+	unknown	none	1	0	0	1
Pf3D7_14	1892993	1893149	+	unknown	none	1	0	0	1
Pf3D7_14	1941858	1942067	-	unknown	none	1	0	0	1
Pf3D7_14	1977391	1977847	-	unknown	none	0	0	1	1
Pf3D7_14	1995551	1995721	-	unknown	none	0	1	1	2
Pf3D7_14	2014420	2014601	+	unknown	none	1	1	1	3
Pf3D7_14	2016906	2017099	+	sense	PF14_0469-b	1	1	1	3
Pf3D7_14	208837	208953	+	sense	PF14_0056	0	0	1	1
Pf3D7_14	2098661	2099547	-	sense	PF14_0487	0	0	1	1
Pf3D7_14	2105572	2105656	+	sense	PF14_0488	0	0	1	1
Pf3D7_14	2149044	2149342	+	sense	PF14_0499	0	0	1	1
Pf3D7_14	2199466	2199671	+	antisense	PF14_0509	1	0	0	1
Pf3D7_14	2199971	2200057	+	antisense	PF14_0509	1	0	0	1
Pf3D7_14	2209571	2209723	+	antisense	PF14_0511	0	1	0	1
Pf3D7_14	2282083	2282499	-	sense	PF14_0531	0	0	1	1
Pf3D7_14	2412092	2412221	+	unknown	none	0	1	0	1
Pf3D7_14	2471801	2472129	-	unknown	none	0	1	0	1
Pf3D7_14	2501649	2501793	-	sense	PF14_0792	1	0	0	1
Pf3D7_14	2512240	2512378	+	sense	PF14_0588	1	1	1	3
Pf3D7_14	2514411	2514619	+	unknown	none	0	0	1	1
Pf3D7_14	2523711	2523854	+	unknown	none	1	0	1	2
Pf3D7_14	2558378	2558579	+	unknown	none	0	1	0	1
Pf3D7_14	2559078	2559465	-	antisense	PF14_0598	1	0	0	1
Pf3D7_14	2559116	2559357	+	sense	PF14_0598	0	0	1	1
Pf3D7_14	2559116	2559360	+	sense	PF14_0598	1	0	1	2
Pf3D7_14	2589727	2589843	-	unknown	none	1	1	0	2
Pf3D7_14	2589727	2589886	-	unknown	none	0	1	0	1
Pf3D7_14	263669	263978	+	unknown	none	0	1	1	2
Pf3D7_14	264053	264368	+	unknown	none	0	0	1	1
Pf3D7_14	2659177	2659260	-	sense	PF14_0625	1	0	0	1
Pf3D7_14	2660552	2660744	-	sense	PF14_0625	1	0	0	1
Pf3D7_14	270701	270897	-	antisense	PF14_0072	0	0	1	1
Pf3D7_14	2744893	2745059	+	sense	PF14_0638	1	0	0	1
Pf3D7_14	2824932	2825295	+	unknown	none	1	1	1	3
Pf3D7_14	2839045	2839163	-	sense	PF14_0660	1	0	0	1
Pf3D7_14	2866269	2866722	-	unknown	none	1	1	1	3
Pf3D7_14	2866949	2868224	-	antisense	PF14_0667	0	1	0	1
Pf3D7_14	2877126	2877285	-	antisense	PF14_0668	1	1	1	3
Pf3D7_14	2957052	2957646	+	unknown	none	0	1	0	1
Pf3D7_14	2963211	2963475	+	antisense	PF14_0694	1	0	0	1
Pf3D7_14	3127455	3127681	+	unknown	none	1	0	0	1
Pf3D7_14	3127738	3127967	+	antisense	PF14_0728	1	0	0	1
Pf3D7_14	3127738	3127970	+	antisense	PF14_0728	1	0	0	1
Pf3D7_14	3128067	3128255	-	unknown	none	0	1	1	2
Pf3D7_14	3144003	3144196	+	sense	PF14_0734	1	1	1	3
Pf3D7_14	3175544	3175764	+	sense	PF14_0743	0	0	1	1
Pf3D7_14	3201751	3202747	+	unknown	none	0	1	1	2
Pf3D7_14	3202548	3202747	+	unknown	none	1	0	0	1
Pf3D7_14	3207415	3207529	+	unknown	none	0	1	1	2
Pf3D7_14	322859	323317	+	unknown	none	1	1	1	3
Pf3D7_14	3234230	3234580	+	sense	PF14_0758	0	0	1	1
Pf3D7_14	3252013	3252170	-	unknown	none	0	1	0	1
Pf3D7_14	361539	361713	-	unknown	none	0	1	1	2
Pf3D7_14	366725	366883	-	sense	PF14_0092	1	0	0	1
Pf3D7_14	377357	377709	-	unknown	none	1	0	1	2
Pf3D7_14	389162	389564	+	unknown	none	0	0	1	1
Pf3D7_14	42624	42941	-	sense	PF14_0013	0	1	0	1
Pf3D7_14	430996	431400	-	unknown	none	0	1	0	1
Pf3D7_14	43108	43244	-	sense	PF14_0013	0	1	1	2
Pf3D7_14	449086	449284	+	antisense	PF14_0778-b	0	0	1	1
Pf3D7_14	506872	507083	+	unknown	none	0	1	1	2
Pf3D7_14	507199	507360	+	unknown	none	1	1	0	2
Pf3D7_14	527611	527726	-	antisense	PF14_0130	1	0	0	1
Pf3D7_14	540762	540831	-	sense	PF14_0135	1	0	1	2
Pf3D7_14	540762	541027	-	sense	PF14_0135	0	0	1	1
Pf3D7_14	541490	541744	-	sense	PF14_0135	1	0	1	2
Pf3D7_14	553693	553825	+	antisense	PF14_0138	1	1	0	2
Pf3D7_14	570533	570802	+	unknown	none	1	1	1	3
Pf3D7_14	578206	578323	+	unknown	none	1	0	0	1
Pf3D7_14	578466	578621	-	sense	PF14_0143	1	1	1	3
Pf3D7_14	580005	580096	-	sense	PF14_0143	1	0	0	1
Pf3D7_14	624589	624789	-	sense	PF14_0153	0	0	1	1
Pf3D7_14	624872	624992	-	sense	PF14_0153	0	1	1	2
Pf3D7_14	63003	63796	-	unknown	none	1	1	1	3
Pf3D7_14	681742	681966	-	sense	PF14_0805	1	0	0	1
Pf3D7_14	69721	69825	-	unknown	none	0	1	0	1
Pf3D7_14	702210	702365	+	sense	PF14_0170	0	1	1	2
Pf3D7_14	74812	74986	-	sense	PF14_0021	0	0	1	1
Pf3D7_14	750388	750522	+	sense	PF14_0176	1	1	1	3
Pf3D7_14	79384	79518	+	antisense	PF14_0022	1	0	0	1
Pf3D7_14	846392	846478	+	unknown	none	0	1	0	1
Pf3D7_14	846406	846478	+	unknown	none	0	1	0	1
Pf3D7_14	862721	862940	+	sense	PF14_0201	0	1	0	1
Pf3D7_14	864007	864226	+	antisense	PF14_0202	1	0	0	1
Pf3D7_14	864293	864458	+	antisense	PF14_0202	1	0	0	1
Pf3D7_14	881910	882052	-	unknown	none	0	1	1	2
Pf3D7_14	883645	883745	-	unknown	none	0	0	1	1
Pf3D7_14	887451	887546	+	sense	PF14_0209	0	0	1	1
Pf3D7_14	894813	894986	-	unknown	none	1	1	1	3
Pf3D7_14	895038	895115	-	unknown	none	1	1	1	3
Pf3D7_14	95594	95717	-	sense	PF14_0028	0	1	1	2
Pf3D7_14	956298	956393	+	sense	PF14_0227	1	0	0	1
Pf3D7_14	978447	978572	+	sense	PF14_0231	0	0	1	1
Pf3D7_14	979109	979423	+	unknown	none	0	0	1	1
Pf3D7_14	979109	979917	+	unknown	none	1	1	1	3
Pf3D7_14	987724	987884	-	antisense	RNAzID:2137	0	1	1	2
Sum						692	514	594	1800
