# Supplementary material for: Directional gene expression and antisense transcripts in sexual and asexual stages of Plasmodium falciparum
Source: BMC Genomics. 2011 Nov 30;12:587. doi: 10.1186/1471-2164-12-587 (PMC3266614; doi:10.1186/1471-2164-12-587)
Supplement: Additional file 6 — Genes expressed at levels significantly different from ring-stage (fold changes). [file 1471-2164-12-587-S6.XLS]

## Sheet: ring_to_all_DE.txt
Gene_ID	Location	ET	LT	S	GII	GV	Oo	Annotations
PFF0975c	Pf3D7_06:841842-843360	0	0	0	0	0	7.31968	conserved Plasmodium protein, unknown function
PF08_0136b	Pf3D7_08:103077-103950	0	0	0	0	0	7.17001	von Willebrand factor A-domain related protein
PF14_0040	Pf3D7_14:149999-150608	0	0	0	0	0	7.08659	secreted ookinete adhesive protein
PFI0945w	Pf3D7_09:793206-794157	0	0	0	0	0	6.97023	thioredoxin, putative
PFL2320w	Pf3D7_12:1981892-1982750	0	0	0	0	6.22574	6.74346	conserved Plasmodium protein, unknown function
PFL0795c	Pf3D7_12:657331-657997	0	0	0	7.07613	6.87879	6.31496	male development gene 1
PFC0640w	Pf3D7_03:613145-619490	0	0	0	0	0	6.26963	CSP and TRAP-related protein
PFL2510w	Pf3D7_12:2125420-2126557	0	0	0	0	0	6.05788	chitinase
PF10_0195a	Pf3D7_10:814350-814956	0	0	0	0	4.97569	5.85451	flagellar outer arm dynein-associated protein, putative
PFI0205w	Pf3D7_09:197864-198814	0	0	0	0	6.18864	5.83843	conserved Plasmodium protein, unknown function
PFC0905c	Pf3D7_03:844916-854174	0	0	0	0	0	5.76339	oocyst capsule protein
PF14TR011	Pf3D7_14:3250637-3250954	0	0	0	0	0	5.69645	product unspecified
PFL2420w	Pf3D7_12:2067384-2069355	0	0	0	0	4.97508	5.69348	conserved Plasmodium protein, unknown function
PFC0185w	Pf3D7_03:201217-202795	0	0	0	0	5.72644	5.65336	membrane skeletal protein IMC1-related
PF10_0303	Pf3D7_10:1253414-1254068	0	0	0	5.80366	7.47041	5.61076	25 kDa ookinete surface antigen precursor
PFC0420w	Pf3D7_03:419052-421354	0	0	0	0	0	5.53892	calcium dependent protein kinase 3
PF14_0684	Pf3D7_14:2929759-2931484	0	0	0	0	4.52842	5.51108	conserved Plasmodium protein, unknown function
PF13_0355	Pf3D7_13:2697561-2701110	0	0	0	0	0	5.44096	secreted ookinete protein, putative
PFI1455c	Pf3D7_09:1182676-1183685	0	0	0	0	4.2281	5.36241	conserved Plasmodium protein, unknown function
PFB0177c	Pf3D7_02:171562-174912	0	0	0	0	4.55507	5.20841	conserved Plasmodium protein, unknown function
PF13_0161	Pf3D7_13:1145919-1151307	0	0	0	0	3.08024	5.12503	conserved Plasmodium protein, unknown function
PF14_0195	Pf3D7_14:832329-836679	0	0	0	0	0	5.1111	conserved Plasmodium protein, unknown function
PF14_0683	Pf3D7_14:2926070-2929610	0	0	0	0	0	5.09102	conserved Plasmodium protein, unknown function
PF07_0104	Pf3D7_07:1107840-1113534	0	0	0	0	3.27687	5.04028	kinesin-like protein, putative
PF07_0061	Pf3D7_07:731436-738057	0	0	0	0	3.92043	4.92875	conserved Plasmodium protein, unknown function
PF08TR004	Pf3D7_08:1273788-1276527	0	0	0	0	0	4.86938	product unspecified
PF13_0058	Pf3D7_13:468433-468865	0	2.92001	0	4.06647	4.16595	4.8169	conserved Plasmodium protein, unknown function
PFL2135c	Pf3D7_12:1864217-1866650	0	0	0	0	0	4.73627	conserved Plasmodium protein, unknown function
PFL0510c	Pf3D7_12:458669-461672	0	0	0	0	4.65172	4.73367	conserved Plasmodium protein, unknown function
PF08TR005	Pf3D7_08:1276695-1279866	0	2.67844	3.96726	0	0	4.65455	product unspecified
PFL0545w	Pf3D7_12:484057-489895	0	0	0	0	0	4.58059	kinesin-like protein, putative
PF11_0214	Pf3D7_11:784590-788349	0	0	0	0	5.01574	4.56841	conserved Plasmodium protein, unknown function
PF14_0588	Pf3D7_14:2504083-2512440	0	0	0	0	0	4.56602	conserved Plasmodium protein, unknown function
PF08_0033	Pf3D7_08:1038171-1039680	0	0	0	0	0	4.46272	membrane skeletal protein IMC1-related
PF14TR010	Pf3D7_14:3249454-3250498	0	1.79891	0	0	2.25499	4.45537	product unspecified
PFF0275c	Pf3D7_06:228128-234832	0	0	0	0	0	4.28506	nucleoside diphosphate kinase, putative
PF13_0314	Pf3D7_13:2318392-2321410	0	0	0	0	4.1637	4.2464	conserved Plasmodium protein, unknown function
PF14_0135	Pf3D7_14:540676-546046	0	0	0	0	0	4.16609	conserved Plasmodium protein, unknown function
PF08_0126	Pf3D7_08:213371-217091	0	2.90453	3.45478	0	0	4.09585	DNA repair protein rad54, putative
PF11_0481	Pf3D7_11:1873143-1881411	0	0	0	0	4.088	4.08741	tubulin-tyrosine ligase, putative
PFF0860c	Pf3D7_06:748412-748811	0	3.75508	3.36995	3.56096	2.58018	4.07297	histone H2A
PFB0730w	Pf3D7_02:658635-664629	0	0	0	0	0	4.04291	DEAD/DEAH box helicase, putative
PF14_0088	Pf3D7_14:356494-360188	0	0	0	0	0	4.025	aldo-keto reductase, putative
PFD0310w	Pf3D7_04:335692-336166	0	0	0	7.27005	5.2436	4.0249	sexual stage-specific protein precursor
PF13_0114	Pf3D7_13:810387-815289	0	0	0	0	0	3.9663	conserved Plasmodium protein, unknown function
PFL1605w	Pf3D7_12:1375334-1379576	0	0	0	0	0	3.96347	pentatricopeptide repeat protein, putative
PFF1365c	Pf3D7_06:1122801-1153665	0	0	0	0	0	3.95432	HECT-domain (ubiquitin-transferase), putative
PFE0675c	Pf3D7_05:574938-578503	0	0	0	0	2.40373	3.91486	deoxyribodipyrimidine photolyase, putative
PF11_0442	Pf3D7_11:1720043-1724858	0	0	0	0	3.12548	3.88438	transcription factor with AP2 domain(s), putative
PF11_0464	Pf3D7_11:1789319-1795367	0	2.46691	3.57451	0	2.99562	3.86211	serine/threonine protein kinase, putative
PFA0280w	Pf3D7_01:238904-248096	0	0	0	0	0	3.8559	asparagine-rich antigen Pfa35-2
PF13_0233	Pf3D7_13:1673729-1676570	0	3.17889	2.89841	0	0	3.82975	myosin A
PFE1145w	Pf3D7_05:948945-953604	0	0	0	0	0	3.73906	conserved Plasmodium protein, unknown function
PF07_0074	Pf3D7_07:822732-827325	0	0	0	0	0	3.72511	conserved Plasmodium protein, unknown function
MAL8b_28s	Pf3D7_08:92520-98695	0	0	0	0	0	3.66862	product unspecified
PFC0385c	Pf3D7_03:385811-391279	0	0	0	0	0	3.64561	serine/threonine protein kinase, putative
PF14_0031a	Pf3D7_14:113143-119011	0	0	0	0	0	3.64522	conserved Plasmodium protein, unknown function
PF10_0212a	Pf3D7_10:897118-903606	0	0	0	0	0	3.61022	conserved Plasmodium protein, unknown function
PFC0485w	Pf3D7_03:485479-493186	0	0	0	0	0	3.6006	protein kinase, putative
RNAzID:4232	Pf3D7_08:92520-98695	0	0	0	0	2.02703	3.40276	product unspecified
PFB0405w	Pf3D7_02:370437-379845	0	0	0	0	0	3.37508	6-cysteine protein
PF11_0062	Pf3D7_11:226065-226419	0	2.6425	2.37988	3.61992	2.46466	3.34517	histone H2B
PFF1035w	Pf3D7_06:878787-880782	0	0	0	0	1.83131	3.34404	Pf77 protein
PFL2215w	Pf3D7_12:1920770-1921901	0	3.69749	4.36709	2.58961	2.83973	2.9742	actin I
PFF0510w	Pf3D7_06:444741-445152	0	4.45778	4.93129	5.02992	2.74502	2.9651	histone H3
PFE1325w	Pf3D7_05:1101197-1114772	0	0	0	0	0	2.63934	conserved Plasmodium protein, unknown function
PF11_0061	Pf3D7_11:221818-222130	0	3.04085	2.84509	3.00939	3.03247	2.59825	histone H4
PFF0575c	Pf3D7_06:490852-501135	0	0	0	0	0	2.49981	conserved Plasmodium protein, unknown function
PFI1475w	Pf3D7_09:1201801-1206964	0	4.03726	4.83363	0	0	2.31495	merozoite surface protein 1
PFE0860c	Pf3D7_05:720740-722639	0	-2.41928	-3.94657	-3.26718	-2.2364	1.69253	conserved Plasmodium protein, unknown function
PFL2550w	Pf3D7_12:2168165-2169744	-4.51661	-1.94454	0	-4.46636	-4.08505	0	DnaJ protein, putative
PFD1185w	Pf3D7_04:1131405-1132429	-4.27467	-4.50596	0	0	-4.57944	0	Plasmodium exported protein (PHISTa), unknown function
PFA0110w	Pf3D7_01:99051-102515	-4.20083	0	-2.68217	-5.20704	-5.86826	0	ring-infected erythrocyte surface antigen
PFD1165w	Pf3D7_04:1113688-1115922	-3.92442	-4.38891	0	0	-3.14564	0	serine/threonine protein kinase, FIKK family
PF11_0509	Pf3D7_11:1976403-1979801	-3.60664	0	-2.57719	-3.47884	-3.82724	0	ring-infected erythrocyte surface antigen
PFL1960w	Pf3D7_12:1719562-1727445	-3.42823	-4.24396	0	-3.01705	-2.93707	0	erythrocyte membrane protein 1, PfEMP1
PFF1595c	Pf3D7_06:1374797-1382628	-3.39676	-4.51941	0	-3.55099	-4.85389	0	erythrocyte membrane protein 1, PfEMP1
PF07_0051	Pf3D7_07:622103-629686	-3.33113	-4.28064	0	-2.70609	-2.59672	0	erythrocyte membrane protein 1, PfEMP1
PFA0005w	Pf3D7_01:29732-37349	-3.20281	-3.23377	0	-2.12351	-3.51125	0	erythrocyte membrane protein 1, PfEMP1
PF13_0194	Pf3D7_13:1411297-1411906	-3.20162	-2.67596	-3.36712	-2.98783	-4.00833	0	probable protein, unknown function
PFD1015c	Pf3D7_04:973469-981030	-3.04169	-3.90467	0	-1.89854	-2.03416	0	erythrocyte membrane protein 1, PfEMP1
PFF0290w	Pf3D7_06:247636-249163	-3.03223	0	0	0	0	0	long chain polyunsaturated fatty acid elongation enzyme
PFA0635c	Pf3D7_01:506086-508023	-2.86096	-2.89528	0	-4.23128	-3.24929	0	Plasmodium exported protein (hyp1), unknown function
PF13_0253	Pf3D7_13:1905290-1907216	-2.55294	0	-1.97414	-2.0533	0	0	ethanolamine-phosphate cytidylyltransferase, putative
PFL2565w	Pf3D7_12:2175312-2176071	-2.53099	-2.97218	0	-4.38903	-4.15677	0	Plasmodium exported protein (PHISTa), unknown function
PF11_0347	Pf3D7_11:1302170-1305985	-2.25485	-3.67647	-5.17936	-4.24697	-3.31319	0	conserved Plasmodium protein, unknown function
PF11_0166	Pf3D7_11:596287-597202	-2.16524	0	-2.67048	-2.65766	-2.83555	0	conserved Plasmodium protein, unknown function
PFI1740c	Pf3D7_09:1427630-1428011	-2.07808	-4.36776	0	0	0	0	ring-exported protein 2
PF13_0162	Pf3D7_13:1252256-1258171	-2.01181	-2.21749	-3.15521	-4.08828	-3.28311	0	conserved Plasmodium protein, unknown function
PFL0275w	Pf3D7_12:242807-248165	-2.01002	0	0	0	0	0	conserved Plasmodium protein, unknown function
PF11_0402	Pf3D7_11:1548182-1553558	-1.8694	-2.61546	-3.59305	-4.74464	-2.44491	0	conserved Plasmodium protein, unknown function
PFI0345w	Pf3D7_09:345884-349286	-1.82769	0	0	-2.45718	0	0	GTPase activator, putative
PFD0320c	Pf3D7_04:340758-350972	-1.76947	-2.27353	0	0	0	0	conserved Plasmodium protein, unknown function
PF11_0433	Pf3D7_11:1681864-1690081	-1.76156	0	0	0	0	0	conserved Plasmodium protein, unknown function
PFI0470w	Pf3D7_09:440905-444016	-1.654	0	-1.69259	0	0	0	FHA domain protein, putative
PFE1200w	Pf3D7_05:1004231-1008103	-1.65049	-1.71219	-2.72267	0	0	0	conserved Plasmodium protein, unknown function
PFL2060c	Pf3D7_12:1805367-1807344	-1.60364	0	0	0	0	0	rab specific GDP dissociation inhibitor
MAL13_U6_snRNA	Pf3D7_13:1632632-1632740	0	3.39283	0	0	0	0	product unspecified
MAL13P1.303	Pf3D7_13:2436770-2439242	0	0	0	0	5.73144	0	polyadenylate-binding protein, putative
MAL5_18S	Pf3D7_05:1289593-1291685	0	0	0	2.0786	1.71398	0	product unspecified
MAL5_28S	Pf3D7_05:1292402-1296192	0	0	0	2.90156	0	0	product unspecified
MAL7_18Sa	Pf3D7_07:1140273-1141223	0	0	0	2.82327	2.14557	0	product unspecified
MAL7_28S	Pf3D7_07:1141945-1144480	0	0	0	2.67293	0	0	product unspecified
MAL8P1.106	Pf3D7_08:552319-553549	0	0	0	0	4.93528	0	conserved Plasmodium protein, unknown function
PF03TR001	Pf3D7_03:122264-127171	0	-3.60337	0	-3.43957	-5.10421	0	product unspecified
PF07_0023	Pf3D7_07:320353-322819	0	3.14802	0	0	0	0	minchromosome maintenance (MCM) complex subunit
PF07_0024	Pf3D7_07:325402-334087	0	0	0	-2.02463	0	0	inositol phosphatase, putative
PF07_0025	Pf3D7_07:409364-410099	0	0	0	0	3.34695	0	conserved Plasmodium protein, unknown function
PF07_0029	Pf3D7_07:436969-439992	0	0	0	0	-2.17806	0	heat shock protein 90
PF07_0032	Pf3D7_07:446879-447566	0	2.19819	0	0	0	0	Cg8 protein
PF07_0033	Pf3D7_07:451088-453710	0	0	-2.12977	0	-1.8301	0	Cg4 protein
PF07_0035	Pf3D7_07:463592-467339	0	2.73899	0	0	0	0	Cg1 protein
PF07_0040	Pf3D7_07:490466-491573	0	2.03108	0	0	4.15218	0	lysophospholipase, putative
PF07_0045	Pf3D7_07:538078-539209	0	0	0	0	1.82664	0	conserved Plasmodium protein, unknown function
PF07_0054	Pf3D7_07:698477-698849	0	1.74561	2.53683	0	0	0	histone H2B variant, putative
PF07_0065	Pf3D7_07:754614-756285	0	3.03285	0	0	0	0	zinc transporter, putative
PF07_0066	Pf3D7_07:758582-761960	0	0	-2.3397	0	0	0	conserved Plasmodium protein, unknown function
PF07_0067	Pf3D7_07:763074-766284	0	-1.8693	-3.59905	-1.91821	0	0	large ribosomal subunit assembling factor, putative
PF07_0070	Pf3D7_07:791745-792714	0	0	0	0	2.05575	0	drug metabolite transporter, putative
PF07_0071	Pf3D7_07:807252-809508	0	0	-1.87352	-2.88053	-1.98328	0	queuine tRNA-ribosyltransferase, putative
PF07_0072	Pf3D7_07:811138-813072	0	0	1.80593	0	0	0	calcium dependent protein kinase 4
PF07_0077	Pf3D7_07:899870-902969	0	0	-1.97551	0	0	0	actin-like protein, putative
PF07_0087	Pf3D7_07:971809-972544	0	2.35679	0	0	0	0	conserved Plasmodium protein, unknown function
PF07_0091	Pf3D7_07:1012295-1013393	0	0	0	0	-1.64105	0	cell cycle control protein cwf15, putative
PF07_0093	Pf3D7_07:1017406-1017823	0	0	0	3.66861	0	0	conserved Plasmodium protein, unknown function
PF07_0094	Pf3D7_07:1018745-1020485	0	0	0	0	3.62177	0	conserved Plasmodium protein, unknown function
PF07_0097	Pf3D7_07:1034295-1038564	0	0	-3.01551	-2.38426	-1.82413	0	conserved Plasmodium protein, unknown function
PF07_0101	Pf3D7_07:1048607-1055609	0	0	2.73485	0	0	0	conserved Plasmodium protein, unknown function
PF07_0106	Pf3D7_07:1127577-1130130	0	-1.62958	-2.58345	-1.71865	-2.62105	0	conserved Plasmodium protein, unknown function
PF07_0119	Pf3D7_07:1269216-1269852	0	0	0	0	4.00637	0	conserved Plasmodium protein, unknown function
PF08_0001	Pf3D7_08:1318670-1319412	0	0	0	0	2.79241	0	Plasmodium exported protein, unknown function
PF08_0006	Pf3D7_08:1255628-1256447	0	0	0	0	1.97275	0	prohibitin, putative
PF08_0015	Pf3D7_08:1185666-1186323	0	0	0	0	5.21264	0	conserved Plasmodium protein, unknown function
PF08_0017	Pf3D7_08:1178381-1181396	0	0	0	0	4.72329	0	conserved Plasmodium protein, unknown function
PF08_0024	Pf3D7_08:1102958-1103876	0	0	0	0	6.21735	0	conserved Plasmodium protein, unknown function
PF08_0048	Pf3D7_08:901837-908810	0	0	-1.99638	0	0	0	Snf2-related CBP activator, putative
PF08_0054	Pf3D7_08:861480-863514	0	0	0	0	-2.65395	0	heat shock protein 70
PF08_0059	Pf3D7_08:799904-801331	0	0	0	1.68306	0	0	protein kinase c inhibitor-like protein, putative
PF08_0069	Pf3D7_08:718233-720867	0	0	0	-2.63395	-2.03897	0	importin beta, putative
PF08_0077	Pf3D7_08:677511-678585	0	0	0	0	2.61691	0	GDP-mannose 4,6-dehydratase, putative
PF08_0080	Pf3D7_08:666668-668216	0	0	0	0	4.69382	0	conserved Plasmodium protein, unknown function
PF08_0081	Pf3D7_08:659613-663216	0	0	0	-1.70637	0	0	conserved Plasmodium protein, unknown function
PF08_0085	Pf3D7_08:632703-633349	0	0	0	3.94793	2.74977	0	ubiquitin conjugating enzyme, putative
PF08_0086	Pf3D7_08:627188-630065	0	0	-2.39658	0	0	0	RNA binding protein, putative
PF08_0096	Pf3D7_08:543091-545917	0	0	-2.3643	-2.65316	0	0	RNA helicase, putative
PF08_0097	Pf3D7_08:533340-535152	0	0	0	0	3.4705	0	conserved Plasmodium membrane protein, unknown function
PF08_0100	Pf3D7_08:500583-502690	0	0	0	4.41388	0	0	ruvB-like DNA helicase, putative
PF08_0102	Pf3D7_08:469063-473014	0	0	0	0	2.54844	0	asparagine-rich antigen Pfa55-14
PF08_0113	Pf3D7_08:364380-367542	0	0	0	-2.09732	-1.98839	0	vacuolar proton translocating ATPase subunit A, putative
PF08_0122	Pf3D7_08:272535-278529	0	0	0	0	3.10726	0	conserved Plasmodium protein, unknown function
PF08_0124	Pf3D7_08:238972-242168	0	0	0	-2.40385	-1.75843	0	conserved Plasmodium protein, unknown function
PF08_0127	Pf3D7_08:200300-204038	0	0	-3.21795	-1.75897	0	0	conserved Plasmodium protein, unknown function
PF08_0129	Pf3D7_08:193095-195223	0	2.77933	3.71857	0	0	0	serine/threonine protein phosphatase, putative
PF08_0130	Pf3D7_08:168188-171554	0	0	-2.59037	0	-1.82076	0	rRNA processing WD-repeat protein, putative
PF08_0131	Pf3D7_08:166535-167198	0	3.58237	0	0	0	0	1-cys peroxiredoxin
PF08_0137	Pf3D7_08:85691-89546	0	0	-4.40487	-4.31327	-3.95045	0	Plasmodium exported protein (PHISTc), unknown function
PF10_0018	Pf3D7_10:74661-77573	0	-2.7003	0	0	-4.6563	0	alpha/beta hydrolase, putative
PF10_0020	Pf3D7_10:86538-89010	0	3.7486	0	0	0	0	alpha/beta hydrolase, putative
PF10_0033	Pf3D7_10:138765-139854	0	0	0	2.31092	1.91979	0	conserved Plasmodium protein, unknown function
PF10_0039	Pf3D7_10:164945-165791	0	2.64999	0	0	3.53032	0	membrane skeletal protein IMC1-related
PF10_0043	Pf3D7_10:179344-180227	0	0	-1.9613	0	0	0	60S ribosomal protein L13, putative
PF10_0046	Pf3D7_10:199452-202845	0	0	0	-1.90879	0	0	zinc finger, C3HC4 type, putative
PF10_0050	Pf3D7_10:220018-221354	0	0	0	0	4.16903	0	conserved Plasmodium protein, unknown function
PF10_0061	Pf3D7_10:256116-257699	0	0	0	0	3.08206	0	conserved Plasmodium protein, unknown function
PF10_0063	Pf3D7_10:262149-262997	0	0	0	0	6.18111	0	DNA/RNA-binding protein Alba, putative
PF10_0069	Pf3D7_10:281458-283104	0	0	0	0	2.0242	0	PPPDE peptidase, putative
PF10_0078	Pf3D7_10:321010-328150	0	0	0	-1.79726	0	0	histone deacetylase, putative
PF10_0079	Pf3D7_10:331245-342807	0	0	0	-2.04402	0	0	conserved Plasmodium protein, unknown function
PF10_0084	Pf3D7_10:360624-362480	0	3.73563	3.58295	3.28388	0	0	tubulin beta chain
PF10_0085	Pf3D7_10:365736-367146	0	0	-3.43638	0	0	0	small subunit rRNA processing protein, putative
PF10_0088	Pf3D7_10:372518-374072	0	0	0	0	4.01174	0	conserved Plasmodium membrane protein
PF10_0090	Pf3D7_10:377905-379708	0	0	0	2.77787	0	0	conserved Plasmodium protein, unknown function
PF10_0098	Pf3D7_10:403677-404574	0	0	0	0	1.85295	0	conserved Plasmodium protein, unknown function
PF10_0115	Pf3D7_10:455396-458816	0	0	-1.65365	0	0	0	QF122 antigen
PF10_0120	Pf3D7_10:472544-473385	0	0	0	0	3.67526	0	ubiquinol-cytochrome c reductase complex subunit
PF10_0133	Pf3D7_10:533107-539824	0	1.74791	0	0	0	0	conserved Plasmodium protein, unknown function
PF10_0143	Pf3D7_10:581352-589089	0	0	0	-1.7611	-1.81124	0	transcriptional coactivator ADA2
PF10_0154	Pf3D7_10:633680-635285	0	3.03573	0	0	0	0	ribonucleotide reductase small subunit, putative
PF10_0160	Pf3D7_10:656707-659026	0	0	-2.59208	-1.8004	-2.49102	0	serine/threonine protein kinase, FIKK family
PF10_0164	Pf3D7_10:682180-682507	0	3.30721	0	7.94154	4.50002	0	early transcribed membrane protein 10.3
PF10_0168	Pf3D7_10:694838-696708	0	0	0	0	3.09454	0	golgi re-assembly stacking protein 2
PF10_0170	Pf3D7_10:701744-702421	0	0	0	0	3.66543	0	conserved Plasmodium protein, unknown function
PF10_0171	Pf3D7_10:705535-708451	0	0	-2.90286	-2.55994	0	0	conserved Plasmodium protein, unknown function
PF10_0177a	Pf3D7_10:721732-728330	0	0	3.09579	0	0	0	serine/threonine protein phosphatase, putative
PF10_0178	Pf3D7_10:734720-735737	0	0	0	0	4.76216	0	conserved Plasmodium protein, unknown function
PF10_0179	Pf3D7_10:737690-743405	0	0	0	1.77597	0	0	conserved Plasmodium protein, unknown function
PF10_0179a	Pf3D7_10:735919-736812	0	0	-2.29246	-1.77227	0	0	PHF5-like protein, putative
PF10_0183	Pf3D7_10:757793-765157	0	0	0	0	-1.91088	0	eukaryotic translation initiation factor subunit eIF2A
PF10_0184	Pf3D7_10:766166-771953	0	0	0	0	3.56645	0	conserved Plasmodium protein, unknown function
PF10_0193	Pf3D7_10:808616-808991	0	0	0	0	4.91845	0	microtubule-associated protein 1 light chain 3, putative
PF10_0195	Pf3D7_10:816064-818971	0	0	0	5.08146	0	0	kinesin, putative
PF10_0196	Pf3D7_10:819828-822138	0	0	0	3.0295	3.07324	0	cytoplasmic dynein intermediate chain, putative
PF10_0203	Pf3D7_10:845084-846191	0	0	2.25679	1.79478	0	0	ADP-ribosylation factor
PF10_0210	Pf3D7_10:871092-871884	0	0	0	2.70346	0	0	deoxyribose-phosphate aldolase, putative
PF10_0213	Pf3D7_10:905470-912343	0	1.6874	0	0	0	0	conserved Plasmodium protein (10b antigen)
PF10_0222	Pf3D7_10:958936-959894	0	0	0	4.87548	0	0	PfMNL-3 mitoNEET-like iron-sulfur protein, putative
PF10_0227	Pf3D7_10:985347-986986	0	0	0	0	3.94871	0	HORMA domain protein, putative
PF10_0232	Pf3D7_10:997472-1007459	0	0	0	-1.98827	-2.08748	0	chromodomain-helicase-DNA-binding protein 1 homolog
PF10_0236	Pf3D7_10:1022502-1022895	0	0	0	0	5.17614	0	conserved Plasmodium protein, unknown function
PF10_0242	Pf3D7_10:1034682-1039077	0	0	-2.13143	0	0	0	conserved Plasmodium protein, unknown function
PF10_0250	Pf3D7_10:1067649-1086990	0	0	0	0	1.88501	0	conserved Plasmodium protein, unknown function
PF10_0258	Pf3D7_10:1101815-1103156	0	0	0	0	5.24395	0	conserved Plasmodium protein, unknown function
PF10_0268	Pf3D7_10:1140586-1142600	0	0	2.86502	0	0	0	merozoite capping protein 1
PF10_0272	Pf3D7_10:1153268-1154429	0	0	0	0	-3.1248	0	60S ribosomal protein L3, putative
PF10_0273	Pf3D7_10:1156645-1158978	0	0	0	3.98583	5.76522	0	DHHC-type zinc finger protein, putative
PF10_0276	Pf3D7_10:1166043-1166868	0	0	0	0	3.31717	0	zinc finger, C3HC4 type, putative
PF10_0281	Pf3D7_10:1181002-1182499	0	2.73686	0	0	0	0	merozoite TRAP-like protein
PF10_0292	Pf3D7_10:1217345-1222439	0	0	3.24695	0	0	0	conserved Plasmodium protein, unknown function
PF10_0294	Pf3D7_10:1224516-1229090	0	0	0	0	-1.82478	0	RNA helicase, putative
PF10_0302	Pf3D7_10:1251148-1251805	0	0	0	3.18884	3.7679	0	28 kDa ookinete surface protein
PF10_0306	Pf3D7_10:1257381-1258476	0	0	0	0	3.82282	0	MORN repeat protein, putative
PF10_0311	Pf3D7_10:1281249-1281987	0	0	0	3.80955	0	0	protein phosphatase inhibitor, putative
PF10_0313	Pf3D7_10:1287702-1290043	0	0	0	0	3.35389	0	mitochondrial preribosomal assembly protein rimM precursor
PF10_0314	Pf3D7_10:1293496-1297069	0	0	-1.89092	-1.70506	0	0	dcp1 homologue, putative
PF10_0317	Pf3D7_10:1306238-1307530	0	0	0	3.59385	0	0	DER1-like protein, putative
PF10_0322	Pf3D7_10:1324129-1328434	0	0	0	-3.37314	-2.57734	0	S-adenosylmethionine decarboxylase/ornithine decarboxylase
PF10_0327	Pf3D7_10:1344147-1346895	0	0	0	-1.67121	-2.14327	0	Myb2 protein
PF10_0328	Pf3D7_10:1348430-1350278	0	0	0	-2.52315	0	0	bromodomain protein, putative
PF10_0330	Pf3D7_10:1354451-1355569	0	3.06908	0	3.25026	2.80066	0	ubiquitin conjugating enzyme, putative
PF10_0334	Pf3D7_10:1367290-1369186	0	2.75217	0	0	0	0	flavoprotein subunit of succinate dehydrogenase
PF10_0335	Pf3D7_10:1370727-1376128	0	1.7675	0	0	0	0	conserved Plasmodium protein, unknown function
PF10_0343	Pf3D7_10:1394835-1396593	0	0	0	3.491	0	0	S-antigen
PF10_0344	Pf3D7_10:1399191-1402893	0	0	3.16425	0	0	0	glutamate-rich protein
PF10_0345	Pf3D7_10:1404191-1405256	0	2.61956	0	0	0	0	merozoite surface protein 3
PF10_0348	Pf3D7_10:1413196-1415290	0	2.53925	0	0	0	0	duffy binding-like merozoite surface protein
PF10_0352	Pf3D7_10:1427123-1428341	0	2.66341	3.68782	0	0	0	merozoite surface protein
PF10_0361	Pf3D7_10:1452597-1458005	0	0	-2.2185	-2.21179	0	0	conserved Plasmodium protein, unknown function
PF10_0374	Pf3D7_10:1519019-1547824	0	0	0	0	2.59673	0	Pf11-1 protein
PF10TR007	Pf3D7_10:680955-681772	0	0	0	8.05956	6.52251	0	product unspecified
PF11_0036	Pf3D7_11:114591-116574	0	0	0	0	2.36206	0	flavoprotein, putative
PF11_0053	Pf3D7_11:182383-187224	0	0	-1.84144	-2.52707	-1.70915	0	chromatin remodeling protein
PF11_0066	Pf3D7_11:239686-240613	0	0	0	0	2.02741	0	centrin-4
PF11_0072	Pf3D7_11:258778-259981	0	0	0	0	3.91508	0	apicoplast ribosomal protein S15 precursor, putative
PF11_0080	Pf3D7_11:289666-290286	0	0	0	0	4.58677	0	conserved Plasmodium protein, unknown function
PF11_0086	Pf3D7_11:301282-311287	0	0	0	-2.97658	0	0	MIF4G domain containing protein
PF11_0087	Pf3D7_11:317818-318871	0	0	0	0	1.99585	0	Rad51 homolog
PF11_0092	Pf3D7_11:343912-349351	0	0	0	0	2.85598	0	mechanosensitive ion channel protein
PF11_0093	Pf3D7_11:352555-354262	0	0	-2.0686	0	0	0	IWS1-like protein, putative
PF11_0097	Pf3D7_11:367315-368823	0	2.65103	0	0	0	0	succinyl-CoA synthetase alpha subunit, putative
PF11_0098	Pf3D7_11:369674-370706	0	2.08321	1.68074	0	0	0	endoplasmic reticulum-resident calcium binding protein
PF11_0105	Pf3D7_11:390643-393331	0	0	-3.01739	0	0	0	U3/U14 snoRNA-associated small subunit rRNA processing protein
PF11_0108	Pf3D7_11:405494-409717	0	0	0	-2.71332	-2.48259	0	U5 snRNP-associated protein, putative
PF11_0117	Pf3D7_11:437170-438220	0	2.06169	0	0	0	0	replication factor C subunit 5, putative
PF11_0128	Pf3D7_11:470540-471608	0	0	0	0	3.51007	0	coq4 homolog, putative
PF11_0164	Pf3D7_11:589705-590628	0	2.41778	0	2.67826	0	0	peptidyl-prolyl cis-trans isomerase,cyclophilin
PF11_0168	Pf3D7_11:602981-606917	0	3.67755	4.76471	0	0	0	rhoptry neck protein 4
PF11_0172	Pf3D7_11:624368-625736	0	0	0	0	3.9137	0	folate/biopterin transporter, putative
PF11_0174	Pf3D7_11:630777-632880	0	0	-1.63559	-2.45723	-3.13174	0	cathepsin C, homolog,dipeptidyl peptidase 1
PF11_0175	Pf3D7_11:636092-639510	0	0	-2.05509	-3.41432	-3.39056	0	heat shock protein 101
PF11_0186	Pf3D7_11:683858-684615	0	0	0	3.99791	0	0	conserved Plasmodium protein, unknown function
PF11_0189	Pf3D7_11:694653-699120	0	0	0	0	-1.78452	0	insulinase, putative
PF11_0196	Pf3D7_11:716793-718411	0	0	0	0	4.23339	0	conserved Plasmodium protein, unknown function
PF11_0198	Pf3D7_11:720990-722272	0	0	0	0	3.38771	0	tRNA m(1)G methyltransferase, putative
PF11_0199	Pf3D7_11:722715-723288	0	0	0	0	3.11364	0	conserved Plasmodium protein, unknown function
PF11_0200	Pf3D7_11:724853-725738	0	0	0	-2.0214	-2.46255	0	U2 snRNP auxiliary factor, small subunit, putative
PF11_0204	Pf3D7_11:744872-745931	0	0	0	0	4.30566	0	conserved Plasmodium protein, unknown function
PF11_0209	Pf3D7_11:765031-765624	0	0	0	2.4453	0	0	conserved Plasmodium protein, unknown function
PF11_0217	Pf3D7_11:792195-793944	0	0	0	0	3.22603	0	conserved Plasmodium membrane protein, unknown function
PF11_0246	Pf3D7_11:929352-933363	0	0	0	-1.735	0	0	conserved Plasmodium protein, unknown function
PF11_0251	Pf3D7_11:948589-950706	0	0	0	1.74312	0	0	endoplasmic reticulum oxidoreductin, putative
PF11_0252	Pf3D7_11:951380-956342	0	0	0	-2.29168	0	0	neutral-sphingomyelinase activation factor protein, putative
PF11_0255	Pf3D7_11:964673-965359	0	0	0	0	3.46475	0	ribonucleoprotein, putative
PF11_0257	Pf3D7_11:970103-971375	0	3.14999	0	0	0	0	ethanolamine kinase, putative
PF11_0260	Pf3D7_11:981943-983085	0	0	0	0	2.11808	0	60S ribosomal protein L35, putative
PF11_0261	Pf3D7_11:983949-985618	0	0	0	2.90624	1.93113	0	conserved Plasmodium protein, unknown function
PF11_0270	Pf3D7_11:1014332-1017374	0	0	0	0	-1.73025	0	threonine -- tRNA ligase, putative
PF11_0286	Pf3D7_11:1067194-1070217	0	0	0	0	3.75074	0	protein disulfide isomerase, putative
PF11_0287	Pf3D7_11:1071749-1073811	0	0	0	0	4.13086	0	CRAL/TRIO domain-containing protein, putative
PF11_0291	Pf3D7_11:1087311-1093103	0	0	0	-1.74531	0	0	conserved Plasmodium protein, unknown function
PF11_0307	Pf3D7_11:1144751-1148768	0	0	0	0	3.71787	0	phosphatidylinositol-4-phosphate-5-kinase, putative
PF11_0321	Pf3D7_11:1195985-1198307	0	0	0	0	3.23626	0	serpentine receptor, putative
PF11_0325	Pf3D7_11:1210683-1211454	0	0	0	0	5.95122	0	conserved Plasmodium protein, unknown function
PF11_0333	Pf3D7_11:1255283-1259669	0	0	0	0	2.71844	0	conserved Plasmodium membrane protein, unknown function
PF11_0338	Pf3D7_11:1271201-1271978	0	3.16706	0	0	0	0	aquaglyceroporin
PF11_0344	Pf3D7_11:1293853-1295722	0	2.40531	0	0	0	0	apical membrane antigen 1
PF11_0361	Pf3D7_11:1372308-1373857	0	0	0	0	4.98149	0	conserved Plasmodium protein, unknown function
PF11_0381a	Pf3D7_11:1461283-1461509	0	1.89277	0	0	0	0	product unspecified
PF11_0392	Pf3D7_11:1487590-1496140	0	1.64451	0	0	0	0	conserved Plasmodium protein, unknown function
PF11_0400	Pf3D7_11:1533248-1539853	0	0	0	-1.98821	0	0	conserved Plasmodium protein, unknown function
PF11_0404	Pf3D7_11:1556740-1565042	0	0	-2.77462	-2.20118	0	0	transcription factor with AP2 domain(s), putative
PF11_0415	Pf3D7_11:1608002-1608606	0	3.09242	0	0	0	0	conserved Plasmodium protein, unknown function
PF11_0418	Pf3D7_11:1623443-1630271	0	0	-2.28376	-2.02153	0	0	conserved Plasmodium protein, unknown function
PF11_0422	Pf3D7_11:1649317-1657009	0	0	0	0	3.45929	0	conserved Plasmodium protein, unknown function
PF11_0423	Pf3D7_11:1657503-1657975	0	0	0	5.4239	0	0	conserved Plasmodium protein, unknown function
PF11_0431	Pf3D7_11:1676251-1677766	0	0	0	0	4.3255	0	inner membrane complex protein 1b, putative
PF11_0449	Pf3D7_11:1740931-1741825	0	0	0	0	4.48403	0	conserved Plasmodium protein, unknown function
PF11_0458	Pf3D7_11:1770945-1771899	0	0	0	0	2.04152	0	conserved Plasmodium protein, unknown function
PF11_0460	Pf3D7_11:1774746-1776723	0	0	0	0	3.46252	0	conserved Plasmodium protein, unknown function
PF11_0465	Pf3D7_11:1800540-1803547	0	0	2.1783	0	0	0	dynamin-like protein
PF11_0472	Pf3D7_11:1824144-1825576	0	0	0	5.12643	7.12408	0	conserved Plasmodium protein, unknown function
PF11_0483a	Pf3D7_11:1888633-1889136	0	3.98161	5.71407	0	0	0	conserved Plasmodium protein, unknown function
PF11_0487	Pf3D7_11:1907051-1907705	0	0	0	0	2.06727	0	conserved Plasmodium protein, unknown function
PF11_0524	Pf3D7_11:291679-292502	0	0	1.91066	1.90748	0	0	lsm4 homologue, putative
PF11_0535	Pf3D7_11:571005-573305	0	0	0	3.56434	2.63476	0	conserved Plasmodium protein, unknown function
PF11_0540a	Pf3D7_11:382568-387150	0	0	0	0	3.59883	0	conserved Plasmodium protein, unknown function
PF11TR005	Pf3D7_11:1540800-1544160	0	0	0	4.2195	3.66263	0	product unspecified
PF12TR003	Pf3D7_12:195627-197004	0	0	0	0	1.63322	0	product unspecified
PF12TR008	Pf3D7_12:775386-780093	0	-2.25877	-3.21601	-3.64166	-4.87726	0	product unspecified
PF13_0018	Pf3D7_13:165214-168283	0	0	0	-1.65736	0	0	conserved Plasmodium protein, unknown function
PF13_0048	Pf3D7_13:408782-412304	0	0	-2.04235	-2.59297	-1.81112	0	NUDIX hydrolase, putative
PF13_0050	Pf3D7_13:432093-436077	0	0	0	0	2.43101	0	HORMA domain protein, putative
PF13_0053	Pf3D7_13:440466-445485	0	0	0	-1.98472	0	0	conserved Plasmodium protein, unknown function
PF13_0093	Pf3D7_13:695933-698187	0	0	0	0	2.80815	0	conserved Plasmodium protein, unknown function
PF13_0095	Pf3D7_13:712145-715163	0	3.43372	3.00073	0	0	0	minchromosome maintenance (MCM) complex subunit, putative
PF13_0102	Pf3D7_13:774990-776946	0	0	0	-1.95237	-1.83655	0	secretory complex protein 63
PF13_0116	Pf3D7_13:829734-833511	0	0	0	-3.3749	-1.63035	0	rhoptry protein 2, putative
PF13_0119	Pf3D7_13:847290-848584	0	0	0	1.77981	0	0	Rab GTPase 11a
PF13_0122	Pf3D7_13:857347-858145	0	0	0	3.23193	0	0	RRM containing cyclophilin, putative
PF13_0123	Pf3D7_13:859499-861548	0	0	0	0	4.36467	0	conserved Plasmodium protein, unknown function
PF13_0132	Pf3D7_13:972047-973237	0	0	0	0	-2.09527	0	60S ribosomal protein L23a, putative
PF13_0136	Pf3D7_13:989668-990799	0	-2.29232	-2.90867	0	0	0	conserved Plasmodium protein, unknown function
PF13_0147	Pf3D7_13:1092594-1094388	0	0	0	0	-2.58096	0	conserved Plasmodium protein, unknown function
PF13_0148	Pf3D7_13:1108075-1122741	0	0	0	0	1.60941	0	conserved Plasmodium protein, unknown function
PF13_0150	Pf3D7_13:1218117-1225736	0	0	0	-2.26497	0	0	DNA-directed RNA polymerase 3 largest subunit
PF13_0154	Pf3D7_13:1196429-1197710	0	2.58761	0	0	0	0	conserved Plasmodium protein, unknown function
PF13_0164	Pf3D7_13:1285185-1287363	0	0	0	0	2.83682	0	conserved Plasmodium protein, unknown function
PF13_0165	Pf3D7_13:1294812-1297164	0	0	-2.05974	0	-1.62381	0	conserved Plasmodium protein, unknown function
PF13_0173	Pf3D7_13:1332496-1335790	0	2.34632	3.57367	0	0	0	conserved Plasmodium protein, unknown function
PF13_0179	Pf3D7_13:1350239-1354058	0	0	0	-1.79678	0	0	isoleucine-tRNA ligase, putative
PF13_0197	Pf3D7_13:1419283-1420339	0	3.27485	3.76854	0	0	0	merozoite surface protein 7 precursor
PF13_0203	Pf3D7_13:1482557-1483034	0	0	-1.68705	1.97785	0	0	conserved Plasmodium protein, unknown function
PF13_0210	Pf3D7_13:1509784-1519789	0	0	-1.77171	0	0	0	conserved Plasmodium protein, unknown function
PF13_0213	Pf3D7_13:1545264-1545930	0	0	-2.6706	0	0	0	60S ribosomal protein L6-2, putative
PF13_0215	Pf3D7_13:1583420-1584248	0	0	-1.94075	-1.98387	-1.64899	0	conserved Plasmodium protein, unknown function
PF13_0216	Pf3D7_13:1586000-1586594	0	0	0	3.68484	3.20699	0	conserved Plasmodium protein, unknown function
PF13_0219	Pf3D7_13:1607517-1610385	0	-2.28019	-3.99826	-1.86822	0	0	conserved Plasmodium protein, unknown function
PF13_0220	Pf3D7_13:1610909-1612184	0	0	0	0	3.51	0	conserved Plasmodium protein, unknown function
PF13_0227	Pf3D7_13:1649143-1650680	0	0	0	1.86765	0	0	vacuolar ATP synthase subunit d, putative
PF13_0228	Pf3D7_13:1653241-1654162	0	0	0	-1.95608	-2.23164	0	40S ribosomal protein S6, putative
PF13_0232	Pf3D7_13:1666862-1668184	0	0	0	0	-1.81686	0	casein kinase II beta chain
PF13_0242	Pf3D7_13:1824620-1826027	0	1.74647	0	0	0	0	isocitrate dehydrogenase (NADP), mitochondrial precursor
PF13_0254	Pf3D7_13:1931926-1943711	0	0	0	0	4.3854	0	conserved Plasmodium membrane protein, unknown function
PF13_0257	Pf3D7_13:1968220-1970812	0	0	-1.93046	-2.73045	-1.7691	0	glutamate--tRNA ligase, putative
PF13_0260	Pf3D7_13:1995145-1996102	0	0	0	0	2.64899	0	conserved Plasmodium membrane protein, unknown function
PF13_0262	Pf3D7_13:2002292-2004281	0	0	0	0	-1.85857	0	lysine-tRNA ligase, putative
PF13_0266	Pf3D7_13:2021696-2022437	0	0	0	0	6.56288	0	conserved Plasmodium protein, unknown function
PF13_0269	Pf3D7_13:2051546-2053052	0	0	0	0	3.52377	0	glycerol kinase, putative
PF13_0272	Pf3D7_13:2089695-2090668	0	1.89995	2.63928	0	0	0	thioredoxin-related protein, putative
PF13_0275	Pf3D7_13:2120604-2121603	0	-2.17055	0	-2.44438	-3.70638	0	Plasmodium exported protein, unknown function
PF13_0285	Pf3D7_13:2156650-2159062	0	0	0	0	2.09455	0	inositol-polyphosphate 5-phosphatase, putative
PF13_0286	Pf3D7_13:2160571-2163749	0	0	-3.56648	-2.59941	-1.78732	0	large subunit rRNA methyltransferase, putative
PF13_0291	Pf3D7_13:2183767-2186557	0	3.22069	3.04924	0	0	0	minchromosome maintenance (MCM) complex subunit
PF13_0298	Pf3D7_13:2215075-2219272	0	0	0	0	3.32538	0	conserved Plasmodium protein, unknown function
PF13_0299	Pf3D7_13:2220478-2223373	0	0	0	0	3.81597	0	conserved Plasmodium protein, unknown function
PF13_0301	Pf3D7_13:2228215-2229581	0	3.49112	4.86196	4.39861	0	0	ubiquitin conjugating enzyme, putative
PF13_0310	Pf3D7_13:2301768-2303973	0	-1.80128	-3.48835	-2.03799	-1.77147	0	small subunit rRNA processing factor, putative
PF13_0315	Pf3D7_13:2355583-2357531	0	0	0	0	-1.78118	0	rRNA associated RNA binding protein, putative
PF13_0322	Pf3D7_13:2431675-2435257	0	0	0	-1.80982	0	0	falcilysin
PF13_0328	Pf3D7_13:2478804-2479629	0	3.40002	0	0	0	0	proliferating cell nuclear antigen
PF13_0329	Pf3D7_13:2483086-2483686	0	0	0	4.42896	0	0	conserved Plasmodium protein, unknown function
PF13_0346	Pf3D7_13:2628868-2629595	0	0	0	1.88	0	0	60S ribosomal protein L40/UBI, putative
PF14_0020	Pf3D7_14:71367-72690	0	2.14064	0	0	0	0	choline kinase
PF14_0024	Pf3D7_14:84734-85301	0	0	0	3.52545	3.67181	0	conserved Plasmodium protein, unknown function
PF14_0031b	Pf3D7_14:120068-121134	0	0	0	0	4.96915	0	conserved Plasmodium protein, unknown function
PF14_0037	Pf3D7_14:143983-144661	0	0	0	0	4.52552	0	conserved Plasmodium protein, unknown function
PF14_0055	Pf3D7_14:200492-204143	0	-2.18103	-4.37101	-2.59976	-1.60535	0	large subunit rRNA processing protein, putative
PF14_0059	Pf3D7_14:217844-226307	0	0	-2.26815	0	0	0	conserved Plasmodium protein, unknown function
PF14_0065	Pf3D7_14:246379-247721	0	3.89312	4.50416	4.6413	3.61585	0	glideosome associated protein with multiple membrane spans 3
PF14_0068	Pf3D7_14:258745-259988	0	0	0	0	-2.31037	0	fibrillarin, putative
PF14_0076	Pf3D7_14:288296-289655	0	0	-3.83913	-4.18473	-4.76109	0	plasmepsin I
PF14_0092	Pf3D7_14:365508-367027	0	3.37379	0	4.28088	4.76273	0	conserved Plasmodium membrane protein, unknown function
PF14_0098	Pf3D7_14:392971-393850	0	0	0	0	3.22319	0	tetratricopeptide repeat family protein, putative
PF14_0101	Pf3D7_14:403651-417062	0	0	-1.67542	0	0	0	conserved Plasmodium protein, unknown function
PF14_0102	Pf3D7_14:420441-422790	0	3.8275	5.39926	0	0	0	rhoptry-associated protein 1
PF14_0110	Pf3D7_14:452174-454879	0	0	0	-2.34019	0	0	rhomboid protease ROM8
PF14_0124	Pf3D7_14:507359-508868	0	0	-2.72987	0	0	0	actin II
PF14_0142	Pf3D7_14:575494-577054	0	2.99662	3.13838	0	0	0	serine/threonine protein phosphatase
PF14_0165	Pf3D7_14:669690-678771	0	0	0	0	1.73464	0	conserved Plasmodium protein, unknown function
PF14_0167	Pf3D7_14:685435-686367	0	0	0	4.87179	0	0	prefoldin subunit 2, putative
PF14_0170	Pf3D7_14:694583-708176	0	0	-1.77346	0	0	0	NOT family protein, putative
PF14_0177	Pf3D7_14:753387-756439	0	0	0	5.00753	0	0	minchromosome maintenance (MCM) complex subunit
PF14_0177b	Pf3D7_14:757193-758554	0	3.17698	0	0	0	0	conserved Plasmodium protein, unknown function
PF14_0191	Pf3D7_14:820062-821592	0	0	-2.25698	-1.66779	0	0	conserved Plasmodium protein, unknown function
PF14_0192	Pf3D7_14:822417-824197	0	1.74992	0	0	0	0	glutathione reductase
PF14_0194	Pf3D7_14:828898-830768	0	0	-1.70397	0	-2.47317	0	spliceosome-associated protein, putative
PF14_0198	Pf3D7_14:846502-849172	0	0	-2.91303	-2.52971	-1.99439	0	glycine-tRNA ligase, putative
PF14_0207	Pf3D7_14:881973-883617	0	0	0	0	2.88728	0	DNA-directed RNA polymerase III subunit C, putative
PF14_0210	Pf3D7_14:888782-889898	0	0	0	0	3.827	0	conserved Plasmodium protein, unknown function
PF14_0213	Pf3D7_14:895948-896884	0	0	0	0	2.48141	0	conserved Plasmodium protein, unknown function
PF14_0213a	Pf3D7_14:897924-898989	0	0	0	0	5.73606	0	DnaJ protein, putative
PF14_0221	Pf3D7_14:924908-926372	0	-1.61013	-2.19246	0	0	0	GTPase, putative
PF14_0227	Pf3D7_14:955809-958011	0	0	0	0	4.52183	0	serine/threonine protein kinase, putative
PF14_0228	Pf3D7_14:959018-963695	0	0	-2.48544	-2.42213	0	0	conserved Plasmodium protein, unknown function
PF14_0230	Pf3D7_14:973794-975485	0	0	0	-2.28583	-2.95202	0	60S ribosomal protein L5, putative
PF14_0231	Pf3D7_14:977849-979108	0	0	-2.17001	-1.89015	-2.49928	0	60S ribosomal protein L7-3, putative
PF14_0248	Pf3D7_14:1049991-1050258	0	0	0	3.48023	2.64228	0	ubiquinol-cytochrome c reductase hinge protein, putative
PF14_0250	Pf3D7_14:1056103-1060066	0	-2.65891	-4.20236	-2.12975	0	0	lipase, putative
PF14_0257	Pf3D7_14:1092877-1093723	0	2.57295	0	0	0	0	conserved protein, unknown function
PF14_0267	Pf3D7_14:1133008-1134342	0	0	0	0	2.66144	0	transcription initiation TFIID-like, putative
PF14_0272	Pf3D7_14:1150416-1153329	0	0	0	5.00879	5.51925	0	CPW-WPC family protein
PF14_0275	Pf3D7_14:1167085-1167745	0	0	0	0	4.3708	0	conserved Plasmodium protein, unknown function
PF14_0276	Pf3D7_14:1168177-1169278	0	0	0	0	2.97679	0	mitochondrial ribosomal protein L15 precursor, putative
PF14_0279	Pf3D7_14:1181605-1182924	0	0	0	0	3.42697	0	conserved Plasmodium protein, unknown function
PF14_0280	Pf3D7_14:1184851-1186984	0	0	0	4.97666	4.58597	0	phosphotyrosyl phosphatase activator, putative
PF14_0281	Pf3D7_14:1188290-1191408	0	0	2.65926	0	0	0	plasmepsin IX
PF14_0282	Pf3D7_14:1191887-1199861	0	0	-2.30623	-3.00232	0	0	acid phosphatase, putative
PF14_0288	Pf3D7_14:1216594-1217113	0	0	0	4.42081	0	0	cytochrome c oxidase subunit II precursor, putative
PF14_0290	Pf3D7_14:1221716-1222760	0	0	0	4.27035	3.45257	0	conserved Plasmodium protein, unknown function
PF14_0293	Pf3D7_14:1233918-1237067	0	0	2.95698	0	0	0	conserved Plasmodium protein, unknown function
PF14_0309	Pf3D7_14:1290409-1291449	0	2.59281	0	3.82311	0	0	protein-L-isoaspartate O-methyltransferase beta-aspartate methyltransferase
PF14_0316	Pf3D7_14:1332304-1337243	0	0	0	-3.04118	-2.54474	0	DNA topoisomerase II, putative
PF14_0323	Pf3D7_14:1368757-1369739	0	0	0	1.93591	0	0	calmodulin
PF14_0324	Pf3D7_14:1372845-1374540	0	0	-2.40865	0	-1.61369	0	Hsp70/Hsp90 organizing protein, putative
PF14_0333	Pf3D7_14:1419325-1420877	0	0	0	0	5.07904	0	conserved Plasmodium protein, unknown function
PF14_0337	Pf3D7_14:1437453-1442820	0	0	0	0	3.35634	0	conserved Plasmodium protein, unknown function
PF14_0352	Pf3D7_14:1507301-1510032	0	2.89352	2.5163	0	0	0	ribonucleoside-diphosphate reductase, large subunit
PF14_0359	Pf3D7_14:1533271-1534890	0	0	-1.72458	0	0	0	HSP40, subfamily A, putative
PF14_0361	Pf3D7_14:1541301-1542815	0	0	2.23363	0	0	0	secretory complex protein 62
PF14_0367	Pf3D7_14:1570981-1574104	0	0	0	3.1664	3.60959	0	conserved Plasmodium protein, unknown function
PF14_0369	Pf3D7_14:1578135-1579118	0	1.95524	0	0	0	0	copper transporter putative
PF14_0373	Pf3D7_14:1600875-1601943	0	3.08826	0	0	0	0	ubiquinol-cytochrome c reductase iron-sulfur subunit, putative
PF14_0396	Pf3D7_14:1700616-1701993	0	0	0	0	5.241	0	conserved Plasmodium protein, unknown function
PF14_0397	Pf3D7_14:1702551-1703752	0	0	0	0	3.63198	0	SNF7 family protein, putative
PF14_0421	Pf3D7_14:1828521-1829905	0	0	0	2.83862	3.06918	0	apicoplast 1-acyl-sn-glycerol-3-phosphate acyltransferase, putative
PF14_0425	Pf3D7_14:1843983-1845560	0	0	0	0	-3.23515	0	fructose-bisphosphate aldolase
PF14_0427	Pf3D7_14:1849114-1850335	0	0	0	0	3.44822	0	conserved Plasmodium protein, unknown function
PF14_0431	Pf3D7_14:1862717-1865363	0	0	-2.79329	-2.0657	0	0	protein serine/threonine kinase-1
PF14_0433	Pf3D7_14:1871720-1874324	0	0	-2.14339	-1.91705	0	0	erythrocyte membrane-like protein
PF14_0437	Pf3D7_14:1885385-1888266	0	0	-2.50584	-1.72482	-2.11629	0	DEAD/DEAH box ATP-dependent RNA helicase, putative
PF14_0438	Pf3D7_14:1889920-1892051	0	0	0	0	1.7878	0	conserved Plasmodium protein, unknown function
PF14_0442	Pf3D7_14:1907139-1916145	0	0	-2.22338	0	0	0	conserved Plasmodium protein, unknown function
PF14_0443	Pf3D7_14:1917174-1917953	0	3.51569	0	0	3.45043	0	centrin-2
PF14_0447	Pf3D7_14:1924367-1926593	0	0	0	0	1.6895	0	glutaminyl-peptide cyclotransferase, putative
PF14_0448	Pf3D7_14:1929873-1931322	0	0	0	0	-1.77053	0	40S ribosomal protein S2, putative
PF14_0464	Pf3D7_14:1997484-1998246	0	0	0	0	2.76083	0	SNARE protein, putative
PF14_0468a	Pf3D7_14:2014612-2014998	0	3.77572	5.24713	0	0	0	conserved Plasmodium protein, unknown function
PF14_0475	Pf3D7_14:2043943-2044966	0	0	0	0	3.4124	0	conserved Plasmodium protein, unknown function
PF14_0479	Pf3D7_14:2059872-2065707	0	0	0	-1.72825	0	0	conserved Plasmodium protein, unknown function
PF14_0482	Pf3D7_14:2078424-2080287	0	0	-2.19164	0	0	0	conserved Plasmodium protein, unknown function
PF14_0487	Pf3D7_14:2094276-2099673	0	0	-2.63835	-3.48236	-2.7067	0	conserved Plasmodium protein, unknown function
PF14_0493	Pf3D7_14:2123396-2126535	0	2.8539	0	0	0	0	sortilin, putative
PF14_0495	Pf3D7_14:2134233-2140803	0	0	3.4372	0	0	0	rhoptry neck protein 2
PF14_0508	Pf3D7_14:2194629-2198416	0	0	0	0	3.99351	0	pyridine nucleotide transhydrogenase, putative
PF14_0510	Pf3D7_14:2206962-2208256	0	0	-1.82608	0	0	0	cochaperone p23
PF14_0517	Pf3D7_14:2234117-2236412	0	0	0	-1.75691	-1.63153	0	aminopeptidase P
PF14_0518	Pf3D7_14:2238329-2238818	0	0	0	2.68006	0	0	nifU protein, putative
PF14_0521	Pf3D7_14:2243808-2244303	0	0	0	0	5.43068	0	conserved Plasmodium protein, unknown function
PF14_0522	Pf3D7_14:2245035-2245500	0	0	0	6.06454	6.3254	0	conserved Plasmodium protein, unknown function
PF14_0538	Pf3D7_14:2314315-2321491	0	1.64606	0	0	0	0	conserved Plasmodium protein, unknown function
PF14_0544	Pf3D7_14:2340719-2342963	0	0	0	0	2.44146	0	conserved Plasmodium protein, unknown function
PF14_0545	Pf3D7_14:2343575-2344154	0	2.2055	0	2.63847	2.142	0	thioredoxin, putative
PF14_0559	Pf3D7_14:2406603-2410095	0	0	-2.57612	-1.82774	0	0	conserved Plasmodium protein, unknown function
PF14_0563	Pf3D7_14:2420699-2422925	0	0	-2.03211	-2.11085	-2.22462	0	DEAD box helicase, putative
PF14_0571	Pf3D7_14:2446918-2448234	0	0	0	3.03164	2.99066	0	conserved Plasmodium membrane protein, unknown function
PF14_0576	Pf3D7_14:2461256-2463040	0	0	0	2.16354	0	0	ubiquitin carboxyl-terminal hydrolase isozyme L3
PF14_0585	Pf3D7_14:2492100-2492304	0	0	0	1.70771	0	0	40S ribosomal protein S28e, putative
PF14_0586	Pf3D7_14:2493334-2494697	0	0	0	0	3.95139	0	conserved Plasmodium protein, unknown function
PF14_0587	Pf3D7_14:2497981-2500319	0	0	-1.69919	0	-1.79517	0	spliceosome associated protein, putative
PF14_0597	Pf3D7_14:2553648-2555039	0	2.79019	0	0	0	0	cytochrome c1 precursor, putative
PF14_0600	Pf3D7_14:2565291-2566218	0	0	0	0	3.59259	0	conserved Plasmodium protein, unknown function
PF14_0614	Pf3D7_14:2619613-2624122	0	0	0	-2.91875	-1.69462	0	phosphatase, putative
PF14_0617	Pf3D7_14:2635775-2636612	0	0	0	0	3.73045	0	conserved Plasmodium protein, unknown function
PF14_0625	Pf3D7_14:2658189-2660846	0	0	0	0	6.09223	0	plasmepsin VIII
PF14_0629	Pf3D7_14:2686159-2688239	0	0	0	0	5.01026	0	conserved Plasmodium protein, unknown function
PF14_0632	Pf3D7_14:2709353-2713128	0	0	0	-1.72994	-2.45106	0	26S proteasome regulatory subunit, putative
PF14_0636	Pf3D7_14:2731921-2734630	0	0	0	1.91509	1.83595	0	conserved Plasmodium protein, unknown function
PF14_0647	Pf3D7_14:2771036-2776244	0	0	0	0	2.71886	0	conserved Plasmodium protein, unknown function
PF14_0649	Pf3D7_14:2786243-2794259	0	0	0	-1.82905	0	0	conserved Plasmodium protein, unknown function
PF14_0664	Pf3D7_14:2852085-2862504	0	0	0	0	1.92495	0	biotin carboxylase subunit of acetyl CoA carboxylase, putative
PF14_0665	Pf3D7_14:2863849-2864467	0	0	0	0	4.5885	0	conserved Plasmodium protein, unknown function
PF14_0666	Pf3D7_14:2864959-2866181	0	0	0	3.45122	4.44573	0	conserved Plasmodium protein, unknown function
PF14_0671	Pf3D7_14:2880092-2880948	0	0	0	0	2.40873	0	conserved protein, unknown function
PF14_0672	Pf3D7_14:2882701-2886018	0	0	0	0	3.18881	0	phosphodiesterase delta, putative
PF14_0676	Pf3D7_14:2897853-2898595	0	1.89812	0	0	0	0	20S proteasome beta 4 subunit, putative
PF14_0679	Pf3D7_14:2912322-2915291	0	2.41177	0	0	0	0	inorganic anion exchanger, inorganic anion antiporter
PF14_0682	Pf3D7_14:2922287-2924494	0	0	0	0	4.43584	0	conserved Plasmodium membrane protein, unknown function
PF14_0685	Pf3D7_14:2931959-2932724	0	0	0	3.15426	5.93329	0	conserved Plasmodium protein, unknown function
PF14_0688	Pf3D7_14:2940414-2943196	0	0	0	2.24101	0	0	pre-mRNA-splicing factor ISY1 homolog, putative
PF14_0690	Pf3D7_14:2945598-2952488	0	0	-1.87357	-1.6822	0	0	histone deacetylase, putative
PF14_0691	Pf3D7_14:2954044-2957045	0	0	0	0	2.07784	0	conserved Plasmodium membrane protein, unknown function
PF14_0693	Pf3D7_14:2961658-2962582	0	0	0	0	4.26329	0	conserved Plasmodium protein, unknown function
PF14_0696	Pf3D7_14:2969848-2971729	0	0	0	0	4.13682	0	conserved Plasmodium protein, unknown function
PF14_0697	Pf3D7_14:2972914-2973991	0	0	0	3.64774	0	0	dihydroorotase, putative
PF14_0774	Pf3D7_14:865291-866751	0	0	0	0	3.02952	0	mannose-1-phosphate guanyltransferase, putative
PF14_0775	Pf3D7_14:867747-868866	0	0	0	0	5.35403	0	conserved Plasmodium protein, unknown function
PF14_0790	Pf3D7_14:1937648-1939060	0	0	0	0	2.58988	0	conserved Plasmodium protein, unknown function
PF14TR004	Pf3D7_14:981210-982551	0	0	0	3.11332	0	0	product unspecified
PFA0160c	Pf3D7_01:140895-142453	0	0	0	0	1.64327	0	nucleoside transporter, putative
PFA0170c	Pf3D7_01:148148-153011	0	0	0	0	2.44389	0	zinc-carboxypeptidase, putative
PFA0190c	Pf3D7_01:169313-171508	0	0	0	0	3.24297	0	actin-related protein
PFA0205w	Pf3D7_01:178321-181025	0	0	4.56246	0	0	0	conserved Plasmodium membrane protein, unknown function
PFA0210c	Pf3D7_01:183056-184457	0	2.46963	0	0	0	0	conserved Plasmodium protein, unknown function
PFA0220w	Pf3D7_01:190506-201468	0	0	0	-2.0705	0	0	ubiquitin carboxyl-terminal hydrolase, putative
PFA0290w	Pf3D7_01:253822-255169	0	0	0	0	3.43779	0	DNA binding protein, putative
PFA0310c	Pf3D7_01:265446-269412	0	0	0	0	-1.88173	0	calcium-transporting ATPase
PFA0330w	Pf3D7_01:281369-285674	0	0	0	-2.55876	-2.03701	0	small ribosomal subunit assembling AARP2 protein
PFA0345w	Pf3D7_01:293859-295186	0	0	0	4.96375	4.38955	0	centrin-1
PFA0435w	Pf3D7_01:358986-361492	0	0	0	0	3.23057	0	conserved Plasmodium protein, unknown function
PFA0440w	Pf3D7_01:364470-365145	0	2.72021	0	5.41975	4.63095	0	photosensitized INA-labeled protein 1, PhIL1, putative
PFA0450c	Pf3D7_01:370632-371331	0	0	0	0	2.17842	0	mRNA cleavage factor-like protein, putative
PFA0460c	Pf3D7_01:375591-376240	0	0	0	4.95185	4.30743	0	tubulin-specific chaperone a, putative
PFA0465c	Pf3D7_01:377446-378157	0	0	0	2.38816	3.06257	0	N-acetyltransferase, putative
PFA0485w	Pf3D7_01:384437-389094	0	0	0	0	3.87548	0	phosphatidate cytidylyltransferase, putative
PFA0490w	Pf3D7_01:389525-390230	0	0	0	5.31308	4.27996	0	conserved Plasmodium protein, unknown function
PFA0515w	Pf3D7_01:406892-413323	0	0	-1.80207	-2.03797	-2.28912	0	phosphatidylinositol-4-phosphate-5-kinase
PFA0520c	Pf3D7_01:414913-416254	0	1.65985	0	2.35339	0	0	chromatin assembly factor 1 protein WD40 domain, putative
PFB0160w	Pf3D7_02:160513-161242	0	0	0	0	3.82732	0	ERCC1 nucleotide excision repair protein, putative
PFB0161c	Pf3D7_02:162064-162900	0	0	0	5.39372	0	0	conserved Plasmodium protein, unknown function
PFB0175c	Pf3D7_02:168681-170136	0	0	-3.45518	0	-1.95908	0	nucleolar preribosomal assembly protein, putative
PFB0190c	Pf3D7_02:182227-189115	0	0	3.45265	0	0	0	conserved Plasmodium protein, unknown function
PFB0194w	Pf3D7_02:192817-194199	0	0	0	0	2.06605	0	conserved Plasmodium protein, unknown function
PFB0215c	Pf3D7_02:209582-210833	0	0	0	0	3.69597	0	3'-5' exonuclease, putative
PFB0225c	Pf3D7_02:212981-214508	0	0	0	0	3.03507	0	conserved Plasmodium protein, unknown function
PFB0255w	Pf3D7_02:231140-232529	0	0	0	0	2.18319	0	conserved Plasmodium protein, unknown function
PFB0260w	Pf3D7_02:235236-238816	0	0	1.69403	0	0	0	proteasome 26S regulatory subunit, putative
PFB0285c	Pf3D7_02:263036-267347	0	0	0	-1.94745	0	0	conserved Plasmodium protein, unknown function
PFB0300c	Pf3D7_02:273688-274507	0	3.26212	5.20363	0	-1.72044	0	merozoite surface protein 2
PFB0310c	Pf3D7_02:277493-278456	0	3.49531	4.87048	2.74825	0	0	merozoite surface protein 4
PFB0330c	Pf3D7_02:294272-297616	0	3.67654	0	0	0	0	serine repeat antigen 7
PFB0335c	Pf3D7_02:298896-302564	0	3.68986	3.49321	0	0	0	serine repeat antigen 6
PFB0340c	Pf3D7_02:303592-307027	0	4.36649	5.5121	1.82829	0	0	serine repeat antigen 5
PFB0345c	Pf3D7_02:308846-312155	0	4.27164	5.28337	0	0	0	serine repeat antigen 4
PFB0391c	Pf3D7_02:356500-358014	0	0	0	1.70114	0	0	conserved Plasmodium protein, unknown function
PFB0395w	Pf3D7_02:359141-359849	0	0	0	0	4.05728	0	conserved Plasmodium protein, unknown function
PFB0445c	Pf3D7_02:404280-406355	0	0	0	-1.69387	-2.1428	0	DEAD box helicase
PFB0450w	Pf3D7_02:409982-410228	0	0	0	0	2.65485	0	secretory complex protein 61 gamma subunit
PFB0475c	Pf3D7_02:432040-434086	0	0	0	0	3.81725	0	conserved Plasmodium protein, unknown function
PFB0535w	Pf3D7_02:480099-481432	0	0	0	0	3.75924	0	GDP-fructose:GMP antiporter, putative
PFB0550w	Pf3D7_02:492615-494306	0	0	0	-2.25352	-2.69028	0	peptide chain release factor subunit 1, putative
PFB0620w	Pf3D7_02:557047-557696	0	0	0	2.42175	0	0	conserved protein, unknown function
PFB0655c	Pf3D7_02:586764-589051	0	-1.64239	0	-1.91702	0	0	conserved Plasmodium protein, unknown function
PFB0675w	Pf3D7_02:605044-609325	0	0	0	0	-1.70959	0	conserved Plasmodium membrane protein, unknown function
PFB0680w	Pf3D7_02:610624-615372	0	0	3.53951	0	0	0	rhoptry neck protein 6
PFB0715w	Pf3D7_02:645928-650085	0	0	0	-2.87837	-2.81552	0	DNA-directed RNA polymerase II second largest subunit, putative
PFB0795w	Pf3D7_02:707736-709392	0	3.01548	0	0	0	0	ATP synthase F1, alpha subunit, putative
PFB0815w	Pf3D7_02:720435-722660	0	2.94797	3.57764	0	0	0	calcium dependent protein kinase 1
PFB0840w	Pf3D7_02:738858-739851	0	2.65179	0	0	0	0	replication factor C, subunit 2
PFB0845w	Pf3D7_02:741012-742458	0	0	0	0	4.71122	0	conserved Plasmodium membrane protein, unknown function
PFB0855c	Pf3D7_02:747564-749364	0	0	0	0	1.98469	0	apicoplast RNA methyltransferase precursor, putative
PFB0888w	Pf3D7_02:774812-776034	0	0	0	2.44197	0	0	ribosome associated membrane protein RAMP4, putative
PFB0915w	Pf3D7_02:796749-801584	0	0	-2.05657	-4.5197	-4.58082	0	liver stage antigen 3
PFB1055c	Pf3D7_02:916351-923648	0	-4.41156	-4.36071	-3.88774	-4.70978	0	erythrocyte membrane protein 1, PfEMP1
PFC0150w	Pf3D7_03:166193-170976	0	2.42282	0	0	0	0	HAD superfamily protein, putative
PFC0176c	Pf3D7_03:193245-194114	0	0	0	0	6.25744	0	conserved Plasmodium protein, unknown function
PFC0210c	Pf3D7_03:217996-219190	0	0	0	3.0401	0	0	circumsporozoite (CS) protein
PFC0240c	Pf3D7_03:251950-255091	0	0	-2.14299	0	0	0	conserved Plasmodium membrane protein, unknown function
PFC0250c	Pf3D7_03:272538-274392	0	0	0	0	2.9879	0	AP endonuclease (DNA-[apurinic or apyrimidinic site] lyase), putative
PFC0255c	Pf3D7_03:275630-276503	0	1.68032	0	2.11223	0	0	ubiquitin conjugating enzyme E2, putative
PFC0270w	Pf3D7_03:289617-291223	0	0	0	0	3.62181	0	activator of Hsp90 ATPase, putative
PFC0271c	Pf3D7_03:291781-292769	0	0	0	2.60992	0	0	glutaredoxin 1
PFC0325c	Pf3D7_03:325461-331944	0	3.31402	3.69405	0	0	0	conserved Plasmodium protein, unknown function
PFC0350c	Pf3D7_03:359016-360908	0	0	0	0	-2.51586	0	TCP-1/cpn60 chaperonin family, putative
PFC0360w	Pf3D7_03:366599-367464	0	0	0	3.40509	0	0	activator of Hsp90 ATPase, putative
PFC0375c	Pf3D7_03:375804-379965	0	0	0	-2.14857	-2.19214	0	U2 snRNP spliceosome subunit, putative
PFC0381c	Pf3D7_03:383893-385148	0	0	0	0	4.12962	0	conserved Plasmodium protein, unknown function
PFC0425w	Pf3D7_03:423963-437616	0	0	-2.06293	-1.99777	0	0	conserved Plasmodium protein, unknown function
PFC0430w	Pf3D7_03:439393-443131	0	0	-2.8533	0	0	0	phosphoglycerate mutase, putative
PFC0495w	Pf3D7_03:499372-502523	0	0	0	5.47549	6.46926	0	plasmepsin VI
PFC0520w	Pf3D7_03:518643-519558	0	0	0	0	1.92524	0	26S proteasome regulatory subunit S14, putative
PFC0525c	Pf3D7_03:520828-523114	0	2.92868	0	0	2.30591	0	glycogen synthase kinase 3
PFC0555c	Pf3D7_03:539917-540619	0	0	0	0	3.45578	0	conserved Plasmodium protein, unknown function
PFC0581w	Pf3D7_03:563923-565527	0	0	0	0	4.10335	0	co-chaperone p23
PFC0610c	Pf3D7_03:585678-589224	0	0	0	3.20877	0	0	zinc finger protein, putative
PFC0701w	Pf3D7_03:645308-646205	0	0	0	0	4.8305	0	mitochondrial ribosomal protein L27 precursor, putative
PFC0705c	Pf3D7_03:646522-653921	0	1.7527	0	0	0	0	conserved Plasmodium protein, unknown function
PFC0710w	Pf3D7_03:654945-658317	0	3.60074	0	0	0	0	inorganic pyrophosphatase, putative
PFC0720w	Pf3D7_03:663679-665065	0	0	0	0	3.13118	0	conserved Plasmodium protein, unknown function
PFC0725c	Pf3D7_03:665975-667547	0	0	0	0	-2.29615	0	formate-nitrite transporter, putative
PFC0730w	Pf3D7_03:671130-672309	0	1.70729	0	0	0	0	HVA22/TB2/DP1 family protein, putative
PFC0745c	Pf3D7_03:679467-680358	0	0	0	2.49271	2.06401	0	proteasome component C8, putative
PFC0755c	Pf3D7_03:686826-691488	0	2.67991	2.48174	0	0	0	cdc2-related protein kinase 4
PFC0845c	Pf3D7_03:798930-799254	0	0	0	2.89297	2.74031	0	ubiquitin-protein ligase, putative
PFC0875w	Pf3D7_03:817377-827472	0	-1.71816	-3.13159	-2.36789	0	0	ABC transporter, putative
PFC0885c	Pf3D7_03:830502-831447	0	0	0	0	1.85883	0	conserved Plasmodium protein, unknown function
PFC0886w	Pf3D7_03:833976-834941	0	0	0	4.28445	3.85659	0	conserved Plasmodium protein, unknown function
PFC0900w	Pf3D7_03:842382-843990	0	0	0	0	-2.02128	0	T-complex protein 1 epsilon subunit, putative
PFC0910w	Pf3D7_03:857482-858772	0	0	0	0	2.15721	0	conserved Plasmodium protein, unknown function
PFC0915w	Pf3D7_03:867486-869012	0	2.85023	0	3.37828	3.31174	0	ATP-dependent RNA helicase, putative
PFC0920w	Pf3D7_03:871882-872965	0	2.26857	3.0747	2.43655	0	0	histone H2A variant, putative
PFC0945w	Pf3D7_03:891429-892412	0	0	0	0	4.18655	0	protein kinase, putative
PFC0965w	Pf3D7_03:909586-917707	0	0	0	-1.8855	0	0	conserved Plasmodium protein, unknown function
PFC0970w	Pf3D7_03:919644-924613	0	0	0	-1.78733	0	0	conserved Plasmodium membrane protein, unknown function
PFC1065w	Pf3D7_03:995318-998252	0	0	0	0	2.44752	0	conserved Plasmodium protein, unknown function
PFD0170c	Pf3D7_04:204304-207667	0	0	3.93827	0	0	0	conserved Plasmodium protein, unknown function
PFD0185c	Pf3D7_04:218113-220318	0	0	0	0	1.64761	0	conserved Plasmodium protein, unknown function
PFD0207c	Pf3D7_04:240477-243386	0	0	0	0	-2.06157	0	conserved Plasmodium protein, unknown function
PFD0230c	Pf3D7_04:266918-269883	0	0	3.34876	0	0	0	dipeptidyl peptidase 3
PFD0240c	Pf3D7_04:273708-274845	0	1.89475	0	0	0	0	6-cysteine protein
PFD0265w	Pf3D7_04:297720-307446	0	0	0	-1.67485	-1.8086	0	pre-mRNA splicing factor, putative
PFD0295c	Pf3D7_04:323011-325650	0	0	3.727	0	0	0	apical sushi protein
PFD0480w	Pf3D7_04:463818-464917	0	0	0	0	4.75844	0	conserved Plasmodium protein, unknown function
PFD0545w	Pf3D7_04:506064-510777	0	-2.67188	0	-1.92536	0	0	conserved Plasmodium protein, unknown function
PFD0675w	Pf3D7_04:629076-629919	0	0	0	0	4.42598	0	apicoplast ribosomal protein L10 precursor, putative
PFD0720w	Pf3D7_04:672955-675130	0	2.22453	3.626	0	0	0	conserved ARM repeats protein, unknown function
PFD0740w	Pf3D7_04:688792-692951	0	0	-1.87628	0	0	0	cdc2-related protein kinase 3
PFD0745c	Pf3D7_04:693396-694023	0	0	0	0	2.09919	0	nonclathrin coat protein zeta2-cop-related protein, putative
PFD0775c	Pf3D7_04:708508-711145	0	0	2.2836	1.75828	0	0	RNA binding protein, putative
PFD0795w	Pf3D7_04:725184-729637	0	2.06969	0	0	0	0	histone acetyltransferase, putative
PFD0820w	Pf3D7_04:749129-750072	0	0	0	0	3.80506	0	conserved Plasmodium protein, unknown function
PFD0885c	Pf3D7_04:826342-829321	0	0	0	0	-3.11644	0	conserved Plasmodium protein, unknown function
PFD0910w	Pf3D7_04:850541-852149	0	0	0	4.65242	6.6975	0	conserved Plasmodium protein, unknown function
PFD0940w	Pf3D7_04:864977-872937	0	1.9745	0	0	0	0	conserved Plasmodium protein, unknown function
PFD0950w	Pf3D7_04:877716-878853	0	0	0	0	-1.61248	0	ran binding protein 1, putative
PFD0965w	Pf3D7_04:885003-900847	0	0	0	-1.83728	0	0	phosphatidylinositol 4-kinase, putative
PFD0970c	Pf3D7_04:901592-911705	0	0	-1.97326	-1.80815	0	0	zinc finger protein, putative
PFD0985w	Pf3D7_04:924969-935391	0	0	0	-1.78859	0	0	transcription factor with AP2 domain(s), putative
PFD1035w	Pf3D7_04:1003086-1004625	0	0	0	0	3.60916	0	steroid dehydrogenase, putative
PFD1050w	Pf3D7_04:1026926-1028606	0	2.07605	0	2.75884	0	0	alpha tubulin 2
PFD1055w	Pf3D7_04:1031087-1031839	0	0	-2.02904	0	0	0	40S ribosomal protein S19, putative
PFD1060w	Pf3D7_04:1033768-1042393	0	0	-1.71591	0	0	0	u5 small nuclear ribonucleoprotein-specific protein, putative
PFD1080w	Pf3D7_04:1049820-1051136	0	0	0	0	5.34684	0	conserved Plasmodium protein, unknown function
PFD1085w	Pf3D7_04:1052135-1052918	0	0	0	0	2.85352	0	conserved Plasmodium protein, unknown function
PFD1100c	Pf3D7_04:1056015-1057446	0	0	0	0	3.86273	0	conserved Plasmodium protein, unknown function
PFD1105w	Pf3D7_04:1060104-1060758	0	0	5.70304	0	0	0	asparagine-rich protein
PFD1110w	Pf3D7_04:1063435-1064990	0	3.47275	4.92377	3.44427	2.9583	0	glideosome associated protein with multiple membrane spans 2
PFD1120c	Pf3D7_04:1075872-1076283	0	3.43118	0	5.24321	0	0	early transcribed membrane protein 4
PFE0080c	Pf3D7_05:84040-85237	0	2.64518	0	0	0	0	rhoptry-associated protein 2
PFE0115c	Pf3D7_05:107074-107938	0	0	0	0	5.13288	0	conserved Plasmodium protein, unknown function
PFE0140c	Pf3D7_05:123331-123904	0	0	0	3.84723	0	0	mitochondrial inner membrane TIM10 associated protein, putative
PFE0145w	Pf3D7_05:125115-126514	0	2.87682	0	3.60386	4.84117	0	organelle ribosomal protein L28 precursor, putative
PFE0165w	Pf3D7_05:140709-141471	0	3.73167	3.41966	4.3527	2.67087	0	actin-depolymerizing factor
PFE0205w	Pf3D7_05:167648-169502	0	0	0	0	3.19747	0	ATP-dependent helicase, putative
PFE0225w	Pf3D7_05:177409-178555	0	2.24757	0	0	0	0	3-methyl-2-oxobutanoate dehydrogenase (lipoamide), putative
PFE0240w	Pf3D7_05:206449-208375	0	2.76467	0	5.65149	4.40306	0	conserved Plasmodium protein, unknown function
PFE0245c	Pf3D7_05:209061-218189	0	0	-2.69074	0	0	0	conserved Plasmodium membrane protein, unknown function
PFE0275w	Pf3D7_05:245932-246934	0	0	0	0	3.27325	0	conserved Plasmodium protein, unknown function
PFE0290c	Pf3D7_05:254472-255517	0	0	0	3.37706	0	0	conserved Plasmodium protein, unknown function
PFE0300c	Pf3D7_05:257747-258831	0	0	0	0	2.24067	0	60S ribosomal subunit protein L24-2, putative
PFE0330w	Pf3D7_05:280885-283345	0	0	2.36365	0	0	0	conserved Plasmodium protein, unknown function
PFE0335w	Pf3D7_05:284690-288023	0	0	0	-2.01753	0	0	conserved Plasmodium protein, unknown function
PFE0340c	Pf3D7_05:288775-291055	0	2.01007	2.41143	0	1.90267	0	rhomboid protease ROM4
PFE0350c	Pf3D7_05:294667-295903	0	0	0	-2.59181	-3.37928	0	60S ribosomal protein L4, putative
PFE0385w	Pf3D7_05:322238-326822	0	0	0	-2.02828	0	0	conserved Plasmodium protein, unknown function
PFE0395c	Pf3D7_05:328665-329715	0	2.40431	0	0	3.47266	0	6-cysteine protein
PFE0400w	Pf3D7_05:331679-336704	0	3.02437	3.49408	0	0	0	SET domain protein, putative
PFE0405c	Pf3D7_05:337425-339025	0	0	0	4.48192	4.66095	0	longevity-assurance (LAG1) domain protein, putative
PFE0445c	Pf3D7_05:376854-378452	0	0	0	0	1.80319	0	SNAP protein (soluble N-ethylmaleimide-sensitive factor Attachment Protein)
PFE0480c	Pf3D7_05:405960-407897	0	0	0	0	4.61948	0	conserved Plasmodium protein, unknown function
PFE0510c	Pf3D7_05:440776-441877	0	0	0	4.1613	3.97558	0	conserved Plasmodium protein, unknown function
PFE0555w	Pf3D7_05:471052-474056	0	0	0	0	3.14098	0	stearoyl-CoA delta 9 desaturase, putative
PFE0570w	Pf3D7_05:486599-516785	0	0	-1.78254	-2.01989	0	0	RNA pseudouridylate synthase, putative
PFE0585c	Pf3D7_05:520717-522691	0	0	0	-2.4747	0	0	myo-inositol 1-phosphate synthase, putative
PFE0595w	Pf3D7_05:527636-528664	0	0	0	2.81778	2.38182	0	prefoldin subunit, putative
PFE0625w	Pf3D7_05:544537-545991	0	0	0	1.94951	1.77173	0	Rab GTPase 1b
PFE0645w	Pf3D7_05:555261-556071	0	0	0	0	3.98692	0	conserved Plasmodium protein, unknown function
PFE0650c	Pf3D7_05:557036-558010	0	0	0	0	3.01719	0	conserved Plasmodium protein, unknown function
PFE0655w	Pf3D7_05:559510-568382	0	0	0	-2.08897	0	0	conserved Plasmodium protein, unknown function
PFE0660c	Pf3D7_05:569179-569917	0	0	0	0	-2.12119	0	purine nucleoside phosphorylase
PFE0680w	Pf3D7_05:581224-584122	0	0	0	0	3.91564	0	secreted ookinete protein, putative
PFE0690c	Pf3D7_05:585354-585978	0	0	0	0	4.21985	0	Rab GTPase 1a
PFE0725c	Pf3D7_05:605024-606328	0	0	0	0	5.03815	0	conserved Plasmodium membrane protein, unknown function
PFE0785c	Pf3D7_05:653963-655334	0	3.70996	4.29939	3.08272	0	0	metabolite/drug transporter, putative
PFE0820c	Pf3D7_05:681427-682435	0	0	0	0	3.54644	0	conserved Plasmodium protein, unknown function
PFE0825w	Pf3D7_05:683705-685857	0	0	0	0	3.98262	0	metabolite/drug transporter, putative
PFE0875c	Pf3D7_05:735884-738452	0	0	0	0	2.3225	0	conserved Plasmodium protein, unknown function
PFE0885w	Pf3D7_05:743176-745327	0	0	-2.27005	0	-1.85365	0	eukaryotic translation initiation factor, putative
PFE0890c	Pf3D7_05:745795-746632	0	0	0	0	3.24776	0	conserved Plasmodium protein, unknown function
PFE0915c	Pf3D7_05:759828-760996	0	0	0	1.63937	0	0	proteasome subunit beta type 1, putative
PFE0925c	Pf3D7_05:763529-766901	0	0	0	-1.84115	-1.72436	0	snrnp protein, putative
PFE0940c	Pf3D7_05:783635-784989	0	0	0	5.23846	7.43102	0	secreted ookinete protein, putative
PFE0965c	Pf3D7_05:791716-792934	0	0	1.70896	2.24059	0	0	vacuolar ATP synthetase
PFE1005w	Pf3D7_05:828949-829880	0	0	0	0	-1.6148	0	40S ribosomal protein S9, putative
PFE1150w	Pf3D7_05:957884-962144	0	0	-2.39425	-2.65801	-2.00392	0	multidrug resistance protein
PFE1165c	Pf3D7_05:970260-970957	0	0	0	4.5292	0	0	conserved Plasmodium protein, unknown function
PFE1225w	Pf3D7_05:1017803-1018577	0	0	0	0	2.92451	0	organelle ribosomal protein L7/L12 precursor, putative
PFE1230c	Pf3D7_05:1019579-1019897	0	0	0	2.17591	0	0	mitochondrial import receptor subunit tom22, putative
PFE1250w	Pf3D7_05:1041740-1043762	0	0	0	-1.65454	0	0	acyl-CoA synthetase, PfACS10
PFE1260c	Pf3D7_05:1052463-1053909	0	0	0	0	5.08533	0	conserved Plasmodium protein, unknown function
PFE1285w	Pf3D7_05:1071242-1072145	0	3.06706	0	0	0	0	membrane skeletal protein IMC1-related
PFE1300w	Pf3D7_05:1079773-1081003	0	0	0	0	4.59754	0	conserved Plasmodium membrane protein, unknown function
PFE1315w	Pf3D7_05:1088417-1089503	0	0	0	0	4.79645	0	conserved Plasmodium protein, unknown function
PFE1320w	Pf3D7_05:1090924-1095079	0	0	-2.46728	-1.64901	0	0	conserved Plasmodium protein, unknown function
PFE1345c	Pf3D7_05:1125093-1128141	0	3.11976	3.28567	0	0	0	minchromosome maintenance (MCM) complex subunit, putative
PFE1350c	Pf3D7_05:1129953-1130749	0	0	0	1.84787	0	0	ubiquitin conjugating enzyme 13, putative
PFE1370w	Pf3D7_05:1143611-1145353	0	0	0	0	-1.94387	0	hsp70 interacting protein, putative
PFE1390w	Pf3D7_05:1153669-1155667	0	0	-2.84053	-2.12988	-2.74065	0	RNA helicase 1
PFE1400c	Pf3D7_05:1157833-1161547	0	0	0	-1.69942	-1.72811	0	beta adaptin protein, putative
PFE1420w	Pf3D7_05:1174899-1177279	0	0	0	0	2.40925	0	f-actin capping protein alpha subunit, putative
PFE1430c	Pf3D7_05:1178268-1178883	0	0	0	2.5057	0	0	cyclophilin, putative
PFE1440c	Pf3D7_05:1183908-1185632	0	0	0	0	4.70678	0	conserved Plasmodium protein, unknown function
PFE1450c	Pf3D7_05:1190992-1191675	0	0	0	0	4.38596	0	conserved Plasmodium protein, unknown function
PFE1465w	Pf3D7_05:1199157-1205180	0	0	2.52039	0	0	0	conserved Plasmodium protein, unknown function
PFE1540w	Pf3D7_05:1255213-1257247	0	0	0	4.51017	4.95669	0	CPW-WPC family protein
PFE1545c	Pf3D7_05:1257715-1265743	0	0	0	0	1.60304	0	formin 1, putative
PFE1595c	Pf3D7_05:1303656-1304521	0	0	0	0	2.92663	0	Plasmodium exported protein (PHISTc), unknown function
PFF0130c	Pf3D7_06:113820-115221	0	0	0	0	2.3404	0	conserved Plasmodium protein, unknown function
PFF0215w	Pf3D7_06:184888-185840	0	0	0	0	6.70499	0	conserved Plasmodium protein, unknown function
PFF0220w	Pf3D7_06:189008-198075	0	0	-1.74943	-2.53079	0	0	conserved Plasmodium protein, unknown function
PFF0230c	Pf3D7_06:204636-206204	0	2.71728	0	0	0	0	glyoxalase I
PFF0250w	Pf3D7_06:217236-219504	0	0	0	-1.93127	0	0	RNA binding protein, putative
PFF0260w	Pf3D7_06:222735-224284	0	0	0	0	3.16109	0	serine/threonine protein kinase, putative
PFF0300w	Pf3D7_06:257599-259970	0	0	-2.17581	0	0	0	RNA binding protein, putative
PFF0305c	Pf3D7_06:261026-261941	0	0	0	2.56926	0	0	ubiquitin conjugating enzyme E2, putative
PFF0315c	Pf3D7_06:263931-264826	0	0	0	0	4.46359	0	conserved Plasmodium protein, unknown function
PFF0325c	Pf3D7_06:270327-277758	0	0	-2.48343	-2.04888	0	0	conserved Plasmodium protein, unknown function
PFF0345w	Pf3D7_06:293859-296793	0	0	0	-2.24172	-2.59573	0	translation initiation factor IF-2, putative
PFF0380w	Pf3D7_06:320735-328994	0	0	0	0	4.70983	0	conserved Plasmodium protein, unknown function
PFF0425w	Pf3D7_06:355224-356272	0	0	0	0	4.63954	0	conserved Plasmodium protein, unknown function
PFF0430w	Pf3D7_06:358386-360199	0	0	0	0	-1.92432	0	chaperone, putative
PFF0450c	Pf3D7_06:388910-390744	0	0	-1.77206	0	0	0	Zn2 or Fe2 permease
PFF0480w	Pf3D7_06:413647-419776	0	-1.81592	0	-1.76935	-1.79944	0	conserved Plasmodium protein, unknown function
PFF0485c	Pf3D7_06:421151-422617	0	1.8844	3.48668	0	0	0	zinc finger protein, putative
PFF0535c	Pf3D7_06:456741-460584	0	0	-2.28156	0	0	0	trancription factor, putative
PFF0540c	Pf3D7_06:463558-464671	0	0	0	0	4.79671	0	conserved Plasmodium membrane protein, unknown function
PFF0570c	Pf3D7_06:485108-487061	0	0	0	0	2.74271	0	conserved Plasmodium protein, unknown function
PFF0605c	Pf3D7_06:522294-522660	0	0	0	0	6.54423	0	conserved Plasmodium protein, unknown function
PFF0625w	Pf3D7_06:531120-533181	0	0	-2.23478	0	0	0	nucleolar GTP-binding protein 1, putative
PFF0650w	Pf3D7_06:546958-547736	0	3.16735	0	3.88672	3.71562	0	apicoplast ribosomal protein L18 precursor, putative
PFF0665c	Pf3D7_06:559343-561455	0	0	0	0	2.13806	0	syntaxin binding protein, putative
PFF0690c	Pf3D7_06:597478-600512	0	0	0	0	-1.68986	0	organic anion transporter
PFF0740c	Pf3D7_06:627687-630312	0	0	0	0	3.8736	0	conserved Plasmodium membrane protein, unknown function
PFF0750w	Pf3D7_06:644047-646165	0	2.70687	0	0	0	0	cdc2-related protein kinase 5
PFF0755c	Pf3D7_06:646632-655592	0	0	-1.78834	-1.61895	0	0	conserved Plasmodium protein, unknown function
PFF0865w	Pf3D7_06:754391-754802	0	0	2.38329	1.9645	0	0	histone H3 variant, putative
PFF0895w	Pf3D7_06:774525-775467	0	0	0	0	3.86239	0	malate dehydrogenase
PFF0915w	Pf3D7_06:784350-788024	0	0	0	0	4.15533	0	N-acetylglucosamine transferase
PFF0940c	Pf3D7_06:815618-818244	0	2.21995	1.97236	0	0	0	cell division cycle protein 48 homologue, putative
PFF1010c	Pf3D7_06:859022-860111	0	0	0	0	4.62944	0	DnaJ protein, putative
PFF1070c	Pf3D7_06:903737-906320	0	-1.60206	-2.88624	-1.77871	0	0	radical SAM protein, putative
PFF1090c	Pf3D7_06:915997-917297	0	0	0	0	3.21073	0	conserved Plasmodium membrane protein, unknown function
PFF1100c	Pf3D7_06:925102-931072	0	0	-2.21501	-1.84054	0	0	transcription factor with AP2 domain(s), putative
PFF1110c	Pf3D7_06:939657-943720	0	0	-1.93543	-1.79002	-2.59534	0	coronin binding protein, putative
PFF1120c	Pf3D7_06:947493-948645	0	1.8768	0	0	0	0	conserved Apicomplexan protein, unknown function
PFF1135w	Pf3D7_06:956765-958757	0	0	0	0	-2.1245	0	transcription or splicing factor-like protein, putative
PFF1145c	Pf3D7_06:963741-970956	0	-2.59861	-3.89052	-3.64744	-3.63669	0	protein kinase, putative
PFF1155w	Pf3D7_06:981066-982548	0	0	0	-2.23416	-3.31438	0	hexokinase
PFF1165c	Pf3D7_06:985238-986871	0	0	0	0	3.1179	0	conserved Plasmodium protein, unknown function
PFF1180w	Pf3D7_06:994284-994554	0	2.76666	0	0	0	0	anaphase promoting complex subunit, putative
PFF1185w	Pf3D7_06:999524-1007684	0	0	0	-2.35876	-1.6095	0	SNF2 helicase, putative
PFF1230c	Pf3D7_06:1032536-1033775	0	-2.61447	-3.42084	-3.22745	-2.16716	0	conserved Plasmodium protein, unknown function
PFF1315w	Pf3D7_06:1089190-1094329	0	0	0	-2.0036	0	0	ankyrin-repeat protein, putative
PFF1335c	Pf3D7_06:1101734-1102853	0	0	0	0	-1.62342	0	4-methyl-5(B-hydroxyethyl)-thiazol monophosphate biosynthesis enzyme
PFF1345w	Pf3D7_06:1108197-1111641	0	0	0	-1.89369	0	0	transportin
PFF1370w	Pf3D7_06:1159862-1169081	0	0	0	-2.06936	0	0	protein kinase PK4
PFF1375c	Pf3D7_06:1170813-1173697	0	1.76388	0	0	0	0	ethanolaminephosphotransferase, putative
PFF1455c	Pf3D7_06:1252054-1253988	0	0	0	0	5.60988	0	CPW-WPC family protein
PFF1470c	Pf3D7_06:1260400-1269599	0	1.72778	0	0	0	0	DNA polymerase epsilon, catalytic subunit a, putative
PFF1475c	Pf3D7_06:1272365-1273535	0	0	0	0	4.33602	0	conserved Plasmodium protein, unknown function
PFI0110c	Pf3D7_09:102490-104592	0	-2.82869	0	-3.14457	-1.99601	0	serine/threonine protein kinase, FIKK family
PFI0150c	Pf3D7_09:130138-130936	0	0	0	0	2.59307	0	retrieval receptor for endoplasmic reticulum membrane proteins, putative
PFI0170w	Pf3D7_09:162767-166922	0	0	0	-2.32239	-2.11058	0	conserved Plasmodium protein, unknown function
PFI0180w	Pf3D7_09:175539-177440	0	3.71469	4.24543	3.0154	2.39535	0	alpha tubulin 1
PFI0185w	Pf3D7_09:179184-183989	0	0	0	0	3.89315	0	LCCL domain-containing protein
PFI0195c	Pf3D7_09:187339-188620	0	0	-2.01593	0	0	0	GTPase activator, putative
PFI0250c	Pf3D7_09:236356-242967	0	0	0	-1.8143	0	0	conserved Plasmodium membrane protein, unknown function
PFI0265c	Pf3D7_09:270737-274787	0	3.5942	4.25396	0	0	0	high molecular weight rhoptry protein 3
PFI0300w	Pf3D7_09:305066-306623	0	3.50916	0	4.96374	0	0	developmental protein, putative
PFI0325c	Pf3D7_09:320807-323339	0	-1.96858	-3.83101	-3.50017	-2.2252	0	conserved Plasmodium protein, unknown function
PFI0335w	Pf3D7_09:335067-336763	0	0	0	0	1.72572	0	tubulin-specific chaperone, putative
PFI0360c	Pf3D7_09:356657-357676	0	0	0	0	4.73026	0	conserved Plasmodium protein, unknown function
PFI0375w	Pf3D7_09:366917-367493	0	0	0	0	3.87842	0	apicoplast ribosomal protein L35 precursor, putative
PFI0400c	Pf3D7_09:383641-385708	0	0	0	3.87291	3.9853	0	conserved Plasmodium membrane protein, unknown function
PFI0595c	Pf3D7_09:549075-550437	0	0	0	0	2.52916	0	conserved Plasmodium membrane protein, unknown function
PFI0620w	Pf3D7_09:562667-562925	0	0	0	0	5.0239	0	conserved Plasmodium protein, unknown function
PFI0635c	Pf3D7_09:569114-570365	0	0	0	1.87282	0	0	conserved Plasmodium protein, unknown function
PFI0645w	Pf3D7_09:575669-576500	0	0	-1.96885	0	0	0	elongation factor 1-beta
PFI0650c	Pf3D7_09:576950-579017	0	0	0	-3.24063	-1.9738	0	conserved Plasmodium protein, unknown function
PFI0675w	Pf3D7_09:593097-593547	0	0	0	4.85075	4.52604	0	conserved Plasmodium protein, unknown function
PFI0705w	Pf3D7_09:617953-619826	0	0	0	4.97139	5.98575	0	conserved Plasmodium protein, unknown function
PFI0785c	Pf3D7_09:667245-671716	0	0	0	0	3.03714	0	sugar transporter, putative
PFI0875w	Pf3D7_09:737974-740266	0	0	0	-2.07212	-3.56997	0	heat shock protein 70
PFI0880c	Pf3D7_09:742483-743674	0	3.28064	3.49727	2.42153	1.62068	0	glideosome-associated protein 50,secreted acid phosphatase
PFI0925w	Pf3D7_09:777547-780739	0	0	-2.04225	0	0	0	gamma-glutamylcysteine synthetase
PFI0930c	Pf3D7_09:781357-782665	0	0	0	0	-1.85208	0	nucleosome assembly protein
PFI1005w	Pf3D7_09:841525-842645	0	0	0	0	3.92872	0	ADP-ribosylation factor, putative
PFI1030c	Pf3D7_09:857576-858819	0	0	0	2.65964	1.62319	0	ubiquitin conjugating enzyme, putative
PFI1040c	Pf3D7_09:862770-870481	0	0	-3.32251	-2.01646	0	0	conserved Plasmodium membrane protein, unknown function
PFI1090w	Pf3D7_09:903351-904560	0	1.86866	0	-2.15349	-2.17118	0	S-adenosylmethionine synthetase
PFI1095w	Pf3D7_09:905987-908347	0	0	0	0	5.76371	0	conserved Plasmodium protein, unknown function
PFI1110w	Pf3D7_09:916592-918664	0	0	-2.50774	-1.93234	-1.78371	0	glutamine synthetase, putative
PFI1170c	Pf3D7_09:961922-963776	0	2.27756	0	0	0	0	thioredoxin reductase
PFI1210w	Pf3D7_09:999452-1005835	0	0	0	0	4.16052	0	conserved Plasmodium protein, unknown function
PFI1230c	Pf3D7_09:1014467-1015508	0	0	0	0	5.29621	0	conserved Plasmodium protein, unknown function
PFI1255w	Pf3D7_09:1027083-1027694	0	0	0	2.69267	0	0	zinc binding protein (Yippee), putative
PFI1260c	Pf3D7_09:1028650-1030000	0	0	0	0	-1.88863	0	histone deacetylase
PFI1280c	Pf3D7_09:1048269-1057806	0	0	-1.99317	-1.97003	0	0	protein kinase, putative
PFI1295c	Pf3D7_09:1070954-1072945	0	0	0	0	4.14429	0	monocarboxylate transporter, putative
PFI1330c	Pf3D7_09:1100242-1100821	0	0	0	0	4.7289	0	conserved Plasmodium protein, unknown function
PFI1355w	Pf3D7_09:1123850-1125848	0	0	0	0	4.27257	0	conserved Plasmodium protein, unknown function
PFI1375w	Pf3D7_09:1135534-1136381	0	0	1.69641	0	0	0	cytochrome c oxidase, putative
PFI1445w	Pf3D7_09:1175192-1180752	0	3.53614	3.94033	0	0	0	high molecular weight rhoptry protein 2
PFI1465w	Pf3D7_09:1189635-1191312	0	0	0	0	6.15734	0	procollagen lysine 5-dioxygenase, putative
PFI1530c	Pf3D7_09:1264988-1266005	0	0	0	0	4.50204	0	conserved Plasmodium protein, unknown function
PFI1555w	Pf3D7_09:1277996-1278886	0	0	0	5.51939	0	0	conserved Plasmodium protein, unknown function
PFI1560c	Pf3D7_09:1279208-1283869	0	0	3.1445	0	0	0	conserved Plasmodium membrane protein, unknown function
PFI1565w	Pf3D7_09:1286997-1288362	0	3.84468	5.60459	4.28437	3.39191	0	profilin, putative
PFI1610c	Pf3D7_09:1317993-1319458	0	0	0	4.28772	0	0	calcyclin binding protein, putative
PFI1665w	Pf3D7_09:1349778-1350381	0	2.27011	0	4.0746	2.99047	0	transcription factor with AP2 domain(s), putative
PFI1680w	Pf3D7_09:1357399-1359251	0	0	2.32761	0	0	0	UBX domain, putative
PFI1685w	Pf3D7_09:1361923-1363837	0	2.59776	0	0	0	0	cAMP-dependent protein kinase catalytic subunit
PFI1730w	Pf3D7_09:1413828-1419743	0	3.15787	3.39849	0	0	0	cytoadherence linked asexual protein 9
PFI1770w	Pf3D7_09:1446916-1447935	0	0	0	0	1.77463	0	Plasmodium exported protein (PHISTb), unknown function
PFL0080c	Pf3D7_12:101580-102624	0	0	0	0	5.31987	0	NIMA related kinase 3
PFL0085c	Pf3D7_12:103860-104604	0	0	0	0	3.74393	0	conserved Plasmodium membrane protein, unknown function
PFL0110c	Pf3D7_12:116474-117449	0	2.44618	0	0	0	0	mitochondrial phosphate carrier protein
PFL0135w	Pf3D7_12:158229-160008	0	-2.14137	0	-1.78637	0	0	conserved Plasmodium protein, unknown function
PFL0155c	Pf3D7_12:171503-172133	0	0	0	0	3.02538	0	conserved Plasmodium protein, unknown function
PFL0185c	Pf3D7_12:187142-188839	0	0	0	0	-1.6494	0	nucleosome assembly protein
PFL0190w	Pf3D7_12:194140-195459	0	0	0	2.96966	2.06187	0	ubiquitin conjugating enzyme E2, putative
PFL0205w	Pf3D7_12:202944-204834	0	0	0	0	1.82516	0	conserved Plasmodium protein, unknown function
PFL0285w	Pf3D7_12:253151-254120	0	0	0	0	4.23747	0	targeted glyoxalase II
PFL0290w	Pf3D7_12:256363-263728	0	0	0	-1.70499	0	0	conserved Plasmodium protein, unknown function
PFL0295c	Pf3D7_12:264611-267860	0	0	0	-1.88356	-1.68028	0	conserved protein, unknown function
PFL0330c	Pf3D7_12:294993-299346	0	0	-2.97542	-2.64265	0	0	DNA-directed RNA polymerase III subunit, putative
PFL0385c	Pf3D7_12:351844-354001	0	0	0	0	4.37613	0	blood stage antigen 41-3 precursor
PFL0445w	Pf3D7_12:415397-419726	0	2.69369	2.36705	0	0	0	conserved Plasmodium protein, unknown function
PFL0465c	Pf3D7_12:428488-432874	0	0	3.19939	0	0	0	zinc finger transcription factor (krox1)
PFL0490c	Pf3D7_12:447374-447944	0	0	0	0	3.675	0	conserved Plasmodium protein, unknown function
PFL0530c	Pf3D7_12:472252-475450	0	0	-1.61832	0	0	0	conserved Plasmodium protein, unknown function
PFL0580w	Pf3D7_12:521680-524464	0	3.58037	3.28806	0	0	0	minchromosome maintenance (MCM) complex subunit, putative
PFL0590c	Pf3D7_12:528998-532792	0	0	0	-1.9048	-2.29783	0	non-SERCA-type Ca2 -transporting P-ATPase
PFL0650c	Pf3D7_12:579587-581318	0	0	0	0	4.29924	0	conserved Plasmodium protein, unknown function
PFL0655w	Pf3D7_12:583081-585316	0	0	0	0	5.49838	0	conserved Plasmodium membrane protein, unknown function
PFL0675c	Pf3D7_12:595159-598769	0	0	-2.96014	-2.41655	0	0	conserved Plasmodium protein, unknown function
PFL0700w	Pf3D7_12:611884-613207	0	0	0	0	6.42491	0	conserved Plasmodium protein, unknown function
PFL0720w	Pf3D7_12:618756-620104	0	2.33959	0	3.35581	3.29403	0	conserved Plasmodium membrane protein, unknown function
PFL0725w	Pf3D7_12:621117-621768	0	0	0	4.53285	0	0	thioredoxin peroxidase 2
PFL0830w	Pf3D7_12:678594-681954	0	-1.6463	-3.77623	-2.32205	-1.62455	0	snoRNA-associated small subunit rRNA processing protein, putative
PFL0920c	Pf3D7_12:740986-743140	0	0	0	0	3.5386	0	conserved Plasmodium protein, unknown function
PFL0960w	Pf3D7_12:796492-797176	0	0	0	3.5292	3.95594	0	D-ribulose-5-phosphate 3-epimerase, putative
PFL0975w	Pf3D7_12:807552-816197	0	1.92401	0	0	0	0	Cell cycle associated protein, putative
PFL1005c	Pf3D7_12:831244-832045	0	2.24182	0	0	0	0	heterochromatin protein 1
PFL1055c	Pf3D7_12:872352-874932	0	-3.29621	-3.60617	-3.33224	-3.91887	0	conserved Plasmodium membrane protein, unknown function
PFL1070c	Pf3D7_12:883558-886024	0	1.80162	0	0	0	0	endoplasmin homolog precursor, putative
PFL1075w	Pf3D7_12:890572-898249	0	1.73639	0	0	0	0	transcription factor with AP2 domain(s), putative
PFL1090w	Pf3D7_12:918713-919328	0	3.36492	4.24774	3.5704	2.34009	0	glideosome-associated protein 45
PFL1110c	Pf3D7_12:927816-929983	0	3.5388	4.26836	0	0	0	cAMP-dependent protein kinase regulatory subunit
PFL1165w	Pf3D7_12:981292-984467	0	0	0	0	4.25552	0	conserved Plasmodium protein, unknown function
PFL1180w	Pf3D7_12:998344-999267	0	2.92015	0	0	0	0	chromatin assembly protein (ASF1), putative
PFL1235c	Pf3D7_12:1035252-1038146	0	0	-2.78076	-1.75759	0	0	conserved Plasmodium protein, unknown function
PFL1345c	Pf3D7_12:1134360-1137639	0	0	-2.85272	-2.38642	-2.42024	0	histone S-adenosyl methyltransferase, putative
PFL1385c	Pf3D7_12:1160719-1162951	0	3.87537	5.29123	0	0	0	merozoite surface protein 9
PFL1425w	Pf3D7_12:1211777-1213553	0	0	0	-2.19584	-2.22254	0	T-complex protein 1, gamma subunit, putative
PFL1450c	Pf3D7_12:1242014-1243589	0	0	0	0	4.32609	0	conserved Plasmodium protein, unknown function
PFL1485w	Pf3D7_12:1263650-1265583	0	0	-2.21031	0	-1.61888	0	conserved Plasmodium protein, unknown function
PFL1495w	Pf3D7_12:1271129-1274845	0	0	0	0	3.22878	0	conserved Plasmodium protein, unknown function
PFL1530w	Pf3D7_12:1314686-1320161	0	0	-1.77266	-2.58392	0	0	asparagine-rich protein, putative
PFL1560c	Pf3D7_12:1337699-1338806	0	0	0	0	2.07699	0	conserved protein, unknown function
PFL1565c	Pf3D7_12:1340169-1343303	0	0	3.70045	0	0	0	CG2-related protein, putative
PFL1630c	Pf3D7_12:1405169-1405956	0	2.13031	0	3.50033	3.04566	0	conserved Plasmodium protein, unknown function
PFL1640c	Pf3D7_12:1411594-1413092	0	0	0	0	3.08804	0	conserved Plasmodium protein, unknown function
PFL1645w	Pf3D7_12:1414401-1426092	0	0	-1.76254	0	0	0	conserved Plasmodium protein, unknown function
PFL1675c	Pf3D7_12:1446362-1450323	0	0	0	0	2.94729	0	CPW-WPC family protein
PFL1685w	Pf3D7_12:1458220-1459170	0	3.07834	3.87098	5.40615	4.17424	0	conserved Plasmodium protein, unknown function
PFL1700c	Pf3D7_12:1464205-1467559	0	0	3.36769	0	0	0	V-type K -independent H -translocating inorganic pyrophosphatase
PFL1705w	Pf3D7_12:1470699-1475688	0	-1.63668	-2.1218	-1.98048	0	0	RNA binding protein, putative
PFL1720w	Pf3D7_12:1484293-1485899	0	3.6021	3.73296	0	0	0	serine hydroxymethyltransferase
PFL1725w	Pf3D7_12:1487071-1488679	0	2.86844	0	0	0	0	ATP synthase beta chain, mitochondrial precursor, putative
PFL1735c	Pf3D7_12:1497674-1501399	0	0	-1.94007	0	0	0	RNA-processing protein, putative
PFL1780w	Pf3D7_12:1532236-1534066	0	0	0	0	3.83142	0	protein-S-isoprenylcysteine O-methyltransferase, putative
PFL1800w	Pf3D7_12:1550312-1556060	0	0	-1.86588	0	0	0	conserved Plasmodium protein, unknown function
PFL1815c	Pf3D7_12:1561522-1566568	0	0	0	-1.93862	0	0	conserved Plasmodium protein, unknown function
PFL1825w	Pf3D7_12:1572359-1573546	0	0	0	0	2.11623	0	conserved Plasmodium membrane protein, unknown function
PFL1840w	Pf3D7_12:1581972-1582729	0	0	0	0	4.60733	0	conserved Plasmodium membrane protein, unknown function
PFL1855w	Pf3D7_12:1589157-1592061	0	0	-3.27859	-2.80749	-2.24973	0	cell cycle control protein, putative
PFL1880w	Pf3D7_12:1610351-1612730	0	0	0	-2.70263	0	0	acyl-CoA synthetase, PfACS11
PFL2005w	Pf3D7_12:1778141-1779399	0	2.31774	0	0	0	0	replication factor C subunit 4
PFL2010c	Pf3D7_12:1779999-1782636	0	0	-1.8651	0	-1.78915	0	DEAD/DEAH box ATP-dependent RNA helicase, putative
PFL2020c	Pf3D7_12:1787223-1788819	0	0	0	0	3.11865	0	conserved Plasmodium protein, unknown function
PFL2055w	Pf3D7_12:1803640-1804471	0	0	0	1.74704	0	0	40S ribosomal protein S17, putative
PFL2125c	Pf3D7_12:1852832-1855670	0	0	-2.64074	-2.22705	0	0	transcription factor Tfb2, putative
PFL2150c	Pf3D7_12:1873182-1875276	0	0	-2.21268	0	-1.89234	0	cytoplasmic translation machinery associated protein, putative
PFL2160c	Pf3D7_12:1877027-1881395	0	0	0	0	3.65533	0	conserved Plasmodium protein, unknown function
PFL2225w	Pf3D7_12:1931956-1932571	0	2.44835	0	3.34503	4.35207	0	myosin A tail domain interacting protein
PFL2290w	Pf3D7_12:1968149-1971061	0	0	0	0	3.94348	0	dipeptidyl peptidase 2, putative
PFL2335w	Pf3D7_12:1994761-2000731	0	0	0	0	-1.87012	0	conserved Plasmodium protein, unknown function
PFL2415w	Pf3D7_12:2064971-2066025	0	2.16597	0	0	0	0	Hbeta58/Vps26 protein homolog, putative
PFL2460w	Pf3D7_12:2092072-2094217	0	1.86236	0	0	0	0	coronin
PFL2465c	Pf3D7_12:2095047-2096494	0	0	0	4.8631	4.11794	0	thymidylate kinase
PFL2480w	Pf3D7_12:2103102-2105241	0	-1.84511	-3.23822	-2.0721	0	0	conserved Plasmodium protein, unknown function
PFL2505c	Pf3D7_12:2114613-2122473	0	0	4.24018	0	0	0	conserved Plasmodium protein, unknown function
RNAzID:466	Pf3D7_10:1287702-1290043	0	0	0	0	3.35389	0	product unspecified
RNAzID:652	Pf3D7_11:140048-140802	0	0	0	1.7707	0	0	product unspecified
RNAzID:709	Pf3D7_11:512568-516135	0	0	1.77509	0	0	0	product unspecified
PF14_0077	Pf3D7_14:293470-294832	1.60686	0	0	0	0	0	plasmepsin II
PF08_0132	Pf3D7_08:147209-151403	1.62872	0	0	0	-1.66793	0	glutamate dehydrogenase, putative
PF11_0413	Pf3D7_11:1601253-1603075	1.6732	1.8763	0	0	0	0	conserved Plasmodium protein, unknown function
PF10_0047	Pf3D7_10:207000-209643	1.69705	0	0	0	0	0	RNA binding protein, putative
PF11_0351	Pf3D7_11:1320111-1322103	1.7076	0	0	0	0	0	heat shock protein 70
PF14_0393	Pf3D7_14:1690935-1692456	1.7261	0	0	1.71415	0	0	structure specific recognition protein, putative
PFD0125c	Pf3D7_04:165736-166772	1.72802	0	0	0	0	0	stevor
PF10_0350	Pf3D7_10:1420529-1422668	1.72977	0	0	0	0	0	probable protein, unknown function
PFB0870w	Pf3D7_02:755416-762559	1.76612	0	0	0	0	0	conserved Plasmodium protein, unknown function
PFL0280c	Pf3D7_12:249332-251396	1.80102	2.36951	0	0	0	0	conserved Plasmodium protein, unknown function
PFD1140w	Pf3D7_04:1085397-1086628	1.81289	0	0	0	0	0	Plasmodium exported protein (PHISTc), unknown function
PFF0090w	Pf3D7_06:78186-78781	1.81482	0	-1.79133	0	-1.8089	0	conserved Plasmodium protein, unknown function
PFI0155c	Pf3D7_09:133760-135586	1.81765	2.48899	0	2.58257	0	0	Rab GTPase 7
PFE0050w	Pf3D7_05:55840-56872	1.85287	0	0	0	0	0	Plasmodium exported protein, unknown function
PFE0185c	Pf3D7_05:151421-152384	1.94245	0	0	1.84699	0	0	60S ribosomal protein L31, putative
PFL1545c	Pf3D7_12:1328301-1331362	1.99346	2.31878	0	0	0	0	chaperonin, cpn60
PF13_0073	Pf3D7_13:82820-84121	2.06577	0	0	0	0	0	Plasmodium exported protein (hyp12), unknown function
PF10_0026	Pf3D7_10:112929-116016	2.09667	0	0	0	0	0	tryptophan-rich antigen 3
PFL1925w	Pf3D7_12:1655475-1658118	2.11073	2.9287	0	0	0	0	cell division protein FtsH, putative
PF10_0380	Pf3D7_10:1568707-1571814	2.12036	0	0	-3.33863	-3.08616	0	serine/threonine protein kinase, FIKK family
PF14_0328	Pf3D7_14:1407200-1407689	2.16987	0	0	2.77014	0	0	mitochondrial import inner membrane translocase subunit tim17, putative
PF14_0678	Pf3D7_14:2905100-2906503	2.17331	0	0	0	-2.75483	0	exported protein 2
PF14_0700	Pf3D7_14:2981536-2982901	2.1758	2.89852	0	0	0	0	DnaJ protein, putative
PFF1025c	Pf3D7_06:871293-872199	2.24327	0	0	0	0	0	SNO glutamine amidotransferase family protein
PF08_0060	Pf3D7_08:784037-790745	2.28641	0	0	0	0	0	asparagine-rich antigen
PFL0055c	Pf3D7_12:81448-84451	2.35311	0	0	0	0	0	RESA-like protein with PHIST and DnaJ domains
PF11_0455a	Pf3D7_11:1759253-1759919	2.41677	0	0	1.91965	0	0	conserved Plasmodium protein, unknown function
PF10_0075	Pf3D7_10:301125-305919	2.43014	2.82402	2.56845	0	0	0	transcription factor with AP2 domain(s), putative
PFE1245w	Pf3D7_05:1036223-1038338	2.43969	0	0	0	0	0	conserved Plasmodium protein, unknown function
PF13_0191	Pf3D7_13:1401094-1402474	2.44373	0	0	0	0	0	MSP7-like protein
PFL0050c	Pf3D7_12:76845-79067	2.49311	0	0	0	0	0	Plasmodium exported protein (PHISTb), unknown function
PFE0060w	Pf3D7_05:64064-65489	2.51586	1.64387	0	0	0	0	parasite-infected erythrocyte surface protein
PF10_0153	Pf3D7_10:627042-629039	2.62619	2.01703	0	0	0	0	heat shock protein 60
PFD0090c	Pf3D7_04:121051-122509	2.6807	1.71055	0	0	0	0	Plasmodium exported protein (PHISTa), unknown function
PFE0040c	Pf3D7_05:43326-47761	2.7343	2.235	0	0	0	0	erythrocyte membrane protein 2
PFA0630c	Pf3D7_01:502107-504017	2.80041	0	0	0	0	0	Plasmodium exported protein, unknown function
PFC0085c	Pf3D7_03:93247-94587	2.8179	1.92262	0	0	0	0	Plasmodium exported protein, unknown function
PF10_0323	Pf3D7_10:1335219-1336287	2.83224	0	0	0	0	0	early transcribed membrane protein 10.2
PFF0435w	Pf3D7_06:362630-363875	2.88698	2.83469	0	0	0	0	ornithine aminotransferase
PF11_0506	Pf3D7_11:1950206-1968723	3.00474	0	0	0	-2.25844	0	antigen 332, DBL-like protein
PF14_0014	Pf3D7_14:46833-47745	3.07094	2.28054	0	0	0	0	Plasmodium exported protein, unknown function
PF13_0011	Pf3D7_13:121839-122493	3.10869	1.63651	0	5.12764	3.09836	0	gamete antigen 27/25
PF12TR006	Pf3D7_12:576429-576564	3.43816	2.91821	4.39488	3.99142	0	0	product unspecified
MAL13P1.237a	Pf3D7_13:1899053-1901686	3.84789	4.056	5.84664	2.84654	0	0	conserved Plasmodium protein, unknown function
PF11_0111	Pf3D7_11:414796-419556	0	0	-2.22498	-2.43212	-2.1177	-1.60323	asparagine-rich antigen
PF10_0128	Pf3D7_10:502632-506391	0	0	-3.20856	-2.44578	0	-1.6069	U3 snoRNA-associated small subunit rRNA processing protein, putative
PF07_0020	Pf3D7_07:301638-305532	0	0	-2.5836	-1.856	0	-1.61604	methyltransferase, putative
PFE0975c	Pf3D7_05:798033-798773	0	0	-1.8926	0	0	-1.61815	40S ribosomal protein S24, putative
PF13_0170	Pf3D7_13:1319286-1322043	0	0	0	-1.85398	-1.70631	-1.61862	glutaminyl-tRNA synthetase, putative
PF14_0360	Pf3D7_14:1536426-1538412	0	0	-2.3301	-2.10988	0	-1.62029	eukaryotic translation initiation factor eIF2A, putative
PF14_0326	Pf3D7_14:1378290-1402608	0	0	-3.10926	-1.65668	0	-1.62247	dynein-related AAA-type ATPase, putative
PFL1490w	Pf3D7_12:1267357-1270156	0	-2.13641	-3.80522	-3.21959	-2.16489	-1.62337	atypical protein kinase, RIO family, putative
PF13_0224	Pf3D7_13:1633890-1634561	0	0	0	0	0	-1.62341	60S ribosomal protein L18, putative
PFD0225w	Pf3D7_04:254194-266611	0	0	-2.38874	0	0	-1.62481	conserved Plasmodium membrane protein, unknown function
PFL0405w	Pf3D7_12:361894-375869	0	0	-2.98942	0	0	-1.64366	conserved Plasmodium protein, unknown function
PF14_0247	Pf3D7_14:1042998-1049532	0	0	-2.86298	-1.70503	0	-1.64586	conserved Plasmodium protein, unknown function
PFB0525w	Pf3D7_02:475241-477074	0	0	0	0	-2.39239	-1.64814	asparagine-tRNA ligase, putative
PF10_0121	Pf3D7_10:475325-476562	0	0	0	0	-2.16338	-1.66399	hypoxanthine phosphoribosyltransferase
PF10_0217	Pf3D7_10:939935-942232	0	0	0	-1.86217	-2.72014	-1.66704	pre-mRNA splicing factor, putative
PF14_0185	Pf3D7_14:793750-796876	0	-1.71569	0	-2.80584	0	-1.67156	ATP-dependent RNA helicase, putative
PFI0455w	Pf3D7_09:424162-428098	0	0	0	-2.10753	0	-1.67295	exoribonuclease, putative
PF14_0018	Pf3D7_14:61364-62989	-1.79244	0	0	-1.74418	0	-1.67909	Plasmodium exported protein (PHISTb), unknown function
PFF1095w	Pf3D7_06:919682-924026	0	0	-2.20341	-2.35297	-1.62295	-1.68852	leucyl tRNA synthase
PF07_0073	Pf3D7_07:820169-821789	0	0	0	-2.21888	0	-1.70795	seryl-tRNA synthetase, putative
PFC0865w	Pf3D7_03:812238-813525	0	0	0	0	0	-1.71393	RNA binding protein, putative
PF14_0550	Pf3D7_14:2367222-2371659	0	0	-3.43613	-2.29137	0	-1.71449	large ribosomal subunit nuclear export factor, putative
PF10_0063a	Pf3D7_10:265749-266836	0	0	0	0	0	-1.72834	conserved Plasmodium protein, unknown function
PF11_0272	Pf3D7_11:1023788-1024495	0	0	0	0	0	-1.74062	40S ribosomal protein S18, putative
PFC0805w	Pf3D7_03:745135-752509	0	0	0	0	-2.62673	-1.74878	DNA-directed RNA polymerase II, putative
PFL0625c	Pf3D7_12:558039-562173	0	0	-2.67681	-3.08247	-3.47027	-1.75077	eukaryotic translation initiation factor 3 subunit 10, putative
PFL0210c	Pf3D7_12:205487-205973	0	0	0	0	-1.66366	-1.75107	eukaryotic initiation factor 5a, putative
PF10_0077	Pf3D7_10:316648-318280	0	0	-2.26027	-2.16008	-1.83721	-1.76437	eukaryotic translation initiation factor 3 subunit 7, putative
PF10_0159	Pf3D7_10:650896-653566	0	0	0	0	-4.10619	-1.76779	glycophorin binding protein
PFD0840w	Pf3D7_04:763274-783584	0	0	0	0	0	-1.77024	conserved Plasmodium protein, unknown function
PF14_0079	Pf3D7_14:300724-305833	0	-1.95152	-3.45372	-2.57099	-1.65996	-1.77175	transcription factor with AP2 domain(s), putative
PFI1175c	Pf3D7_09:966784-968059	0	0	0	0	0	-1.77861	RNA binding protein, putative
PF07_0126	Pf3D7_07:1352834-1356830	0	0	-2.90072	-3.64536	-2.74217	-1.77887	transcription factor with AP2 domain(s), putative
PFF0885w	Pf3D7_06:768788-769453	0	0	0	0	-1.70322	-1.78295	60S ribosomal protein L27a, putative
PF11_0156	Pf3D7_11:555512-558667	0	0	0	0	-1.89822	-1.78771	serine/threonine protein kinase
PFL0815w	Pf3D7_12:670439-673259	0	0	-2.10751	-2.30878	-1.70948	-1.7899	DNA-binding chaperone, putative
PFC0135c	Pf3D7_03:148843-152822	0	0	0	0	0	-1.8012	exportin 1, putative
PF11_0090	Pf3D7_11:326880-328812	0	0	-1.79274	0	0	-1.80561	pescadillo-like protein
PFL1125w	Pf3D7_12:941116-946737	0	0	0	-1.70239	-2.00415	-1.80919	phospholipid-transporting ATPase, putative
PF14_0083	Pf3D7_14:323316-324172	0	0	0	0	0	-1.81275	40S ribosomal protein S8e, putative
PF11_0311	Pf3D7_11:1159363-1162186	-1.7393	0	-2.34421	-1.98067	0	-1.83099	N-acetyl glucosamine phosphate mutase, putative
PFE1050w	Pf3D7_05:857034-858474	0	0	0	-1.65601	-2.60418	-1.84167	adenosylhomocysteinase,S-adenosyl-L-homocysteine hydrolase
PF10_0372	Pf3D7_10:1505833-1506895	0	0	0	0	0	-1.84918	antigen UB05
PF11_0139	Pf3D7_11:511103-511760	0	0	0	0	0	-1.84936	protein tyrosine phosphatase
PF07_0053	Pf3D7_07:682444-693154	0	0	-1.78788	-2.26451	-1.68444	-1.85967	conserved Plasmodium protein, unknown function
PF11_0191	Pf3D7_11:703173-704958	0	0	-2.07856	0	-2.816	-1.8755	box C/D snoRNP rRNA 2'-O-methylation factor, putative
PFD0080c	Pf3D7_04:110191-112053	3.77946	0	2.68435	0	-2.49242	-1.87878	Plasmodium exported protein (PHISTb), unknown function
PFE0865c	Pf3D7_05:724678-725749	0	0	0	-1.88364	-3.06048	-1.88063	splicing factor, putative
PF14_0183b	Pf3D7_14:783076-785818	0	-2.22928	0	-2.46045	0	-1.89389	DEAD/DEAH box ATP-dependent RNA helicase, putative
PF08_0076	Pf3D7_08:679109-679846	0	0	0	0	0	-1.89794	40S ribosomal protein S16, putative
PF08_0074	Pf3D7_08:688460-689207	0	0	0	0	-3.28683	-1.90034	DNA/RNA-binding protein Alba, putative
PF07_0008	Pf3D7_07:160322-161355	0	0	-3.02538	-1.96869	-3.24562	-1.90089	Plasmodium exported protein, unknown function
PFE1240w	Pf3D7_05:1027390-1030357	0	0	-3.23096	0	0	-1.90973	tRNA-YW synthesizing protein, putative
PF10_0366	Pf3D7_10:1477938-1478844	0	0	-1.79481	0	0	-1.91266	ADP/ATP transporter on adenylate translocase
PFF1350c	Pf3D7_06:1114544-1117538	0	0	0	-2.50069	-2.86578	-1.91759	acetyl-CoA synthetase
PF14_0240	Pf3D7_14:1016074-1016560	0	0	-2.0238	0	0	-1.92041	60S ribosomal protein L21e, putative
PF14_0390	Pf3D7_14:1673328-1674012	0	0	0	0	0	-1.92152	conserved Plasmodium protein, unknown function
PF14_0429	Pf3D7_14:1856642-1859251	0	0	-3.32497	-1.61068	0	-1.93171	RNA helicase, putative
PFC1020c	Pf3D7_03:962224-963174	0	0	0	0	-2.47741	-1.93332	40S ribosomal protein S3A, putative
PFC0290w	Pf3D7_03:307325-308479	0	0	0	0	-1.85369	-1.93878	40S ribosomal protein S23, putative
PF11_0275	Pf3D7_11:1033059-1037166	0	0	0	0	0	-1.94376	conserved Plasmodium protein, unknown function
PF13_0324	Pf3D7_13:2446793-2450093	-1.71769	0	0	0	-2.26016	-1.94601	Sec24 subunit a
PFL0310c	Pf3D7_12:275740-279333	0	0	0	0	-2.48953	-1.94625	eukaryotic translation initiation factor 3 subunit 8, putative
PF11_0067	Pf3D7_11:241183-243517	0	0	-2.9179	-2.82629	-2.67456	-1.95081	translocon component PTEX88
PF08_0047	Pf3D7_08:920150-921992	0	0	0	-1.76719	0	-1.95725	conserved Plasmodium protein, unknown function
PF07_0088	Pf3D7_07:986834-987540	0	0	-1.81555	0	-1.8867	-1.95835	40S ribosomal protein S5, putative
PF11_0245	Pf3D7_11:925726-927523	0	0	0	-2.34975	-2.66682	-1.96598	translation elongation factor EF-1, subunit alpha, putative
PF08_0103	Pf3D7_08:460432-467688	-3.61221	-2.73864	0	-1.96521	-2.78061	-1.97033	erythrocyte membrane protein 1, PfEMP1
PF10_0028	Pf3D7_10:121115-123292	0	0	0	-2.1578	-1.62996	-1.97197	RNA binding protein, putative
PFE0810c	Pf3D7_05:675806-676612	0	0	0	0	0	-1.99257	40S ribosomal protein S14, putative
PF14_0730	Pf3D7_14:3133885-3135586	1.91693	0	-3.74133	0	-2.48827	-1.99919	Plasmodium exported protein (PHISTb), unknown function
PFF0295c	Pf3D7_06:250608-253800	0	0	-1.97419	-2.22307	-1.94574	-2.00205	conserved Plasmodium protein, unknown function
PF14_0188	Pf3D7_14:804423-811368	0	0	-2.83565	-1.85129	0	-2.00321	conserved Plasmodium membrane protein, unknown function
PFL1835w	Pf3D7_12:1577169-1580736	0	0	0	-3.12986	-3.13141	-2.00496	conserved Plasmodium protein, unknown function
PFE1195w	Pf3D7_05:998747-1002119	0	0	-1.65492	-4.11928	-3.20836	-2.01191	karyopherin beta
PF14_0229	Pf3D7_14:967504-972253	0	0	0	-2.72753	0	-2.01571	conserved Plasmodium protein, unknown function
PF11_0313	Pf3D7_11:1165218-1166169	0	0	0	0	-2.35671	-2.02799	60S ribosomal protein P0
PFL0145c	Pf3D7_12:162425-162719	0	0	0	-1.87766	-2.67635	-2.03553	high mobility group protein
PFE0285c	Pf3D7_05:252046-252606	0	0	0	0	0	-2.0372	small ubiquitin-related modifier, putative
PF14_0407	Pf3D7_14:1753452-1763607	0	0	0	-2.07114	0	-2.03829	guanine nucleotide exchange factor, putative
PF10_0041	Pf3D7_10:172723-176431	0	0	-1.94538	0	0	-2.04005	U5 small nuclear ribonuclear protein, putative
PFI1085w	Pf3D7_09:895404-900294	0	-1.62609	-2.78104	-2.40393	-1.73948	-2.04148	ubiquitin-like protein, putative
PF13_0214	Pf3D7_13:1548886-1550591	0	0	0	-2.10346	-1.60302	-2.0443	elongation factor 1-gamma, putative
PFF1430c	Pf3D7_06:1213949-1216007	0	0	-2.51088	-1.69222	-1.97875	-2.0625	amino acid transporter, putative
PF10_0325	Pf3D7_10:1339759-1340626	0	0	-2.327	-2.27008	-3.3512	-2.07218	haloacid dehalogenase-like hydrolase, putative
PF13_0348	Pf3D7_13:2651611-2655400	0	0	0	0	0	-2.09425	rhoptry protein
PF14_0616	Pf3D7_14:2630492-2632613	0	0	0	-2.65487	-2.34622	-2.11964	ATP-dependent protease la, putative
PF07_0117	Pf3D7_07:1246554-1247665	0	0	0	-2.09493	-2.38687	-2.12853	eukaryotic translation initiation factor 2 alpha subunit, putative
PF13_0330	Pf3D7_13:2486718-2488170	0	0	-1.73809	0	-2.45465	-2.14743	ATP-dependent DNA helicase, putative
PF14_0201	Pf3D7_14:859956-863026	0	0	-2.47463	-2.08993	-3.14339	-2.14755	surface protein, Pf113
PFI0580c	Pf3D7_09:538211-539863	0	0	0	0	-1.61811	-2.15379	falstatin
PF11_0454	Pf3D7_11:1755434-1755932	0	0	0	0	-1.89457	-2.15441	40S ribosomal protein S21e, putative
PF11TR002	Pf3D7_11:512568-516135	0	0	0	0	0	-2.1594	product unspecified
PF13_0309	Pf3D7_13:2282552-2286543	0	-1.99675	0	-2.70928	0	-2.16032	U3 snoRNA-associated small subunit rRNA processing protein, putative
PF11_0250	Pf3D7_11:945468-946147	0	0	-2.54846	0	-1.70916	-2.16137	splicing factor, putative
PF11_0374	Pf3D7_11:1422740-1426198	-1.87055	0	0	-2.13545	-1.88382	-2.16233	tudor staphylococcal nuclease
PFC0395w	Pf3D7_03:399606-402114	0	0	0	-2.40847	-3.5823	-2.1643	asparagine synthetase, putative
PF14_0378	Pf3D7_14:1622518-1623555	0	0	0	0	0	-2.16487	triosephosphate isomerase
PF13_0044	Pf3D7_13:361368-368698	0	0	-2.75167	-3.31547	-2.48141	-2.16532	carbamoyl phosphate synthetase
PFE0465c	Pf3D7_05:389913-398997	0	0	-2.82818	-2.26184	-1.80156	-2.17051	RNA polymerase I
PF14_0594	Pf3D7_14:2531366-2541335	0	-1.88369	-3.85439	-2.17533	0	-2.18261	conserved Plasmodium protein, unknown function
PF10_0068	Pf3D7_10:277620-279168	0	0	0	0	-3.01126	-2.18676	RNA binding protein, putative
PFI1270w	Pf3D7_09:1040702-1041506	0	0	-3.90389	0	0	-2.19392	conserved Plasmodium protein, unknown function
PF11_0206	Pf3D7_11:749150-754400	0	0	0	-3.21413	0	-2.20367	conserved Plasmodium protein, unknown function
PFE1405c	Pf3D7_05:1163401-1165066	0	0	-1.92037	0	0	-2.21062	eukaryotic translation initiation factor 3, subunit 6, putative
PF10_0126	Pf3D7_10:496329-497572	0	0	-2.18487	-2.02157	0	-2.21608	conserved Plasmodium protein, unknown function
PFL0935c	Pf3D7_12:766646-774190	-2.49435	-2.0859	0	0	-2.2612	-2.2281	erythrocyte membrane protein 1, PfEMP1
PFI0720w	Pf3D7_09:630647-632198	0	0	0	0	0	-2.25004	transporter, putative
PFL0845w	Pf3D7_12:693059-693704	0	0	-2.52936	0	0	-2.26304	conserved Plasmodium protein, unknown function
PF07_0007	Pf3D7_07:157059-157651	2.95289	0	0	0	-1.86307	-2.26454	conserved Plasmodium protein, unknown function
PF13_0065	Pf3D7_13:508101-509937	0	0	0	-2.20505	-2.79563	-2.26648	vacuolar ATP synthase subunit a
PF10_0340	Pf3D7_10:1383446-1386116	-1.79416	0	0	-2.33054	-1.88158	-2.26891	methionine-tRNA ligase, putative
PFB0640c	Pf3D7_02:568528-573315	0	0	1.75284	-1.92035	-2.62978	-2.26914	sec31p
PF08_0004	Pf3D7_08:1295092-1295793	0	0	0	0	0	-2.27231	conserved Plasmodium protein, unknown function
PFL1410c	Pf3D7_12:1192877-1199204	0	-2.22702	-2.91739	-4.22748	-3.65104	-2.28276	ABC transporter, (CT family)
PFL1480w	Pf3D7_12:1259609-1262078	0	0	0	0	-2.97189	-2.30199	protein transport protein Sec13, putative
PF14_0655	Pf3D7_14:2825305-2826854	0	0	0	-1.62253	-2.89616	-2.3026	helicase 45
PF13_0354	Pf3D7_13:2691988-2696215	0	0	-2.23914	-2.2399	-2.3082	-2.30457	alanine--tRNA ligase, putative
PF14_0546	Pf3D7_14:2346113-2348033	0	0	-2.08017	-2.53511	0	-2.30799	conserved Plasmodium protein, unknown function
PF14_0477	Pf3D7_14:2051557-2053060	0	0	0	-2.77066	-2.68592	-2.30816	signal recognition particle SRP54
PF13_0184	Pf3D7_13:1373587-1377595	0	-1.63252	-2.90978	-1.66385	0	-2.31318	U3 snoRNA-associated small subunit rRNA processing associated protein
PFD0115c	Pf3D7_04:153949-154840	0	0	0	-1.66572	0	-2.31541	Plasmodium exported protein, unknown function
PF14_0344	Pf3D7_14:1479719-1482701	0	0	-2.83619	-3.34115	-3.31926	-2.31719	translocon component PTEX150
PF14_0456	Pf3D7_14:1959975-1963905	0	-1.66151	0	-2.61106	0	-2.32276	U3 snoRNA-associated small subunit rRNA processing protein, putative
PFE1605w	Pf3D7_05:1312465-1314149	0	0	-2.31212	-3.74656	-3.95613	-2.3238	Plasmodium exported protein (PHISTb), unknown function
PF11_0378	Pf3D7_11:1441499-1445468	0	-2.17436	-3.96687	-2.70766	-2.00892	-2.33284	conserved Plasmodium protein, unknown function
PFI0820c	Pf3D7_09:696852-698019	0	-1.8895	-3.22826	-2.78145	-1.87063	-2.34098	RNA-binding protein musashi, putative
PFA0620c	Pf3D7_01:489040-491276	0	-1.78917	-3.80226	-2.28871	-4.56326	-2.34691	glutamic acid-rich protein
PFE0845c	Pf3D7_05:712759-713770	0	0	0	-1.77216	-3.22892	-2.38931	60S ribosomal protein L8, putative
PF14_0486	Pf3D7_14:2090838-2093337	0	0	0	-2.24083	-4.00589	-2.39076	elongation factor 2
PF11_0341	Pf3D7_11:1277343-1280635	0	-1.662	-2.70075	-1.63895	0	-2.39406	conserved membrane protein, unknown function
PF14_0075	Pf3D7_14:283085-284435	0	0	-2.18789	0	-3.06069	-2.39453	plasmepsin IV
PF08_0036	Pf3D7_08:998126-1000601	0	0	0	0	-1.78333	-2.39662	Pfsec23
PFF0125c	Pf3D7_06:107033-111661	0	0	-2.39594	-1.96401	0	-2.40703	conserved Plasmodium protein, unknown function
PF10_0180	Pf3D7_10:747026-748886	0	-1.78182	-2.32226	-2.79203	0	-2.41277	conserved Plasmodium protein, unknown function
PF08_0003	Pf3D7_08:1297204-1299399	-2.7091	-2.39077	-3.67096	-3.65192	-4.93299	-2.41826	tryptophan/threonine-rich antigen
PFC0285c	Pf3D7_03:302781-304380	0	0	-2.27858	-2.17171	-2.67383	-2.42252	T-complex protein beta subunit, putative
PF14_0589	Pf3D7_14:2514607-2517880	0	0	-2.11579	-3.1228	-3.10184	-2.44704	valine-tRNA ligase, putative
PF14_0016	Pf3D7_14:53411-53735	0	-2.37444	-3.52124	-4.16627	-5.48687	-2.45273	early transcribed membrane protein 14.1
PF07_0049	Pf3D7_07:582715-590509	0	-3.73592	-3.23867	-1.96841	-2.36888	-2.47375	erythrocyte membrane protein 1, PfEMP1
PFC0975c	Pf3D7_03:925314-925830	0	0	-2.38778	0	0	-2.47577	peptidyl-prolyl cis-trans isomerase
PF13_0252	Pf3D7_13:1886183-1887452	0	0	-2.53484	0	-1.76314	-2.48582	nucleoside transporter 1
PFI1105w	Pf3D7_09:913219-914470	0	0	0	0	-2.49647	-2.48945	phosphoglycerate kinase
PF11_0358	Pf3D7_11:1359361-1364111	0	-1.61687	-3.98645	-1.87994	-2.11743	-2.48952	DNA-directed RNA polymerase 1, subunit 2, putative
PF14_0277	Pf3D7_14:1170770-1175235	0	0	0	-1.6421	-1.74073	-2.49113	coatamer beta subunit, putative
PFI0165c	Pf3D7_09:151698-159540	0	-1.67659	-3.2199	-3.15027	-2.11474	-2.49965	DEAD/DEAH box helicase, putative
PFF0590c	Pf3D7_06:509154-511125	0	0	-1.66902	-3.48696	-2.03888	-2.52039	homologue of human HSPC025
PFE1335c	Pf3D7_05:1120698-1121805	0	0	-2.44107	0	-1.70922	-2.52925	conserved Plasmodium protein, unknown function
PF11_0513	Pf3D7_11:2001064-2003310	-2.21286	-3.04672	0	-4.62671	-4.39444	-2.53748	DnaJ protein, putative
PF14_0174	Pf3D7_14:726977-728378	0	0	-2.23707	0	-2.29968	-2.53783	pseudouridine synthase, putative
PF11_0224	Pf3D7_11:815384-816321	0	0	0	0	-2.89668	-2.55207	circumsporozoite-related antigen
PFB0920w	Pf3D7_02:804517-807739	0	-1.83397	0	-2.8953	-2.34685	-2.55558	DnaJ protein, putative
PFF0530w	Pf3D7_06:453665-455684	0	0	0	-2.3524	-3.13651	-2.56182	transketolase
PF13_0268	Pf3D7_13:2048438-2049715	0	0	0	0	0	-2.56626	60S ribosomal protein L17, putative
PF10_0264	Pf3D7_10:1122959-1124035	0	0	0	-1.85656	-2.83157	-2.57538	40S ribosomal protein S2B, putative
PFF1050w	Pf3D7_06:891994-892775	0	0	-2.95637	0	-1.71686	-2.6047	nascent polypeptide associated complex alpha chain, putative
PF14_0100	Pf3D7_14:400417-402994	0	0	-3.27121	-2.86595	-2.90802	-2.6138	cytidine triphosphate synthetase
PFF1030w	Pf3D7_06:873806-876188	0	-2.0052	0	-2.14395	0	-2.61505	mRNA binding Pumilio-homology domain protein, putative
PF14_0078	Pf3D7_14:297467-298823	0	0	-2.55973	-1.93292	-3.26981	-2.63289	plasmepsin III,histo-aspartic protease
PFL0335c	Pf3D7_12:301125-302823	0	0	-1.92506	-2.75256	-1.68427	-2.64619	eukaryotic translation initiation factor 5, putative
PFF1055c	Pf3D7_06:893447-895778	0	0	0	-1.66476	-1.96819	-2.64812	conserved Plasmodium protein, unknown function
PFE1340w	Pf3D7_05:1123604-1124590	0	0	-2.01073	0	0	-2.66347	conserved Plasmodium protein, unknown function
PF12TR010	Pf3D7_12:1199700-1201287	-1.72964	-3.15706	0	-2.04632	-2.68952	-2.66478	product unspecified
PFD0625c	Pf3D7_04:568563-576239	-2.65379	-4.30312	-4.3329	-5.30913	-5.75996	-2.68558	erythrocyte membrane protein 1, PfEMP1
PFA0375c	Pf3D7_01:305515-310411	0	0	-2.54411	-3.37142	-3.42225	-2.71681	lipid/sterol:H symporter
PFI0755c	Pf3D7_09:650575-654832	0	0	-2.09536	-3.3209	-4.03028	-2.72699	6-phosphofructokinase
PFL0895c	Pf3D7_12:725833-729830	0	0	-1.86773	-2.90459	-3.08212	-2.72948	conserved Plasmodium protein, unknown function
PF10_0103	Pf3D7_10:420183-421055	0	0	0	0	-1.80371	-2.80097	eukaryotic translation initiation factor 2 beta subunit, putative
PF14_0139	Pf3D7_14:560092-562324	0	0	-2.35387	-3.08058	-2.23785	-2.80808	conserved Plasmodium protein, unknown function
PFL1170w	Pf3D7_12:988619-991247	0	0	0	-3.4638	-4.46253	-2.81259	polyadenylate-binding protein, putative
PFF1300w	Pf3D7_06:1078995-1081321	0	0	0	-2.42131	-4.84944	-2.81887	pyruvate kinase
PFB0100c	Pf3D7_02:103384-105796	-4.08014	-5.0206	-6.0403	-2.72282	-5.12151	-2.83432	knob-associated histidine-rich protein
PFI1720w	Pf3D7_09:1405180-1407011	-4.34433	-3.57047	-4.22066	-4.06588	-4.37302	-2.84574	gametocytogenesis-implicated protein
PFL0030c	Pf3D7_12:46787-56805	-2.95334	-4.09296	0	-2.955	-3.89141	-2.84714	erythrocyte membrane protein 1, PfEMP1
PFL0670c	Pf3D7_12:590186-592427	0	0	-2.23202	-1.93748	-3.08087	-2.84878	bifunctional aminoacyl-tRNA synthetase, putative
PF10_0099	Pf3D7_10:405015-410535	0	-2.02559	-3.80263	-3.09198	-2.30587	-2.85485	DNA2/NAM7 helicase. putative
PFL0035c	Pf3D7_12:61555-64336	-3.79051	-4.19817	0	-5.31772	0	-2.88014	acyl-CoA synthetase, PfACS7
PFL2515c	Pf3D7_12:2128385-2128772	0	0	-2.06308	-1.64645	-4.51802	-2.89988	conserved Plasmodium protein, unknown function
PF10_0155	Pf3D7_10:637136-639010	0	0	0	0	-3.62691	-2.90629	enolase
PF14_0428	Pf3D7_14:1851598-1854997	0	0	-2.85279	-3.2565	-2.55453	-2.91228	histidine--tRNA ligase, putative
PF14_0104	Pf3D7_14:427190-428588	0	0	0	-2.04336	-3.65372	-2.91519	eukaryotic translation initiation factor 2 gamma subunit, putative
PF14_0368	Pf3D7_14:1575926-1576514	0	0	0	0	0	-2.93192	thioredoxin peroxidase 1
PF08_0019	Pf3D7_08:1161235-1162780	0	0	-2.23699	0	-2.63056	-2.9507	receptor for activated c kinase
PF14_0439	Pf3D7_14:1893142-1894960	0	0	-2.69913	-1.90689	-2.24549	-2.96817	M17 leucyl aminopeptidase
PFA0665w	Pf3D7_01:528828-538073	-2.80599	-4.29778	0	-5.12659	-5.04847	-2.99049	DBL containing protein, unknown function
PF10_0019	Pf3D7_10:81416-81740	0	-3.82029	0	-4.71377	0	-2.99393	early transcribed membrane protein 10.1
PFI1020c	Pf3D7_09:852514-854047	0	0	-2.46243	-2.84082	-2.97893	-3.01531	inosine-5'-monophosphate dehydrogenase
PF13_0273	Pf3D7_13:2097817-2105419	0	0	-2.18598	-2.22359	0	-3.04598	P-loop containing nucleoside triphospahte hydrolase, putative
PFF0845c	Pf3D7_06:723113-731487	-2.37422	-3.20864	0	-2.14762	-3.13271	-3.0929	erythrocyte membrane protein 1, PfEMP1
PF10_0123	Pf3D7_10:482525-484193	0	0	-3.687	-2.53934	-3.33187	-3.09737	GMP synthetase
PFE1600w	Pf3D7_05:1308272-1309935	0	0	0	-4.0522	-4.83812	-3.10071	Plasmodium exported protein (PHISTb), unknown function
PF13_0076	Pf3D7_13:112894-113918	0	-1.80827	-2.35169	-3.21738	-4.71566	-3.11268	Plasmodium exported protein, unknown function
PFB0120w	Pf3D7_02:127993-128314	-1.96732	-1.89939	-2.6561	-2.98302	-5.92906	-3.12906	early transcribed membrane protein 2
PFD1175w	Pf3D7_04:1122058-1126043	-2.90463	-3.64456	0	-4.00996	-4.18648	-3.14466	serine/threonine protein kinase, FIKK family
PF14_0633	Pf3D7_14:2714779-2717221	0	0	-2.75886	-2.75319	-2.2124	-3.25449	transcription factor with AP2 domain(s), putative
PFE0120c	Pf3D7_05:109897-111691	-2.11197	-3.20507	0	-1.81949	-1.68189	-3.28889	merozoite surface protein 8,ring-stage membrane protein 1
PF12TR014	Pf3D7_12:1734909-1743840	-1.9808	-3.58935	-5.08042	-3.40251	-3.49092	-3.3037	product unspecified
PF14_0598	Pf3D7_14:2559032-2560282	0	0	0	-1.67663	-4.67592	-3.34617	glyceraldehyde-3-phosphate dehydrogenase
PF13_0143	Pf3D7_13:1044752-1046066	0	0	0	-2.95924	-3.99215	-3.38736	phosphoribosylpyrophosphate synthetase
PF14_0045	Pf3D7_14:163989-166884	-1.63361	-3.38711	-5.27948	-5.53271	-4.3323	-3.44106	conserved Plasmodium protein, unknown function
PF10_0025	Pf3D7_10:106653-108663	0	-2.2046	-3.24314	-5.12869	-6.04383	-3.46866	PF70 protein
PF14_0541	Pf3D7_14:2329868-2332022	0	0	0	-2.85966	-3.14284	-3.47517	V-type H( )-translocating pyrophosphatase, putative
PF14_0013	Pf3D7_14:41289-43094	-2.43209	-3.54078	0	0	-6.12601	-3.4795	DnaJ protein, putative
PF07_0107	Pf3D7_07:1148941-1151498	-3.55928	-4.07631	0	-4.2763	-3.1542	-3.53634	Plasmodium exported protein, unknown function
PF11_0039	Pf3D7_11:128789-129065	0	-2.57136	-4.31062	-3.94707	-4.86221	-3.54817	early transcribed membrane protein 11.1
PF11_0040	Pf3D7_11:131703-131988	-1.95571	-1.62762	-2.34144	-3.41246	-5.87952	-3.56266	early transcribed membrane protein 11.2
PFE0055c	Pf3D7_05:58036-59726	0	0	-2.59971	-3.94846	-4.37809	-3.66996	heat shock protein 40, type II
PF13_0141	Pf3D7_13:1041357-1042308	0	0	0	-1.67138	-3.46999	-3.68188	L-lactate dehydrogenase
PFA0420w	Pf3D7_01:350322-350862	-2.9643	-2.74541	-2.42644	-2.3506	-3.32066	-3.76205	conserved Plasmodium protein, unknown function
PF11_0208	Pf3D7_11:761693-762817	0	0	0	-2.02119	-3.55034	-3.79988	phosphoglycerate mutase, putative
PF07_0048	Pf3D7_07:567327-574803	-3.6269	-5.02159	0	-3.98863	-5.02714	-3.9394	erythrocyte membrane protein 1, PfEMP1
PFI1755c	Pf3D7_09:1436675-1437970	-1.61955	-3.86291	0	-4.0723	-4.8669	-3.99134	ring-exported protein 3
PFE0070w	Pf3D7_05:74508-79842	-3.43207	-2.82277	-3.55745	-3.75227	-5.32143	-4.0096	interspersed repeat antigen
PF07TR002	Pf3D7_07:106488-108924	0	-1.7498	-3.42336	-4.65016	-6.28584	-4.01618	product unspecified
PFI1780w	Pf3D7_09:1458379-1459850	-1.67048	-2.92852	0	-3.66459	-5.16164	-4.13919	Plasmodium exported protein (PHISTc), unknown function
PFE1590w	Pf3D7_05:1301218-1301764	2.05572	0	0	-1.90874	-4.89236	-4.17014	early transcribed membrane protein 5
PFI1735c	Pf3D7_09:1420471-1422796	-1.8299	-4.61238	0	-5.58398	-6.42284	-4.31524	ring-exported protein 1
PFE0065w	Pf3D7_05:68929-70113	0	-3.13238	-4.42307	-3.90483	-5.90558	-4.38739	skeleton-binding protein 1
PFD0615c	Pf3D7_04:552883-560707	-4.29948	-5.70264	0	-6.06306	-6.6637	-5.02866	erythrocyte membrane protein 1, PfEMP1
PF13_0276	Pf3D7_13:2126863-2127398	-1.80919	-3.89609	-5.69211	-2.95404	-5.88703	-5.35902	membrane-associated histidine rich protein 2, (MARHP2)
PFL1970w	Pf3D7_12:1734909-1743840	-2.3477	-3.53415	-7.9403	-9.82781	-7.75866	-5.53641	erythrocyte membrane protein 1, PfEMP1
