# Supplementary material for: Directional gene expression and antisense transcripts in sexual and asexual stages of Plasmodium falciparum
Source: BMC Genomics. 2011 Nov 30;12:587. doi: 10.1186/1471-2164-12-587 (PMC3266614; doi:10.1186/1471-2164-12-587)
Supplement: Additional file 7 — Validation of splicing junctions and alternatively spliced events detected. [file 1471-2164-12-587-S7.XLS]

## Sheet: Final Verified
Gen ID	Chrom	Junction start	Junction end	Verification	Description of novel junction	Forward primer	Reversed primer
PFB0245cA	Chr 02	225815	225933	Negative	5' alternative splicing site at intron 2	TCGTCATTTAAACGAATTAACGAA	CCAAGAGAAATGAAGAAGCTCAA
PFB0877c	Chr 02	767412	768175	Confirmed	Full Reannotation: Exons 1, 2 and 3 do not exist	TTTCCTCTCATATTAACCTCATATCTATTT	AAAATTACAGAAATGATGGGAACTCA
PFC0945wS	Chr 03	892363	892457	Confirmed	New intron at 3' end of the gene	GTTAAAAGACCCACCTTGAAGGAA	TTTCTGCGCATACGATAGTTTGTT
PFC0945wS	Chr 03	892507	892714	Confirmed	New intron at 3' UTR	GTTAAAAGACCCACCTTGAAGGAA	TTTCTGCGCATACGATAGTTTGTT
PFC1000w	Chr 03	941740	941892	Confirmed	Reannotation of 5' splic site at intron 1	ATGTTAAACAAGGAAACTACAAAGGATA	TCGATGTCGATTTCTCCTTCCTT
PFE0040c	Chr 05	45654	45791	NegativeR	New intron within the gene	TTCAGTATCATTTTCTTTAATTCCTT	TACTGAAGGTAACGATAAAGTGAA
PFE0350c	Chr 05	296000	296408	Confirmed	New intron at 5' UTR	ACCCCATGATTCAGCCGATGTT	GTATAATATTTCCTTAATTTATAATAATATCC
PFE0980c	Chr 05	807657	807710	NegativeR	New intron within the gene	TTATAGGGGTAGTAATAATGTGTAATTTAT	TCATATGAAATATGTATTAAGTTTATGCAA
PFE1560c	Chr 05	1279384	1279479	Confirmed	New intron at 3' UTR	TTATAGGGGTAGTAATAATGTGTAATTTAT	TCATATGAAATATGTATTAAGTTTATGCAA
PFF0215wA	Chr 06	185209	185409	Confirmed	5' alternative splicing site at intron 1	TATGGAAAGTTGCATTCCCTTC	TTATATGTCCTTGAAATTTTCTAA
PFF0335c	Chr 06	288170	288382	Confirmed	Antisense at 3' end of gene	TTGATTAATGGATTAATTGTAAATGTTTTA	TAATGATGAGGATGCTATAAATATAACA
PFF0835w	Chr 06	716439	716761	Confirmed	New intron at 5' UTR	TTCTATGGATATATTGTGAAATATTTAGAAA	TACTTCCTAACTTTTCATTGTAAGCATCAA
PFF1280w	Chr 06	1066447	1066614	NegativeR	New intron within the gene	AAGGATATGGTAAAAAGTATGAGTA	TCTTATGATAATAGTTATTATGGTGAT
MAL7P1.228	Chr 07	105345	105757	Confirmed	New intron at 5' UTR	GTATTGTTATTATCTGCTATAAAATACATA	CATATTTTATAACATAAGTCTCTATTCTCT
PF07_0016	Chr 07	254936	255019	NegativeR	New intron within the gene	TAAGGAAGATCAACAAATAATGGA	ATTCAAGGATGTATCTATATTATGTT
PF07_0059	Chr 07	729758	729999	Confirmed	Antisense junction at 3' end of gene	TTAGTTTCAACAGGAGTAACAAATGCAA	GAACATAATGTCATAAATACAATAAGCAA
PF07_0078	Chr 07	910066	910400	Confirmed	New intron at 3' end of gene	AAGAAAATATATATGTATGCATGGTAA	AAAACAGCTGCATTATCAGAGTT
MAL7P1.111	Chr 07	957621	957716	NegativeR	3' and 5' alternative splicing sites with intron creation	AGTATTATAATATGGGAGATGAGGAAGA	TCCCGTAGGTTAACATTAGATTTATCTT
MAL7P1.111	Chr 07	957645	957740	NegativeR	3' and 5' alternative splicing sites with intron creation	AGTATTATAATATGGGAGATGAGGAAGA	TCCCGTAGGTTAACATTAGATTTATCTT
PF07_0092	Chr 07	1013699	1014191	Confirmed	New intron at 3' UTR	TTCAATATCAATAATTAATGGTACAAA	ATAAACCCATATCTCATAAACCAT
PF07_0100	Chr 07	1045787	1045927	NegativeR	3' and 5' alternative splicing sites with intron creation	ACCTAGCATGGTTATGTTCTCAAAA	CTCTTCACCATCACAATGATTCCT
PF07_0100	Chr 07	1045832	1045927	NegativeR	3' and 5' alternative splicing sites with intron creation	ACCTAGCATGGTTATGTTCTCAAAA	CTCTTCACCATCACAATGATTCCT
PF07_0101AS	Chr 07	1053250	1053540	Confirmed	3' and 5' alternative splice sites with intron creation	TTGAATTATTAACGAAAGAGTTGAACA	TTCAACGTTTTCATCATGATTGTAA
MAL7P1.171	Chr 07	1383591	1383722	NegativeR	New intron within the gene	CTAGGAGTATGAGTGTAGCAAATACTAAAA	TTTTGGTGTATTTAATCCTGAATGTTT
PF08_0137	Chr 08	88193	88348	NegativeR	5' alternative splice site with intron creation	ACATGTTGTTCATTTAAACCCTTTT	AGAATATGCAAAGTCAGTCGAAAGA
PF08_0137	Chr 08	88232	88348	NegativeR	5' alternative splice site with intron creation	ACATGTTGTTCATTTAAACCCTTTT	AGAATATGCAAAGTCAGTCGAAAGA
MAL8P1.146	Chr 08	205135	205364	Confirmed	Antisense junction at 3' end of gene	CATAAAATATTCTACCATAATGCTGTATA	CAAGAAATCATATCATACATCGAAGAA
MAL8P1.121S	Chr 08	425655	425825	Confirmed	Antisense junction within the gene	ATCAAATAAATAACGGTGATATTCTA	AGAAAAAAGCCTGACCAAGTCAT
PF08_0090	Chr 08	589528	590280	Confirmed	Antisense junction or New Transcript	AAATAGTCCACAATAAATGAAATCAATTA	TATCTATTATATTCATTATTACAATTTAAAT
PF08_0074	Chr 08	687957	688120	Confirmed	New intron at 5' UTR	AGGAGTATGAATATTAAGATTGAAAAT	TAGTTGGTCATCCTTCCGGTTGA
MAL8P1.72	Chr 08	818243	818993	Confirmed	New intron at 5' UTR	CTTATCCTTAACATAAAACATATAGGCAGA	GTAGTTATATGTGTTACTATATATATGTTTAAGTA
PFI0240c	Chr 09	228995	229048	NegativeR	New intron within the gene	TCCATGCTTACCACCTTTAATATCTTTGT	TTGGGGTGAGTAAAGAACAAGATGGT
PFI1295c	Chr 09	1072238	1072767	Negative	Antisense within the gene	AAAATGGACTTAAGGATATAGCTGATA	TACCTTCAACAGCTGTGCCGTATA
PFI1300cS	Chr 09	1075659	1075526	Confirmed	New intron at 3' UTR	AAGATTATTTTGTCATTTTGATTATA	AATAGAACCAATCGAAAATTATTATC
PFI1300cS	Chr 09	1075729	1075904	Confirmed	New intron at 3' UTR	TCTCCTTGGTGATTAAATCCTTTT	AATAGAACCAATCGAAAATTATTATC
PFI1580cS	Chr 09	1293858	1293995	Confirmed	New intron at 3' UTR	AACAAAGTAAACAAATTATAAATGAAAT	TTCATTTCACACGTCGTGTATCTTAC
PFI1580cS	Chr 09	1294046	1294172	Confirmed	New intron at 3' UTR	AACAAAGTAAACAAATTATAAATGAAAT	TTCATTTCACACGTCGTGTATCTTAC
PFI1580cS	Chr 09	1294767	1294979	Confirmed	Reannotation of 5' splicing site at intron 4	AACAAAGTAAACAAATTATAAATGAAAT	TTCATTTCACACGTCGTGTATCTTAC
PF10_0095	Chr 10	393634	393779	Confirmed	Antisense junction	TATATCCTTTTTGCTACACTAAATAACAA	TGGGAGGAATATATTTCAAAGTATGTAA
PF10_0159	Chr 10	652102	652374	NegativeR	New intron within the gene	ACATTCAAATTCATACATTTCTTAATTAT	TATCTCAAAAACCATCAACTAGCACACGT
PF10_0212a	Chr 10	898462	898629	NegativeR	New intron at 3' end of gene	ATGTTATCACTAAGTATATTTTCATCATA	TGAGTTTAATAAAAATGGAAATCTTGA
PF10_0308	Chr 10	1264658	1264789	Confirmed	New intron at 5' UTR	CGCATCGTGTATATGTGTAACCAT	TCCTCTTTTGTTGATTCGCTCGT
PF10_0308	Chr 10	1264877	1265062	Confirmed	New intron at 5' UTR	CGCATCGTGTATATGTGTAACCAT	TCCTCTTTTGTTGATTCGCTCGT
PF11_0183A	Chr 11	671529	672066	Confirmed	New intron at 5' UTR	TTCAAATTCTCCAGTCAAGTGTCTT	TAGTTGTATTATTATATATAATATAAATACCTAA
PF11_0183	Chr 11	671529	671615	Negative	5' alternative splicing at newly described intron	TTCAAATTCTCCAGTCAAGTGTCTT	TAGTTGTATTATTATATATAATATAAATACCTAA
PFL0130cAS	Chr 12	149369	149776	Confirmed	5' alternative splicing site at intron 2	ATTCCTCATCATCCTCTTGCTCCTT	TAAGGATTTTAAGGATGAAGGTGAA
PFL0585w	Chr 12	526741	527424	NegativeR	New intron within the gene	ACTATAACCCTTGACGTCGAGCCAT	TAAAAACCACCTCTTAATCTTAACACT
PFL0750w	Chr 12	634730	635023	Confirmed	New intron at 5' UTR	TTCTATTTTTATTTAATATATTGTCCA	TTTGTAATCATCGTTTGTGTTATTT
PFL1015w	Chr 12	848567	848841	Negative	Exon 7 skipping	AACATACCCTCAACCATTATCAGAA	ATTCATTAATTTTAATTTTTCAAC
PFL1370w	Chr 12	1149625	1149696	NegativeR	New intron within the gene	AAATGGAAAGGATAGAAAGGGAA	TCTTTGCCTAATCTGTCTAATCTTT
PFL1425w	Chr 12	1211631	1211777	Confirmed	New intron at 5' UTR	AAAACGTTGACGTTATATTATTATAA	TATTTGATAACTGTGTTTTTCTTCC
RNAzID:1212	Chr 12	1219213	1219352	Confirmed	New intron at 3' UTR	TTTGTTGACGATGTTCATCACTT	TGTCTAAGTGATTTAATGGGGTACA
PFL1435c	Chr 12	1219423	1219623	Confirmed	New intron at 3' end of gene	TGTCTAAGTGATTTAATGGGGTACA	GATGAGCGTATGAAAATTTGTACA
PFL1445w	Chr 12	1235602	1235756	Confirmed	Reannotation of 5' splicing site at intron 7	TGTTGATAATTCAAATTTACCAGAAT	GCAGAATTTTCACTCGTTAAATG
PFL1583cS	Chr 12	1350674	1350786	Confirmed	New intron at 3' end of gene	TTCGAATTTTTTTTCTGCCACT	TTTATTTATTTGTCATGCCTTTTAC
PFL1720w	Chr 12	1483965	1484241	Confirmed	New intron at 5' UTR	CAAAACAAAAACATATTAACTATACACA	ATTTTGTCTTATATTATGTAATGGTTT
PF14_0153	Chr 14	624590	624788	Confirmed	Reannotation of 5' splicing site at intron 1	GGGAATGTTCTTTTGCTCGACGA	TTTCACATATATTTAATGTTTCCATCAAA
PF14_0153	Chr 14	624873	624991	Confirmed	Reannotation of 3' splicing site at intron 1	GGGAATGTTCTTTTGCTCGACGA	TTTCACATATATTTAATGTTTCCATCAAA
PF14_0294	Chr 14	1239266	1239337	NegativeR	New intron within the gene	TTTGCTGTATTCTTCCATGTTCTT	ACCAAATGTAGTAATACCCCGTT
PF14_0321	Chr 14	1365207	1365293	Confirmed	Antisense overlapping existing intron	AGAAAGATAGAGAACGTGAGTAGACCA	TTGATGAGGCTACTGAATCTCTGGA
PF14_0367	Chr 14	1572938	1573096	Confirmed	Reannotation of 5' splice site at intron 2	CCTTGAAAAACCATCAAGAAAACT	AGCAGTTGGAATAATGCAAATAGG
PF14_0367	Chr 14	1573405	1573507	Negative	5' alternative splicing site at intron 3	CCTTGAAAAACCATCAAGAAAACT	AGCAGTTGGAATAATGCAAATAGG
PF14_0463	Chr 14	1995552	1995720	Confirmed	New intron at 5' UTR	TCATAATCTCATCGTCCTTTTCAT	ACAAAGATAAAAATGTTTCAAGTT
PFA0190cA	Chr 01	171258	171387	Confirmed	3' alternative splicing at intron	ATCACACGTTTATATTTTGGTC	TATAATAGACAATGGAACTGGTTA
PFA0535c	Chr 01	423437	423528	Confirmed	Reannotation of 5' splice site at intron 4	CGTCTTTTATTTTTATTGGTAAGT	GAGGACATAAAATTGTTACAAGA
PFB0765wA	Chr 02	691470	691681	Negative	5' alternative splice site at intron 5	CCATCAATAATAAAATTAAAGAGA	TTTAGTTCTTTCGATATGGGTAT
PFB0855c	Chr 02	748525	748677	Confirmed	Antisense junction within the gene	ATCATAAACATCATGTAAACAAAT	CAAAATTACGAATACATATTTGAC
PFC0150w	Chr 03	166248	166465	Confirmed	Reannotation of 5' splice site at intron 1	ATAAATTATATCTCGGAAAATCA	AGAGACACTACTAACAATTTTTCC
PFC0490w	Chr 03	498372	498494	Confirmed	Antisense overlapping existing intron	TTAATACAATTAGTGAAAACCAAA	AAATAAAAAGAAGGATACACAGAT
PFD0185c	Chr 04	217985	218119	Confirmed	New intron at 3' end of gene	TCCTCCCTCCTTCTACTATTTA	GTTTAATAAAAGTGGAGTCCTTT
PFE0055cA	Chr 05	58609	58785	Negative	5' alternative splicing at intron 3	TAAGACCCACAAACCTTTTTCTT	AAGGTTTTGATGACTTTCCATCT
PFE0290c	Chr 05	254275	254464	Confirmed	New intron at 3' UTR	AAAAATCTTCCTATATTCATTCTA	AAAGGAAGCAAATAACAATTC
PFE0290cA	Chr 05	254362	254464	Confirmed	3' alternative splice site at newly described intron	AAAAATCTTCCTATATTCATTCTA	AAAGGAAGCAAATAACAATTC
PFE0390w	Chr 05	327958	328174	Negative	5' alternative splicing at intron 2	GTTTGGGATATCCATGTTATTA	TTGCATGACATATAAAAATAAGTT
PFE1170w	Chr 05	975629	975837	Confirmed	New intron at 3' end of gene	AATTATGGATACCAAGAAATTGT	TATATAATCGTCATCTTGTTTTTG
PFE1290wA	Chr 05	1075174	1075347	Confirmed	3' alternative splicing at intron 6	ACCACCATTTAAATCTAATAATTC	TCCTTAGAAAAACTATCTGGTAAT
PFE1375c	Chr 05	1147081	1147188	Confirmed	New intron within the gene	ATATGATTCCTATCTTGACTGTTT	TATCTGGTTCAATCAATACAATAA
PFE1425c	Chr 05	1177123	1177247	Confirmed	Antisense within the gene	GTAGATTTTTGATTTTCATTGTTT	ATGATTAATGAAGAAGAGTTAAGC
PFE1540w	Chr 05	1256250	1256349	Negative	3' alternative splicing at intron 5	AAATGAGAATGAGTTGATTGAT	CACATATTTCATCATCATCAGTA
PFF0335c	Chr 06	288170	288382	Confirmed	Antisense at 3' end of gene	TTACCTGTTGATGATGAACTACT	ATAAATGTTTTTGATTCGTTTCTA
PFF0405c	Chr 06	342611	342732	Confirmed	Antisense junction overlapping intron	TCACTAAAATGAGGTGATATAGAA	CAAATTCTCATTTGAATTATGTC
PFF0430w	Chr 06	358218	358386	Confirmed	New intron at 5' UTR	ATTCTACAATTATCCTTCTTTTTA	CTTCTTGTTCAACAGGTGTAT
PFF0630c	Chr 06	534669	534853	Confirmed	5' alternative splicing stage specific at intron 3	CTTCAATAAGATTTAATAGCCAGT	ATATATTTTTGAATGTACCAAAGA
PFF0680c	Chr 06	588631	588709	Confirmed	3' and 5' alternative splicing with intron creation at 5' UTR	CTTTATCTTTCAAAAACTTATCGT	CCTTAAATGCATAAATGTTCTTAG
PFF1495w	Chr 06	1289764	1289891	Confirmed	Reannotation of 3' splice site at intron 7	ATAAATGAACAAAAGAAAGAGGA	TTTTGCCTTTTCTTCTAAATATC
MAL7P1.339	Chr 07	343059	343152	Confirmed	New intron at 3' end of gene	TATGACTGTGTTCTCTTATCTGAA	ATGTTGGGACTATTGATGTAAT
MAL7P1.66	Chr 07	675379	675559	Confirmed	Reannotation of 3' splice site at intron 1	ATACTATTGACCCTATGCTAAAAC	ATAACAATTCGTATGTAGTAAACC
PF07_0078A	Chr 07	911014	911215	Confirmed	5' Alternative splicing at intron 1	TTCGTTATCTTTGGTATATACAGT	AAAATTCAGTATTAAAAAGGAAGA
MAL7P1.111A	Chr 07	956991	957159	Confirmed	5' alternative splicing at intron 1	ACTGAAAAATGAAGCTAACATAAA	ATATTATATTGGCCTCTTCCATA
PF07_0090a	Chr 07	995629	995842	Confirmed	New intron at 5' UTR	CCATTAGATATATTCTCATCCA	AGTTGACAGTGAATTTATTTTCTT
PF08_0100	Chr 08	501771	501949	Confirmed	Antisense junction within the gene	TATTATCTTTCGGTTGTACATTAG	AACAAAAGAAAATTAAAATACACTC
MAL8P1.18	Chr 08	1189625	1189872	Confirmed	Reannotation of 5' and 3' splice sites	TTTTCCTTTTATAATAGCCTTGTA	AGCGTATAGAAATGCCTCAT
PFI0360c	Chr 09	357689	357757	Confirmed	New intron at 5' UTR of gene	TCCGATAAACAATTCAGAAG	AGTACATATACTTTGAAGTCCTCAC
PFI1005w	Chr 09	841710	841831	Confirmed	Antisense overlaping existing intron	CGACAGAAGGTAAAAAGAATAATA	AATCCCAAATAATTACAGAGAAT
PFI1400c	Chr 09	1146382	1146520	Confirmed	Reannotation of 5' splice site	CATATTTTTCTGCCTCTTCTT	AATCACAAGGACAAAAAGTTTA
PF11_0105A	Chr 11	391100	391301	Confirmed	3' alternative splicing at intron 4	ATCAGATAGGGATAACTGATTAAA	TTATCAATCAATTGGCATAAAT
PF11_0160	Chr 11	579437	579608	Negative	Antisense junction within the gene	CATGATGATATTCCAATTATTTC	ATTGAGATGTATCCCTATAACCT
PF11_0195A	Chr 11	714938	715069	Confirmed	3' alternative splicing at intron 4	AATGTATCCTTCAGATTCGAT	AAACATTTATAACAGAACGAAATA
PF11_0245	Chr 11	925591	925726	Confirmed	New intron at 5' UTR of gene	GATTTGTTAATTTGACTCCTATTT	CATTTACATTGAAACTAAAAGGTT
PF11_0285	Chr 11	1065910	1066099	Confirmed	Antisense junction overlapping existing intron	TATAGAGACAAGAAAGGTTTGTAA	ATTTTTATCAAAAGGATCGATTA
PF11_0300	Chr 11	1119972	1120222	Confirmed	Reannotation of 3' splicing site at intron 2	AAACAATGAAACGGTACAAC	TAATATCTGCCGAATTAAAAAC
PF11_0423	Chr 11	1657679	1657814	Confirmed	Reannotation of 3' splicing site at intron 1	ATACCAAGTTTTATATCCAAGGTA	AATTTATGAATAATCAAATAGCC
PF11_0437A	Chr 11	1706084	1706222	Confirmed	3' alternative splicing site at intron 2	CAATATTAAACATAAAAATGGCTA	TAAAAAGTAACTCTACCAATGTCA
PFL0290wA	Chr 12	262058	262187	Confirmed	5' alternative splicing site at intron 1	TTTTTATTTTGTTTAGAAGTACCA	ATTTCGGTATCTTGTAAAGTTCT
PFL0345w	Chr 12	311487	311643	Confirmed	Reannotation of 5' splice site at intron 3	AAGAAAAACAAGTCATCAAATTAT	TATATTTTTATCAGAGAGCATCAT
PFL0465c	Chr 12	430340	430501	NegativeR	New intron within the gene	ATCACTTCTTCGGCTTGCAT	GTAGAAGAAGCAGTGAAAGTAGAC
PFL1583c	Chr 12	1350674	1350786	Confirmed	New intron at 3' end of the gene	TTTTCTGCCACTATGATAGATT	ATGAATACTGGAATAATAAAAAGG
MAL13P1.126	Chr 13	954256	954404	Negative	3' alternative splicing site at intron 3	ATATTTAATTATGAACAAGCATCA	ACTATTTAGAAACTGGTAAATTCG
MAL13P1.191	Chr 13	1551921	1552037	Negative	5' alternative splicing at intron 5	GTGGGTATTTTCTACACACAC	GAAGTAAATTTTTATCGAAATCA
MAL13P1.216	Chr 13	1716026	1716140	Confirmed	Reannotation of 3' splicing site at intron 2	ACAAAGCTTTAGGATATATTGAGT	CTATTATTTCTTCTTCTTCTTTGG
PF14_0030	Chr 14	112642	112745	Confirmed	New intron at 3' end of gene	CAATCGGACATTTATGAAAA	ATATACGAATTAACTGTTCGATCT
PF14_0778-b	Chr 14	449087	449283	Confirmed	Antisense junction overlapping existing intron	GCAAAATAAACCTCTCAAAAA	TTTCAATATGATAGTGTTTTCATT
PF14_0227	Chr 14	956299	956392	Negative	5' and 3' alternative splicing with intron creation	GTGTATGCAGTGAAAATAATTAAG	AACAACTTTATAAAATAATTCTCC
PF14_0289	Chr 14	1218596	1218742	Negative	Antisense junction within the gene	CTATAAATTCGATATAAGCCAAAG	ATATGCTGAGGAGTTAATTTATTT
PF14_0318	Chr 14	1348948	1349055	Confirmed	New intron at 5' UTR of the gene	TTATGGTACACATTTAGGAAAATA	AAGAAAGAAAGATGATAATTGAAC
PF14_0385	Chr 14	1659459	1659648	Confirmed	New intron at 3' end of gene	TCAAGAACTAGAGAATACCATAAA	ATGTCCTTATATAATCATTTGTGA
PF14_0434	Chr 14	1876837	1877029	Confirmed	New intron at 5' UTR of the gene	GTAGTATGGACGCTATAACGTATT	GAGCTTCCAAAAATAAATAAAAT
PF14_0509	Chr 14	2199467	2199670	Confirmed	Antisense junction overlapping existing intron	CAATGTTTGAAAATGGTTGTA	TGTGAACAAAAATTAGCTATAGAA
